# Supplementary material for: A global resource for genomic predictions of antimicrobial resistance and surveillance of Salmonella Typhi at pathogenwatch
Source: Nat Commun. 2021 May 17;12:2879. doi: 10.1038/s41467-021-23091-2 (PMC8128892; doi:10.1038/s41467-021-23091-2)
Supplement: Supplementary file 4 — Supplementary Data 1 [file 41467_2021_23091_MOESM4_ESM.xlsx]

## Sheet: Sheet1
Genome ID	Name	Strain	Year of isolation	Country:Location	Latitude	Longitude	Source	Accession	Study Accession	PMID	Number of Contigs	Genome Length (bp)	N50	Number of non-ATCG	GC Content (%)	Number of matches to core gene families	Percentage of core gene families matched	Percentage of the assembly length without a core gene family match	Assembly method	Closest reference in population tree	MLST ST	MLST Profile	Genotyphi Genotype	Genotyphi SNPs Called	Organism Name	Reference ID	Organism ID	Species ID	Matching Hashes	Sanger Lane
59a81b951691f900014af340	46	46	2010	Zambia:Lusaka	-15.3875	28.3228	Blood	ERR594549	ERP006876	25392358	51	4749344	206071	3974	52	3276	99.8	24.5	SPAdes	7898	1	1_1_1_1_1_1_5	4.3.1.1	75	Salmonella enterica subsp. enterica serovar Typhi	GCF_001079225.1	90370	28901	399	NA
59a81b965f409b000112cbd0	31	31	2010	Zambia:Lusaka	-15.3875	28.3228	Blood	ERR594544	ERP006876	25392358	59	4814170	204858	241	52	3283	100	25.3	SPAdes	7898	1	1_1_1_1_1_1_5	4.3.1.1	75	Salmonella enterica subsp. enterica serovar Typhi	GCF_001079225.1	90370	28901	399	NA
59a81b965f409b000112cbd1	42	42	2010	Zambia:Lusaka	-15.3875	28.3228	Blood	ERR594548	ERP006876	25392358	58	4794683	172279	527	52	3284	100	25	SPAdes	7898	1	1_1_1_1_1_1_5	4.3.1.1	75	Salmonella enterica subsp. enterica serovar Typhi	GCF_001079225.1	90370	28901	399	NA
59a81b965f409b000112cbd2	35	35	2010	Zambia:Lusaka	-15.3875	28.3228	Blood	ERR594546	ERP006876	25392358	102	5012926	206746	465	52	3393	100	26	SPAdes	7898	1	1_1_1_1_1_1_5	4.3.1.1	77	Salmonella enterica subsp. enterica serovar Typhi	GCF_001079725.1	90370	28901	397	NA
59a81b96c153cc00018d7560	34	34	2010	Zambia:Lusaka	-15.3875	28.3228	Blood	ERR594545	ERP006876	25392358	56	4815185	206855	89	52	3284	100	25.4	SPAdes	7898	1	1_1_1_1_1_1_5	4.3.1.1	75	Salmonella enterica subsp. enterica serovar Typhi	GCF_001079225.1	90370	28901	399	NA
59a81b971691f900014af341	53	53	2010	Zambia:Lusaka	-15.3875	28.3228	Blood	ERR594551	ERP006876	25392358	49	4810563	204405	273	52	3283	100	25.3	SPAdes	7898	1	1_1_1_1_1_1_5	4.3.1.1	75	Salmonella enterica subsp. enterica serovar Typhi	GCF_001079225.1	90370	28901	399	NA
59a81b98c153cc00018d7561	70	70	2011	Zambia:Lusaka	-15.3875	28.3228	Blood	ERR594553	ERP006876	25392358	52	4796494	207520	195	52	3284	100	25.1	SPAdes	7898	1	1_1_1_1_1_1_5	4.3.1.1	75	Salmonella enterica subsp. enterica serovar Typhi	GCF_001079225.1	90370	28901	399	NA
59a81b995f409b000112cbd3	71	71	2011	Zambia:Lusaka	-15.3875	28.3228	Blood	ERR594554	ERP006876	25392358	49	4794357	207350	2	52.1	3284	100	25	SPAdes	7898	1	1_1_1_1_1_1_5	4.3.1.1	75	Salmonella enterica subsp. enterica serovar Typhi	GCF_001079225.1	90370	28901	399	NA
59a81b9a1691f900014af342	1341	1341	2012	Zambia:Lusaka	-15.3875	28.3228	Stool	ERR594557	ERP006876	25392358	138	4847925	172210	697	52	3282	99.9	25.9	SPAdes	7898	1	1_1_1_1_1_1_5	4.3.1.1	75	Salmonella enterica subsp. enterica serovar Typhi	GCF_001079725.1	90370	28901	400	NA
59a81b9a1691f900014af343	12	12	2010	Zambia:Lusaka	-15.3875	28.3228	Blood	ERR594556	ERP006876	25392358	140	4803834	204467	2162	52	3281	99.9	25.3	SPAdes	7898	1	1_1_1_1_1_1_5	4.3.1.1	75	Salmonella enterica subsp. enterica serovar Typhi	GCF_001079225.1	90370	28901	400	NA
59a81b9a5f409b000112cbd4	1012	1012	2010	Zambia:Lusaka	-15.3875	28.3228	Blood	ERR594555	ERP006876	25392358	113	4793658	172432	570	52.1	3283	99.9	25.1	SPAdes	7898	1	1_1_1_1_1_1_5	4.3.1.1	75	Salmonella enterica subsp. enterica serovar Typhi	GCF_001079225.1	90370	28901	400	NA
59a81b9a5f409b000112cbd5	225	225	2012	Zambia:Lusaka	-15.3875	28.3228	Blood	ERR594558	ERP006876	25392358	633	4995905	185817	1200	51.7	3283	100	28.1	SPAdes	7898	1	1_1_1_1_1_1_5	4.3.1.1	75	Salmonella enterica subsp. enterica serovar Typhi	GCF_001079225.1	90370	28901	390	NA
59a81b9b5f409b000112cbd6	279	279	2012	Zambia:Lusaka	-15.3875	28.3228	Stool	ERR594560	ERP006876	25392358	267	4857257	161318	3192	52	3285	100	26	SPAdes	7898	1	1_1_1_1_1_1_5	4.3.1.1	75	Salmonella enterica subsp. enterica serovar Typhi	GCF_001079225.1	90370	28901	397	NA
59a81b9cc153cc00018d7562	361	361	2012	Zambia:Lusaka	-15.3875	28.3228	Blood	ERR594561	ERP006876	25392358	147	4813816	172186	4691	52.1	3283	99.9	25.4	SPAdes	7898	1	1_1_1_1_1_1_5	4.3.1.1	75	Salmonella enterica subsp. enterica serovar Typhi	GCF_001079225.1	90370	28901	397	NA
59a81b9e5f409b000112cbd7	6	6	2011	Zambia:Lusaka	-15.3875	28.3228	Blood	ERR594542	ERP006876	25392358	142	4853429	161322	2469	52	3280	99.9	26.1	SPAdes	7898	1	1_1_1_1_1_1_5	4.3.1.1	75	Salmonella enterica subsp. enterica serovar Typhi	GCF_001079725.1	90370	28901	399	NA
59a81b9ec153cc00018d7563	674	674	2012	Zambia:Lusaka	-15.3875	28.3228	Stool	ERR594562	ERP006876	25392358	219	4843190	206679	479	52.1	3284	100	25.8	SPAdes	7898	1	1_1_1_1_1_1_5	4.3.1.1	75	Salmonella enterica subsp. enterica serovar Typhi	GCF_001079225.1	90370	28901	398	NA
59a81b9f1691f900014af344	748	748	2011	Zambia:Lusaka	-15.3875	28.3228	Blood	ERR594564	ERP006876	25392358	358	4890800	172256	1517	52	3282	99.9	26.6	SPAdes	7898	1	1_1_1_1_1_1_5	4.3.1.1	75	Salmonella enterica subsp. enterica serovar Typhi	GCF_001079225.1	90370	28901	388	NA
59a81b9f5f409b000112cbd8	739	739	2012	Zambia:Lusaka	-15.3875	28.3228	Stool	ERR594563	ERP006876	25392358	174	4854975	185463	1851	52.1	3286	100	26	SPAdes	7898	1	1_1_1_1_1_1_5	4.3.1.1	75	Salmonella enterica subsp. enterica serovar Typhi	GCF_001079725.1	90370	28901	400	NA
59a81b9fc153cc00018d7564	911	911	2012	Zambia:Lusaka	-15.3875	28.3228	Stool	ERR594565	ERP006876	25392358	257	4779505	36650	3043	52	3204	97.6	28.5	SPAdes	7898	1	1_1_1_1_1_1_5	4.3.1.1	75	Salmonella enterica subsp. enterica serovar Typhi	GCF_001079225.1	90370	28901	400	NA
59a81ba05f409b000112cbd9	54	54	2010	Zambia:Lusaka	-15.3875	28.3228	Blood	ERR594552	ERP006876	25392358	143	4803784	161318	2725	52	3273	99.7	25.5	SPAdes	7898	1	1_1_1_1_1_1_5	4.3.1.1	76	Salmonella enterica subsp. enterica serovar Typhi	GCF_001079225.1	90370	28901	399	NA
59a81ba05f409b000112cbda	36	36	2010	Zambia:Lusaka	-15.3875	28.3228	Blood	ERR594547	ERP006876	25392358	150	4810601	161322	2825	52	3273	99.7	25.6	SPAdes	7898	1	1_1_1_1_1_1_5	4.3.1.1	75	Salmonella enterica subsp. enterica serovar Typhi	GCF_001079225.1	90370	28901	396	NA
59a81ba0c153cc00018d7565	8	8	2010	Zambia:Lusaka	-15.3875	28.3228	Blood	ERR594543	ERP006876	25392358	143	4810550	172562	3917	52	3269	99.5	25.8	SPAdes	7898	1	1_1_1_1_1_1_5	4.3.1.1	75	Salmonella enterica subsp. enterica serovar Typhi	GCF_001079225.1	90370	28901	398	NA
59a81c041691f900014af345	1107-3567	1107-3567	2007	Norway_travel_Philippines	60.472	8.46895	Unknown	ERR578473	ERP006639	25428145	533	5211763	172673	6331	51.4	3275	99.7	31.3	SPAdes	H12ESR00755-001A	1	1_1_1_1_1_1_5	3	75	Salmonella enterica subsp. enterica serovar Typhi	GCF_001082085.1	90370	28901	370	NA
59a81c04c153cc00018d7566	TY5359	TY5359	2007	Netherlands_travel_Philippines	52.1326	5.29127	Unknown	ERR578472	ERP006639	25428145	158	4922871	153856	4265	51.8	3243	98.7	28.1	SPAdes	H12ESR00755-001A	1	1_1_1_1_1_1_5	3	74	Salmonella enterica subsp. enterica serovar Typhi	GCF_001109525.1	90370	28901	372	NA
59a95cbf5f409b000112ce66	7468_7_50_Tan_Zan_IB5336_2009	IB5336	2009	Tanzania	-6.36903	34.8888	Blood	ERR108649	ERP001718	25961941	46	4679151	204310	57	52.1	3284	100	23.2	Velvet	E98-0664_66	2	1_1_2_1_1_1_5	2.5	75	Salmonella enterica subsp. enterica serovar Typhi	GCF_001328775.1	90370	28901	400	7468_7#50
59a95cbf5f409b000112ce67	7468_7_53_Tan_Zan_IB5339_2009	IB5339	2009	Tanzania	-6.36903	34.8888	Blood	ERR108652	ERP001718	25961941	57	4737205	156909	3546	52.1	3274	99.7	24.3	Velvet	ERL041834	2	1_1_2_1_1_1_5	3.3.1	75	Salmonella enterica subsp. enterica serovar Typhi	GCF_001080025.1	90370	28901	400	7468_7#53
59a95cc0c153cc00018d7ec5	7468_7_49_Tan_Zan_IB5335_2009	IB5335	2009	Tanzania	-6.36903	34.8888	Blood	ERR108648	ERP001718	25961941	49	4788530	204312	111	52.1	3285	100	24.9	Velvet	7898	1	1_1_1_1_1_1_5	4.3.1.1	75	Salmonella enterica subsp. enterica serovar Typhi	GCF_001079725.1	90370	28901	400	7468_7#49
59a95cc11691f900014af5b5	7468_7_54_Tan_Zan_IB5340_2009	IB5340	2009	Tanzania	-6.36903	34.8888	Blood	ERR108653	ERP001718	25961941	77	4738999	149362	9423	52.1	3255	99.1	24.9	Velvet	ERL041834	2	1_1_2_1_1_1_5	3.3.1	75	Salmonella enterica subsp. enterica serovar Typhi	GCF_001080025.1	90370	28901	400	7468_7#54
59a95cc15f409b000112ce69	7468_7_55_Tan_Zan_IB5341_2009	IB5341	2009	Tanzania	-6.36903	34.8888	Blood	ERR108654	ERP001718	25961941	69	4930930	161299	472	51.8	3283	100	27.1	Velvet	7898	1	1_1_1_1_1_1_5	4.3.1.2	75	Salmonella enterica subsp. enterica serovar Typhi	GCF_001079025.1	90370	28901	400	7468_7#55
59a95cc21691f900014af5b6	7468_7_56_Tan_Zan_IB5342_2009	IB5342	2009	Tanzania	-6.36903	34.8888	Blood	ERR108655	ERP001718	25961941	118	4729655	108692	557	52.1	3253	99.1	24.9	Velvet	ERL041834	2	1_1_2_1_1_1_5	3.3.1	75	Salmonella enterica subsp. enterica serovar Typhi	GCF_001121005.1	90370	28901	400	7468_7#56
59a95cc31691f900014af5b7	7468_7_61_Tan_Zan_IB5348_2009	IB5348	2009	Tanzania	-6.36903	34.8888	Blood	ERR108660	ERP001718	25961941	53	4727964	204288	7	52	3270	99.6	24.3	Velvet	7898	1	1_1_1_1_1_1_5	4.3.1.1	75	Salmonella enterica subsp. enterica serovar Typhi	GCF_001328575.1	90370	28901	400	7468_7#61
59a95cc35f409b000112ce6a	7468_7_57_Tan_Zan_IB5343_2009	IB5343	2009	Tanzania	-6.36903	34.8888	Blood	ERR108656	ERP001718	25961941	55	4746606	185425	14	52.1	3285	100	24.3	Velvet	7898	1	1_1_1_1_1_1_5	4.3.1.1	75	Salmonella enterica subsp. enterica serovar Typhi	GCF_001079225.1	90370	28901	400	7468_7#57
59a95cc35f409b000112ce6b	7468_7_59_Tan_Zan_IB5345_2009	IB5345	2009	Tanzania	-6.36903	34.8888	Blood	ERR108658	ERP001718	25961941	128	4951721	172044	991	51.9	3284	100	27.4	Velvet	7898	1	1_1_1_1_1_1_5	4.3.1.1	75	Salmonella enterica subsp. enterica serovar Typhi	GCF_001099645.1	90370	28901	400	7468_7#59
59a95cc3c153cc00018d7ec6	7468_7_60_Tan_Zan_IB5347_2009	IB5347	2009	Tanzania	-6.36903	34.8888	Blood	ERR108659	ERP001718	25961941	51	4745939	172166	25	52.1	3284	100	24.3	Velvet	7898	1	1_1_1_1_1_1_5	4.3.1.1	75	Salmonella enterica subsp. enterica serovar Typhi	GCF_001079225.1	90370	28901	400	7468_7#60
59a95cc45f409b000112ce6c	7468_7_64_Tan_Zan_IB5351_2010	IB5351	2010	Tanzania	-6.36903	34.8888	Blood	ERR108663	ERP001718	25961941	55	4721716	172160	298	52	3281	99.9	24	Velvet	7898	1	1_1_1_1_1_1_5	4.3.1.2	75	Salmonella enterica subsp. enterica serovar Typhi	GCF_001047955.1	90370	28901	400	7468_7#64
59a95cc45f409b000112ce6d	7468_7_66_Tan_Zan_IB5353_2010	IB5353	2010	Tanzania	-6.36903	34.8888	Blood	ERR108665	ERP001718	25961941	48	4720676	204290	6	52	3282	99.9	23.9	Velvet	7898	1	1_1_1_1_1_1_5	4.3.1.2	75	Salmonella enterica subsp. enterica serovar Typhi	GCF_001047955.1	90370	28901	400	7468_7#66
59a95cc45f409b000112ce6e	7468_7_65_Tan_Zan_IB5352_2010	IB5352	2010	Tanzania	-6.36903	34.8888	Blood	ERR108664	ERP001718	25961941	52	4788964	204309	19	52.1	3286	100	24.9	Velvet	7898	1	1_1_1_1_1_1_5	4.3.1.1	75	Salmonella enterica subsp. enterica serovar Typhi	GCF_001079725.1	90370	28901	400	7468_7#65
59a95cc51691f900014af5b8	7468_7_67_Tan_Zan_IB5354_2010	IB5354	2010	Tanzania	-6.36903	34.8888	Blood	ERR108666	ERP001718	25961941	51	4722100	204286	48	52	3283	100	23.9	Velvet	7898	1	1_1_1_1_1_1_5	4.3.1.2	75	Salmonella enterica subsp. enterica serovar Typhi	GCF_001047955.1	90370	28901	400	7468_7#67
59a95cc51691f900014af5b9	7468_7_68_Tan_Zan_IB5355_2010	IB5355	2010	Tanzania	-6.36903	34.8888	Blood	ERR108667	ERP001718	25961941	60	4720733	172155	43	52	3279	99.8	24	Velvet	7898	1	1_1_1_1_1_1_5	4.3.1.2	75	Salmonella enterica subsp. enterica serovar Typhi	GCF_001047955.1	90370	28901	400	7468_7#68
59a95cc51691f900014af5ba	7468_7_70_Tan_Zan_IB5357_2010	IB5357	2010	Tanzania	-6.36903	34.8888	Blood	ERR108669	ERP001718	25961941	48	4722199	204308	10	52	3283	100	23.9	Velvet	7898	1	1_1_1_1_1_1_5	4.3.1.2	75	Salmonella enterica subsp. enterica serovar Typhi	GCF_001047955.1	90370	28901	400	7468_7#70
59a95cc65f409b000112ce6f	7468_7_71_Tan_Zan_IB5358_2010	IB5358	2010	Tanzania	-6.36903	34.8888	Blood	ERR108670	ERP001718	25961941	47	4723524	206309	9	52	3283	100	23.9	Velvet	7898	1	1_1_1_1_1_1_5	4.3.1.2	75	Salmonella enterica subsp. enterica serovar Typhi	GCF_001080325.1	90370	28901	400	7468_7#71
59a95cc6c153cc00018d7ec7	7468_7_69_Tan_Zan_IB5356_2010	IB5356	2010	Tanzania	-6.36903	34.8888	Blood	ERR108668	ERP001718	25961941	71	4723696	161306	2	52	3282	99.9	24	Velvet	7898	1	1_1_1_1_1_1_5	4.3.1.2	75	Salmonella enterica subsp. enterica serovar Typhi	GCF_001047955.1	90370	28901	400	7468_7#69
59a95cc71691f900014af5bb	7468_7_73_Tan_Zan_IB5360_2009	IB5360	2009	Tanzania	-6.36903	34.8888	Blood	ERR108672	ERP001718	25961941	55	4741078	204283	36	52.1	3285	100	24.2	Velvet	ERL041834	2	1_1_2_1_1_1_5	3.3.1	75	Salmonella enterica subsp. enterica serovar Typhi	GCF_001080025.1	90370	28901	400	7468_7#73
59a95cc7c153cc00018d7ec8	7468_7_77_Tan_Zan_IB5366_2009	IB5366	2009	Tanzania	-6.36903	34.8888	Blood	ERR108676	ERP001718	25961941	55	4745802	204288	3	52.1	3285	100	24.3	Velvet	7898	1	1_1_1_1_1_1_5	4.3.1.1	75	Salmonella enterica subsp. enterica serovar Typhi	GCF_001079225.1	90370	28901	400	7468_7#77
59a95cc81691f900014af5bc	7468_7_72_Tan_Zan_IB5359_2010	IB5359	2010	Tanzania	-6.36903	34.8888	Blood	ERR108671	ERP001718	25961941	52	4744161	204290	17	52.1	3284	100	24.2	Velvet	ERL041834	2	1_1_2_1_1_1_5	3.3.1	75	Salmonella enterica subsp. enterica serovar Typhi	GCF_001080025.1	90370	28901	400	7468_7#72
59a95cc81691f900014af5bd	7468_7_78_Tan_Zan_IB5367_2009	IB5367	2009	Tanzania	-6.36903	34.8888	Blood	ERR108677	ERP001718	25961941	51	4737398	163044	1	52.1	3284	100	24.1	Velvet	ERL041834	2	1_1_2_1_1_1_5	3.3.1	75	Salmonella enterica subsp. enterica serovar Typhi	GCF_001080025.1	90370	28901	400	7468_7#78
59a95cc8c153cc00018d7ec9	7468_7_79_Tan_Zan_IB5368_2009	IB5368	2009	Tanzania	-6.36903	34.8888	Blood	ERR108678	ERP001718	25961941	103	4859793	172180	2803	51.9	3283	100	26.1	Velvet	E98-0664_66	2	1_1_2_1_1_1_5	2.5.1	75	Salmonella enterica subsp. enterica serovar Typhi	GCF_001328735.1	90370	28901	400	7468_7#79
59a95cc91691f900014af5be	7468_7_80_Tan_Zan_IB5369_2009	IB5369	2009	Tanzania	-6.36903	34.8888	Blood	ERR108679	ERP001718	25961941	58	4746621	204293	7	52.1	3284	100	24.3	Velvet	7898	1	1_1_1_1_1_1_5	4.3.1.1	75	Salmonella enterica subsp. enterica serovar Typhi	GCF_001079225.1	90370	28901	400	7468_7#80
59a95cca1691f900014af5bf	7468_7_82_Tan_Zan_IB5371_2010	IB5371	2010	Tanzania	-6.36903	34.8888	Blood	ERR108681	ERP001718	25961941	53	4737870	172138	14	52.1	3284	100	24.1	Velvet	ERL041834	2	1_1_2_1_1_1_5	3.3.1	75	Salmonella enterica subsp. enterica serovar Typhi	GCF_001080025.1	90370	28901	400	7468_7#82
59a95cca1691f900014af5c0	7468_7_81_Tan_Zan_IB5370_2010	IB5370	2010	Tanzania	-6.36903	34.8888	Blood	ERR108680	ERP001718	25961941	50	4738739	204321	10	52.1	3284	100	24.2	Velvet	ERL041834	2	1_1_2_1_1_1_5	3.3.1	75	Salmonella enterica subsp. enterica serovar Typhi	GCF_001080025.1	90370	28901	400	7468_7#81
59a95ccb1691f900014af5c1	7468_7_86_Tan_Zan_IB5375_2010	IB5375	2010	Tanzania	-6.36903	34.8888	Blood	ERR108685	ERP001718	25961941	56	4952975	171979	21	51.8	3283	100	27.4	Velvet	7898	1	1_1_1_1_1_1_5	4.3.1.2	75	Salmonella enterica subsp. enterica serovar Typhi	GCF_001079025.1	90370	28901	400	7468_7#86
59a95ccb5f409b000112ce70	7468_7_85_Tan_Zan_IB5374_2010	IB5374	2010	Tanzania	-6.36903	34.8888	Blood	ERR108684	ERP001718	25961941	49	4737226	163030	9	52.1	3284	100	24.1	Velvet	ERL041834	2	1_1_2_1_1_1_5	3.3.1	75	Salmonella enterica subsp. enterica serovar Typhi	GCF_001080025.1	90370	28901	400	7468_7#85
59a95ccbc153cc00018d7eca	7468_7_87_Tan_Zan_IB5376_2010	IB5376	2010	Tanzania	-6.36903	34.8888	Blood	ERR108686	ERP001718	25961941	55	4935735	206515	17	51.8	3283	100	27.2	Velvet	7898	1	1_1_1_1_1_1_5	4.3.1.2	75	Salmonella enterica subsp. enterica serovar Typhi	GCF_001079025.1	90370	28901	400	7468_7#87
59a95ccc1691f900014af5c2	7468_7_89_Tan_Zan_IB5379_2010	IB5379	2010	Tanzania	-6.36903	34.8888	Blood	ERR108688	ERP001718	25961941	47	4722944	204296	8	52	3283	100	23.9	Velvet	7898	1	1_1_1_1_1_1_5	4.3.1.2	75	Salmonella enterica subsp. enterica serovar Typhi	GCF_001047955.1	90370	28901	400	7468_7#89
59a95ccc1691f900014af5c3	7468_7_90_Tan_Zan_IB5380_2010	IB5380	2010	Tanzania	-6.36903	34.8888	Blood	ERR108689	ERP001718	25961941	44	4723192	204336	17	52	3283	100	23.9	Velvet	7898	1	1_1_1_1_1_1_5	4.3.1.2	75	Salmonella enterica subsp. enterica serovar Typhi	GCF_001047955.1	90370	28901	400	7468_7#90
59a95ccc5f409b000112ce71	7468_7_88_Tan_Zan_IB5378_2010	IB5378	2010	Tanzania	-6.36903	34.8888	Blood	ERR108687	ERP001718	25961941	44	4590779	206305	7	52.1	3283	100	21.7	Velvet	7898	1	1_1_1_1_1_1_5	4.3.1.2	75	Salmonella enterica subsp. enterica serovar Typhi	GCF_001109525.1	90370	28901	400	7468_7#88
59a95ccc5f409b000112ce72	7468_7_91_Tan_Zan_IB5381_2010	IB5381	2010	Tanzania	-6.36903	34.8888	Blood	ERR108690	ERP001718	25961941	60	4722404	153695	62	52.1	3266	99.5	24.3	Velvet	ERL041834	2	1_1_2_1_1_1_5	3.3.1	75	Salmonella enterica subsp. enterica serovar Typhi	GCF_001328615.1	90370	28901	400	7468_7#91
59a95ccd1691f900014af5c4	7468_7_92_Tan_Zan_IB5382_2010	IB5382	2010	Tanzania	-6.36903	34.8888	Blood	ERR108691	ERP001718	25961941	52	4721694	204298	30	52	3283	100	23.9	Velvet	7898	1	1_1_1_1_1_1_5	4.3.1.2	75	Salmonella enterica subsp. enterica serovar Typhi	GCF_001047955.1	90370	28901	400	7468_7#92
59a95ccdc153cc00018d7ecb	7468_7_93_Tan_Zan_IB5383_2009	IB5383	2009	Tanzania	-6.36903	34.8888	Blood	ERR108692	ERP001718	25961941	80	4740573	144764	827	52.1	3270	99.5	24.6	Velvet	ERL041834	2	1_1_2_1_1_1_5	3.3.1	75	Salmonella enterica subsp. enterica serovar Typhi	GCF_001080025.1	90370	28901	400	7468_7#93
59a95cce5f409b000112ce73	7468_7_94_Tan_Zan_IB5384_2009	IB5384	2009	Tanzania	-6.36903	34.8888	Blood	ERR108693	ERP001718	25961941	73	4958487	172263	5004	51.8	3284	100	27.5	Velvet	7898	1	1_1_1_1_1_1_5	4.3.1.1	75	Salmonella enterica subsp. enterica serovar Typhi	GCF_001112345.1	90370	28901	399	7468_7#94
59a95ccec153cc00018d7ecc	7468_7_95_Tan_Zan_IB5385_2010	IB5385	2010	Tanzania	-6.36903	34.8888	Blood	ERR108694	ERP001718	25961941	56	4788589	202210	32	52.1	3285	100	24.9	Velvet	7898	1	1_1_1_1_1_1_5	4.3.1.1	75	Salmonella enterica subsp. enterica serovar Typhi	GCF_001079725.1	90370	28901	400	7468_7#95
59a95ccf5f409b000112ce74	8447_8_2_FijMDUST74_2008	MDUST74	2008	Fiji	-17.7134	178.065	Unknown	ERR204245	ERP001718	25961941	42	4729315	206280	45	52	3284	100	24	Velvet	ERL072973	1	1_1_1_1_1_1_5	4.2.1	75	Salmonella enterica subsp. enterica serovar Typhi	GCF_001047955.1	90370	28901	400	8447_8#2
59a95cd05f409b000112ce75	8447_8_3_FijMDUST75_2008	MDUST75	2008	Fiji	-17.7134	178.065	Unknown	ERR204246	ERP001718	25961941	44	4728092	204319	26	52	3284	100	24	Velvet	ERL072973	1	1_1_1_1_1_1_5	4.2.2	75	Salmonella enterica subsp. enterica serovar Typhi	GCF_001079285.1	90370	28901	400	8447_8#3
59a95cd05f409b000112ce76	8447_8_5_FijMDUST77_2008	MDUST77	2008	Fiji	-17.7134	178.065	Unknown	ERR204248	ERP001718	25961941	40	4721866	206280	2	52	3284	100	23.9	Velvet	ERL072973	1	1_1_1_1_1_1_5	4.2.1	75	Salmonella enterica subsp. enterica serovar Typhi	GCF_001047955.1	90370	28901	400	8447_8#5
59a95cd15f409b000112ce77	8447_8_4_FijMDUST76_2008	MDUST76	2008	Fiji	-17.7134	178.065	Unknown	ERR204247	ERP001718	25961941	45	4731236	206298	5	52	3284	100	24	Velvet	ERL072973	1	1_1_1_1_1_1_5	4.2.2	75	Salmonella enterica subsp. enterica serovar Typhi	GCF_001079285.1	90370	28901	400	8447_8#4
59a95cd15f409b000112ce78	8447_8_7_FijMDUST79_2008	MDUST79	2008	Fiji	-17.7134	178.065	Unknown	ERR204250	ERP001718	25961941	41	4727965	204319	20	52	3284	100	24	Velvet	ERL072973	1	1_1_1_1_1_1_5	4.2.1	75	Salmonella enterica subsp. enterica serovar Typhi	GCF_000007545.1	90370	28901	400	8447_8#7
59a95cd1c153cc00018d7ecd	8447_8_6_FijMDUST78_2008	MDUST78	2008	Fiji	-17.7134	178.065	Unknown	ERR204249	ERP001718	25961941	40	4723867	217830	15	52	3285	100	23.9	Velvet	ERL072973	1	1_1_1_1_1_1_5	4.2.1	75	Salmonella enterica subsp. enterica serovar Typhi	GCF_001160285.1	90370	28901	400	8447_8#6
59a95cd1c153cc00018d7ece	8447_8_1_FijMDUST73_2008	MDUST73	2008	Fiji	-17.7134	178.065	Unknown	ERR204244	ERP001718	25961941	41	4700947	217869	33	52.1	3255	99.1	24	Velvet	ERL072973	1	1_1_1_1_1_1_5	4.2.1	74	Salmonella enterica subsp. enterica serovar Typhi	GCF_001356055.1	90370	28901	400	8447_8#1
59a95cd35f409b000112ce79	8447_8_11_FijMDUST83_2008	MDUST83	2008	Fiji	-17.7134	178.065	Unknown	ERR204254	ERP001718	25961941	44	4733896	206292	32	52	3284	100	24.1	Velvet	ERL072973	1	1_1_1_1_1_1_5	4.2.2	75	Salmonella enterica subsp. enterica serovar Typhi	GCF_001079285.1	90370	28901	400	8447_8#11
59a95cd3c153cc00018d7ecf	8447_8_8_FijMDUST80_2008	MDUST80	2008	Fiji	-17.7134	178.065	Unknown	ERR204251	ERP001718	25961941	44	4725640	186170	30	52	3284	100	23.9	Velvet	ERL072973	1	1_1_1_1_1_1_5	4.2.2	75	Salmonella enterica subsp. enterica serovar Typhi	GCF_001079285.1	90370	28901	400	8447_8#8
59a95cd45f409b000112ce7a	8447_8_9_FijMDUST81_2008	MDUST81	2008	Fiji	-17.7134	178.065	Unknown	ERR204252	ERP001718	25961941	40	4725778	206280	6	52	3284	100	23.9	Velvet	ERL072973	1	1_1_1_1_1_1_5	4.2.1	75	Salmonella enterica subsp. enterica serovar Typhi	GCF_001047955.1	90370	28901	400	8447_8#9
59a95cd4c153cc00018d7ed0	8447_8_10_FijMDUST82_2008	MDUST82	2008	Fiji	-17.7134	178.065	Unknown	ERR204253	ERP001718	25961941	42	4723916	204310	20	52	3284	100	23.9	Velvet	ERL072973	1	1_1_1_1_1_1_5	4.2.1	75	Salmonella enterica subsp. enterica serovar Typhi	GCF_000007545.1	90370	28901	400	8447_8#10
59a95cd5c153cc00018d7ed1	8447_8_12_FijMDUST84_2008	MDUST84	2008	Fiji	-17.7134	178.065	Unknown	ERR204255	ERP001718	25961941	40	4731923	206280	50	52	3287	100	24	Velvet	ERL072973	1	1_1_1_1_1_1_5	4.2.1	75	Salmonella enterica subsp. enterica serovar Typhi	GCF_001047955.1	90370	28901	400	8447_8#12
59a95cd61691f900014af5c6	8447_8_15_FijMDUST87_2008	MDUST87	2008	Fiji	-17.7134	178.065	Unknown	ERR204258	ERP001718	25961941	42	4725835	206280	23	52	3286	100	23.9	Velvet	ERL072973	1	1_1_1_1_1_1_5	4.2.1	75	Salmonella enterica subsp. enterica serovar Typhi	GCF_000007545.1	90370	28901	400	8447_8#15
59a95cd65f409b000112ce7b	8447_8_14_FijMDUST86_2008	MDUST86	2008	Fiji	-17.7134	178.065	Unknown	ERR204257	ERP001718	25961941	42	4727385	206280	115	52	3283	100	24	Velvet	ERL072973	1	1_1_1_1_1_1_5	4.2.1	75	Salmonella enterica subsp. enterica serovar Typhi	GCF_001047955.1	90370	28901	400	8447_8#14
59a95cd6c153cc00018d7ed2	8447_8_13_FijMDUST85_2008	MDUST85	2008	Fiji	-17.7134	178.065	Unknown	ERR204256	ERP001718	25961941	43	4725359	204315	12	52	3284	100	23.9	Velvet	ERL072973	1	1_1_1_1_1_1_5	4.2.1	75	Salmonella enterica subsp. enterica serovar Typhi	GCF_000007545.1	90370	28901	400	8447_8#13
59a95cd6c153cc00018d7ed3	8447_8_16_FijMDUST88_2008	MDUST88	2008	Fiji	-17.7134	178.065	Unknown	ERR204259	ERP001718	25961941	45	4728754	204319	6	52	3284	100	24	Velvet	ERL072973	1	1_1_1_1_1_1_5	4.2.1	75	Salmonella enterica subsp. enterica serovar Typhi	GCF_001047955.1	90370	28901	400	8447_8#16
59a95cd75f409b000112ce7c	8447_8_17_FijMDUST89_2008	MDUST89	2008	Fiji	-17.7134	178.065	Unknown	ERR204260	ERP001718	25961941	46	4725184	206292	1	52	3284	100	23.9	Velvet	ERL072973	1	1_1_1_1_1_1_5	4.2.2	75	Salmonella enterica subsp. enterica serovar Typhi	GCF_001079285.1	90370	28901	400	8447_8#17
59a95cd85f409b000112ce7d	8447_8_18_FijMDUST90_2008	MDUST90	2008	Fiji	-17.7134	178.065	Unknown	ERR204261	ERP001718	25961941	46	4728717	217869	17	52	3284	100	24	Velvet	ERL072973	1	1_1_1_1_1_1_5	4.2.2	75	Salmonella enterica subsp. enterica serovar Typhi	GCF_001079285.1	90370	28901	400	8447_8#18
59a95cd85f409b000112ce7e	8447_8_20_FijMDUST92_2008	MDUST92	2008	Fiji	-17.7134	178.065	Unknown	ERR204263	ERP001718	25961941	43	4728912	185566	19	52	3285	100	24	Velvet	ERL072973	1	1_1_1_1_1_1_5	4.2.2	75	Salmonella enterica subsp. enterica serovar Typhi	GCF_001079285.1	90370	28901	400	8447_8#20
59a95cd8c153cc00018d7ed4	8447_8_22_FijMDUST94_2008	MDUST94	2008	Fiji	-17.7134	178.065	Unknown	ERR204265	ERP001718	25961941	39	4728722	206291	24	52	3286	100	24	Velvet	ERL072973	1	1_1_1_1_1_1_5	4.2.2	75	Salmonella enterica subsp. enterica serovar Typhi	GCF_001079285.1	90370	28901	400	8447_8#22
59a95cd95f409b000112ce7f	8447_8_19_FijMDUST91_2008	MDUST91	2008	Fiji	-17.7134	178.065	Unknown	ERR204262	ERP001718	25961941	48	4731651	172502	39	52	3284	100	24	Velvet	ERL072973	1	1_1_1_1_1_1_5	4.2.2	75	Salmonella enterica subsp. enterica serovar Typhi	GCF_001079285.1	90370	28901	400	8447_8#19
59a95cd9c153cc00018d7ed5	8447_8_21_FijMDUST93_2008	MDUST93	2008	Fiji	-17.7134	178.065	Unknown	ERR204264	ERP001718	25961941	44	4726667	206292	40	52	3285	100	24	Velvet	ERL072973	1	1_1_1_1_1_1_5	4.2.2	75	Salmonella enterica subsp. enterica serovar Typhi	GCF_001079285.1	90370	28901	400	8447_8#21
59a95cd9c153cc00018d7ed6	8447_8_23_FijMDUST95_2008	MDUST95	2008	Fiji	-17.7134	178.065	Unknown	ERR204266	ERP001718	25961941	78	4717396	189030	19	52	3285	100	23.8	Velvet	ERL072973	1	1_1_1_1_1_1_5	4.2.2	75	Salmonella enterica subsp. enterica serovar Typhi	GCF_001079285.1	90370	28901	400	8447_8#23
59a95cda5f409b000112ce80	8447_8_24_FijMDUST96_2008	MDUST96	2008	Fiji	-17.7134	178.065	Unknown	ERR204267	ERP001718	25961941	47	4723724	204310	3	52	3284	100	23.9	Velvet	ERL072973	1	1_1_1_1_1_1_5	4.2.2	75	Salmonella enterica subsp. enterica serovar Typhi	GCF_001079285.1	90370	28901	400	8447_8#24
59a95cdac153cc00018d7ed7	8447_8_26_FijMDUST98_2008	MDUST98	2008	Fiji	-17.7134	178.065	Unknown	ERR204269	ERP001718	25961941	48	4728740	179219	25	52	3283	100	24	Velvet	ERL072973	1	1_1_1_1_1_1_5	4.2.2	75	Salmonella enterica subsp. enterica serovar Typhi	GCF_001079285.1	90370	28901	400	8447_8#26
59a95cdac153cc00018d7ed8	8447_8_28_FijMDUST100_2008	MDUST100	2008	Fiji	-17.7134	178.065	Unknown	ERR204271	ERP001718	25961941	45	4728060	206298	13	52	3285	100	24	Velvet	ERL072973	1	1_1_1_1_1_1_5	4.2.1	75	Salmonella enterica subsp. enterica serovar Typhi	GCF_001160285.1	90370	28901	400	8447_8#28
59a95cdbc153cc00018d7ed9	8447_8_27_FijMDUST99_2008	MDUST99	2008	Fiji	-17.7134	178.065	Unknown	ERR204270	ERP001718	25961941	39	4723402	217869	12	52	3284	100	23.9	Velvet	ERL072973	1	1_1_1_1_1_1_5	4.2.1	75	Salmonella enterica subsp. enterica serovar Typhi	GCF_001047955.1	90370	28901	400	8447_8#27
59a95cdc5f409b000112ce81	8447_8_30_FijMDUST102_2008	MDUST102	2008	Fiji	-17.7134	178.065	Unknown	ERR204273	ERP001718	25961941	44	4731170	204318	10	52	3283	100	24.1	Velvet	ERL072973	1	1_1_1_1_1_1_5	4.2.2	75	Salmonella enterica subsp. enterica serovar Typhi	GCF_001079285.1	90370	28901	400	8447_8#30
59a95cdc5f409b000112ce82	8447_8_32_FijMDUST104_2008	MDUST104	2008	Fiji	-17.7134	178.065	Unknown	ERR204275	ERP001718	25961941	43	4723695	206286	28	52	3285	100	23.9	Velvet	ERL072973	1	1_1_1_1_1_1_5	4.2.2	75	Salmonella enterica subsp. enterica serovar Typhi	GCF_001079285.1	90370	28901	400	8447_8#32
59a95cdd1691f900014af5c7	8447_8_29_FijMDUST101_2008	MDUST101	2008	Fiji	-17.7134	178.065	Unknown	ERR204272	ERP001718	25961941	44	4726031	184954	25	52	3284	100	23.9	Velvet	ERL072973	1	1_1_1_1_1_1_5	4.2.2	75	Salmonella enterica subsp. enterica serovar Typhi	GCF_001079285.1	90370	28901	400	8447_8#29
59a95cdd1691f900014af5c8	8490_5_1_FijMDUST1_2011	MDUST1	2011	Fiji	-17.7134	178.065	Unknown	ERR213219	ERP001718	25961941	42	4725657	206292	2	52	3284	100	23.9	Velvet	ERL072973	1	1_1_1_1_1_1_5	4.2.2	75	Salmonella enterica subsp. enterica serovar Typhi	GCF_001079285.1	90370	28901	400	8490_5#1
59a95cddc153cc00018d7eda	8447_8_31_FijMDUST103_2008	MDUST103	2008	Fiji	-17.7134	178.065	Unknown	ERR204274	ERP001718	25961941	46	4724762	206292	3	52	3284	100	23.9	Velvet	ERL072973	1	1_1_1_1_1_1_5	4.2.2	75	Salmonella enterica subsp. enterica serovar Typhi	GCF_001079285.1	90370	28901	400	8447_8#31
59a95cde1691f900014af5c9	8490_5_3_FijMDUST3_2011	MDUST3	2011	Fiji	-17.7134	178.065	Unknown	ERR213221	ERP001718	25961941	42	4720811	205801	31	52	3282	99.9	23.9	Velvet	ERL072973	1	1_1_1_1_1_1_5	4.2.2	75	Salmonella enterica subsp. enterica serovar Typhi	GCF_001079285.1	90370	28901	400	8490_5#3
59a95cde5f409b000112ce83	8447_8_33_FijMDUST105_2008	MDUST105	2008	Fiji	-17.7134	178.065	Unknown	ERR204276	ERP001718	25961941	44	4723460	172502	23	52	3284	100	23.9	Velvet	ERL072973	1	1_1_1_1_1_1_5	4.2.2	75	Salmonella enterica subsp. enterica serovar Typhi	GCF_001079285.1	90370	28901	400	8447_8#33
59a95cdec153cc00018d7edb	8490_5_2_FijMDUST2_2011	MDUST2	2011	Fiji	-17.7134	178.065	Unknown	ERR213220	ERP001718	25961941	44	4723468	206292	36	52	3284	100	23.9	Velvet	ERL072973	1	1_1_1_1_1_1_5	4.2.2	75	Salmonella enterica subsp. enterica serovar Typhi	GCF_001079285.1	90370	28901	400	8490_5#2
59a95cdf1691f900014af5ca	8490_5_5_FijMDUST5_2011	MDUST5	2011	Fiji	-17.7134	178.065	Unknown	ERR213223	ERP001718	25961941	46	4722416	206292	27	52	3285	100	23.9	Velvet	ERL072973	1	1_1_1_1_1_1_5	4.2.2	75	Salmonella enterica subsp. enterica serovar Typhi	GCF_001079285.1	90370	28901	400	8490_5#5
59a95cdfc153cc00018d7edc	8490_5_4_FijMDUST4_2011	MDUST4	2011	Fiji	-17.7134	178.065	Unknown	ERR213222	ERP001718	25961941	40	4729564	206292	32	52	3284	100	24	Velvet	ERL072973	1	1_1_1_1_1_1_5	4.2.2	75	Salmonella enterica subsp. enterica serovar Typhi	GCF_001079285.1	90370	28901	400	8490_5#4
59a95ce05f409b000112ce84	8490_5_6_FijMDUST6_2011	MDUST6	2011	Fiji	-17.7134	178.065	Unknown	ERR213224	ERP001718	25961941	44	4719128	196766	43	52	3284	100	23.8	Velvet	ERL072973	1	1_1_1_1_1_1_5	4.2.2	75	Salmonella enterica subsp. enterica serovar Typhi	GCF_001079865.1	90370	28901	400	8490_5#6
59a95ce0c153cc00018d7edd	8490_5_7_FijMDUST7_2011	MDUST7	2011	Fiji	-17.7134	178.065	Unknown	ERR213225	ERP001718	25961941	43	4730860	172024	48	52	3284	100	24	Velvet	ERL072973	1	1_1_1_1_1_1_5	4.2.2	75	Salmonella enterica subsp. enterica serovar Typhi	GCF_001079285.1	90370	28901	400	8490_5#7
59a95ce15f409b000112ce85	8490_5_10_FijMDUST10_2011	MDUST10	2011	Fiji	-17.7134	178.065	Unknown	ERR213228	ERP001718	25961941	46	4724261	185608	41	52	3284	100	23.9	Velvet	ERL072973	1	1_1_1_1_1_1_5	4.2.2	75	Salmonella enterica subsp. enterica serovar Typhi	GCF_001079285.1	90370	28901	400	8490_5#10
59a95ce15f409b000112ce86	8490_5_8_FijMDUST8_2011	MDUST8	2011	Fiji	-17.7134	178.065	Unknown	ERR213226	ERP001718	25961941	42	4724316	186660	33	52	3284	100	23.9	Velvet	ERL072973	1	1_1_1_1_1_1_5	4.2.2	75	Salmonella enterica subsp. enterica serovar Typhi	GCF_001079285.1	90370	28901	400	8490_5#8
59a95ce1c153cc00018d7ede	8490_5_9_FijMDUST9_2011	MDUST9	2011	Fiji	-17.7134	178.065	Unknown	ERR213227	ERP001718	25961941	46	4722685	185732	45	52	3284	100	23.9	Velvet	ERL072973	1	1_1_1_1_1_1_5	4.2.2	75	Salmonella enterica subsp. enterica serovar Typhi	GCF_001079865.1	90370	28901	400	8490_5#9
59a95ce21691f900014af5cb	8490_5_13_FijMDUST13_2011	MDUST13	2011	Fiji	-17.7134	178.065	Unknown	ERR213231	ERP001718	25961941	42	4724936	185394	57	52	3284	100	23.9	Velvet	ERL072973	1	1_1_1_1_1_1_5	4.2.2	75	Salmonella enterica subsp. enterica serovar Typhi	GCF_001079865.1	90370	28901	400	8490_5#13
59a95ce21691f900014af5cc	8490_5_12_FijMDUST12_2011	MDUST12	2011	Fiji	-17.7134	178.065	Unknown	ERR213230	ERP001718	25961941	44	4725983	185866	45	52	3284	100	24	Velvet	ERL072973	1	1_1_1_1_1_1_5	4.2.2	75	Salmonella enterica subsp. enterica serovar Typhi	GCF_001079865.1	90370	28901	400	8490_5#12
59a95ce2c153cc00018d7edf	8490_5_11_FijMDUST11_2011	MDUST11	2011	Fiji	-17.7134	178.065	Unknown	ERR213229	ERP001718	25961941	46	4726756	185457	45	52	3284	100	24	Velvet	ERL072973	1	1_1_1_1_1_1_5	4.2.2	75	Salmonella enterica subsp. enterica serovar Typhi	GCF_001079285.1	90370	28901	400	8490_5#11
59a95ce3c153cc00018d7ee0	8490_5_14_FijMDUST14_2011	MDUST14	2011	Fiji	-17.7134	178.065	Unknown	ERR213232	ERP001718	25961941	45	4721827	185786	29	52	3285	100	23.9	Velvet	ERL072973	1	1_1_1_1_1_1_5	4.2.2	75	Salmonella enterica subsp. enterica serovar Typhi	GCF_001079285.1	90370	28901	400	8490_5#14
59a95ce41691f900014af5cd	8490_5_16_FijMDUST16_2011	MDUST16	2011	Fiji	-17.7134	178.065	Unknown	ERR213234	ERP001718	25961941	44	4727428	184954	44	52	3284	100	24	Velvet	ERL072973	1	1_1_1_1_1_1_5	4.2.2	75	Salmonella enterica subsp. enterica serovar Typhi	GCF_001079285.1	90370	28901	400	8490_5#16
59a95ce41691f900014af5ce	8490_5_15_FijMDUST15_2011	MDUST15	2011	Fiji	-17.7134	178.065	Unknown	ERR213233	ERP001718	25961941	43	4725743	206280	44	52	3284	100	23.9	Velvet	ERL072973	1	1_1_1_1_1_1_5	4.2.1	75	Salmonella enterica subsp. enterica serovar Typhi	GCF_001047955.1	90370	28901	400	8490_5#15
59a95ce45f409b000112ce87	8490_5_18_FijMDUST18_2011	MDUST18	2011	Fiji	-17.7134	178.065	Unknown	ERR213236	ERP001718	25961941	47	4720477	185350	98	52	3283	100	23.9	Velvet	ERL072973	1	1_1_1_1_1_1_5	4.2.2	75	Salmonella enterica subsp. enterica serovar Typhi	GCF_001079285.1	90370	28901	400	8490_5#18
59a95ce4c153cc00018d7ee1	8490_5_17_FijMDUST17_2011	MDUST17	2011	Fiji	-17.7134	178.065	Unknown	ERR213235	ERP001718	25961941	46	4729919	172032	42	52	3284	100	24.1	Velvet	ERL072973	1	1_1_1_1_1_1_5	4.2.2	75	Salmonella enterica subsp. enterica serovar Typhi	GCF_001079285.1	90370	28901	400	8490_5#17
59a95ce4c153cc00018d7ee2	8490_5_19_FijMDUST19_2011	MDUST19	2011	Fiji	-17.7134	178.065	Unknown	ERR213237	ERP001718	25961941	50	4736281	153621	70	52	3287	100	24	Velvet	ERL072973	1	1_1_1_1_1_1_5	4.2.2	75	Salmonella enterica subsp. enterica serovar Typhi	GCF_001079285.1	90370	28901	400	8490_5#19
59a95ce61691f900014af5cf	8490_5_21_FijMDUST21_2011	MDUST21	2011	Fiji	-17.7134	178.065	Unknown	ERR213239	ERP001718	25961941	45	4728124	172032	42	52	3284	100	24	Velvet	ERL072973	1	1_1_1_1_1_1_5	4.2.2	75	Salmonella enterica subsp. enterica serovar Typhi	GCF_001079285.1	90370	28901	400	8490_5#21
59a95ce71691f900014af5d0	8490_5_22_FijMDUST22_2011	MDUST22	2011	Fiji	-17.7134	178.065	Unknown	ERR213240	ERP001718	25961941	46	4722403	184954	36	52	3284	100	23.9	Velvet	ERL072973	1	1_1_1_1_1_1_5	4.2.2	75	Salmonella enterica subsp. enterica serovar Typhi	GCF_001079285.1	90370	28901	400	8490_5#22
59a95ce75f409b000112ce88	8490_5_25_FijMDUST25_2011	MDUST25	2011	Fiji	-17.7134	178.065	Unknown	ERR213243	ERP001718	25961941	42	4724799	207006	37	52	3284	100	23.9	Velvet	ERL072973	1	1_1_1_1_1_1_5	4.2.2	75	Salmonella enterica subsp. enterica serovar Typhi	GCF_001079865.1	90370	28901	400	8490_5#25
59a95ce75f409b000112ce89	8490_5_24_FijMDUST24_2011	MDUST24	2011	Fiji	-17.7134	178.065	Unknown	ERR213242	ERP001718	25961941	42	4724360	206292	26	52	3284	100	23.9	Velvet	ERL072973	1	1_1_1_1_1_1_5	4.2.2	75	Salmonella enterica subsp. enterica serovar Typhi	GCF_001079285.1	90370	28901	400	8490_5#24
59a95ce7c153cc00018d7ee3	8490_5_23_FijMDUST23_2011	MDUST23	2011	Fiji	-17.7134	178.065	Unknown	ERR213241	ERP001718	25961941	45	4726198	173610	43	52	3284	100	24	Velvet	ERL072973	1	1_1_1_1_1_1_5	4.2.2	75	Salmonella enterica subsp. enterica serovar Typhi	GCF_001079285.1	90370	28901	400	8490_5#23
59a95ce7c153cc00018d7ee4	8490_5_20_FijMDUST20_2011	MDUST20	2011	Fiji	-17.7134	178.065	Unknown	ERR213238	ERP001718	25961941	43	4727126	204319	24	52	3283	100	24	Velvet	ERL072973	1	1_1_1_1_1_1_5	4.2.2	75	Salmonella enterica subsp. enterica serovar Typhi	GCF_001079285.1	90370	28901	400	8490_5#20
59a95ce85f409b000112ce8a	8490_5_26_FijMDUST26_2011	MDUST26	2011	Fiji	-17.7134	178.065	Unknown	ERR213244	ERP001718	25961941	44	4725963	186875	3	52	3285	100	23.9	Velvet	ERL072973	1	1_1_1_1_1_1_5	4.2.2	75	Salmonella enterica subsp. enterica serovar Typhi	GCF_001079285.1	90370	28901	400	8490_5#26
59a95cea5f409b000112ce8b	8490_5_27_FijMDUST27_2011	MDUST27	2011	Fiji	-17.7134	178.065	Unknown	ERR213245	ERP001718	25961941	41	4723881	202263	44	52	3284	100	23.9	Velvet	ERL072973	1	1_1_1_1_1_1_5	4.2.2	75	Salmonella enterica subsp. enterica serovar Typhi	GCF_001079285.1	90370	28901	400	8490_5#27
59a95cea5f409b000112ce8c	8490_5_30_FijMDUST30_2009	MDUST30	2009	Fiji	-17.7134	178.065	Stool	ERR213248	ERP001718	25961941	48	4729082	157577	46	52	3284	100	24	Velvet	ERL072973	1	1_1_1_1_1_1_5	4.2.2	75	Salmonella enterica subsp. enterica serovar Typhi	GCF_001079285.1	90370	28901	400	8490_5#30
59a95ceac153cc00018d7ee5	8490_5_31_FijMDUST31_2000	MDUST31	2000	Fiji	-17.7134	178.065	Blood	ERR213249	ERP001718	25961941	40	4723116	218056	1	52	3283	100	24	Velvet	ERL072973	1	1_1_1_1_1_1_5	4.2.1	75	Salmonella enterica subsp. enterica serovar Typhi	GCF_000007545.1	90370	28901	400	8490_5#31
59a95ceac153cc00018d7ee6	8490_5_28_FijMDUST28_2011	MDUST28	2011	Fiji	-17.7134	178.065	Unknown	ERR213246	ERP001718	25961941	44	4724504	206292	42	52	3282	99.9	24	Velvet	ERL072973	1	1_1_1_1_1_1_5	4.2.2	75	Salmonella enterica subsp. enterica serovar Typhi	GCF_001079285.1	90370	28901	400	8490_5#28
59a95ceb1691f900014af5d1	8490_5_33_FijMDUST33_1997	MDUST33	1997	Fiji	-17.7134	178.065	Stool	ERR213251	ERP001718	25961941	41	4733367	193255	39	52	3285	100	24.1	Velvet	ERL072973	1	1_1_1_1_1_1_5	4.2.1	75	Salmonella enterica subsp. enterica serovar Typhi	GCF_000007545.1	90370	28901	400	8490_5#33
59a95ceb5f409b000112ce8d	8490_5_29_FijMDUST29_2011	MDUST29	2011	Fiji	-17.7134	178.065	Unknown	ERR213247	ERP001718	25961941	44	4721957	172024	27	52	3284	100	23.9	Velvet	ERL072973	1	1_1_1_1_1_1_5	4.2.2	75	Salmonella enterica subsp. enterica serovar Typhi	GCF_001079285.1	90370	28901	400	8490_5#29
59a95cebc153cc00018d7ee7	8490_5_32_FijMDUST32_2000	MDUST32	2000	Fiji	-17.7134	178.065	Blood	ERR213250	ERP001718	25961941	39	4725059	206280	5	52	3283	100	24	Velvet	ERL072973	1	1_1_1_1_1_1_5	4.2.1	75	Salmonella enterica subsp. enterica serovar Typhi	GCF_001047955.1	90370	28901	400	8490_5#32
59a95cec5f409b000112ce8e	8490_5_34_FijMDUST34_1997	MDUST34	1997	Fiji	-17.7134	178.065	Pus	ERR213252	ERP001718	25961941	38	4719453	206280	49	52	3283	100	23.9	Velvet	ERL072973	1	1_1_1_1_1_1_5	4.2.1	75	Salmonella enterica subsp. enterica serovar Typhi	GCF_000007545.1	90370	28901	400	8490_5#34
59a95cecc153cc00018d7ee8	8490_5_35_FijMDUST35_1996	MDUST35	1996	Fiji	-17.7134	178.065	Blood	ERR213253	ERP001718	25961941	42	4726520	185952	32	52	3284	100	24	Velvet	ERL072973	1	1_1_1_1_1_1_5	4.2	75	Salmonella enterica subsp. enterica serovar Typhi	GCF_001079285.1	90370	28901	400	8490_5#35
59a95cecc153cc00018d7ee9	8490_5_36_FijMDUST36_1996	MDUST36	1996	Fiji	-17.7134	178.065	Stool	ERR213254	ERP001718	25961941	39	4722539	206280	43	52	3283	100	23.9	Velvet	ERL072973	1	1_1_1_1_1_1_5	4.2.1	75	Salmonella enterica subsp. enterica serovar Typhi	GCF_000007545.1	90370	28901	400	8490_5#36
59a95ced1691f900014af5d2	8490_6_37_FijMDUST37_1996	MDUST37	1996	Fiji	-17.7134	178.065	Stool	ERR213255	ERP001718	25961941	39	4729929	250358	28	52	3284	100	24.1	Velvet	ERL072973	1	1_1_1_1_1_1_5	4.2.1	75	Salmonella enterica subsp. enterica serovar Typhi	GCF_001047955.1	90370	28901	400	8490_6#37
59a95ced5f409b000112ce8f	8490_6_38_FijMDUST38_1996	MDUST38	1996	Fiji	-17.7134	178.065	Stool	ERR213256	ERP001718	25961941	42	4729915	206280	36	52	3283	100	24.1	Velvet	ERL072973	1	1_1_1_1_1_1_5	4.2.1	75	Salmonella enterica subsp. enterica serovar Typhi	GCF_001047955.1	90370	28901	400	8490_6#38
59a95ceec153cc00018d7eea	8490_6_39_FijMDUST39_1996	MDUST39	1996	Fiji	-17.7134	178.065	Stool	ERR213257	ERP001718	25961941	36	4724787	221517	30	52	3283	100	24	Velvet	ERL072973	1	1_1_1_1_1_1_5	4.2.1	75	Salmonella enterica subsp. enterica serovar Typhi	GCF_000007545.1	90370	28901	400	8490_6#39
59a95cef5f409b000112ce90	8490_6_40_FijMDUST40_1996	MDUST40	1996	Fiji	-17.7134	178.065	Stool	ERR213258	ERP001718	25961941	45	4725268	204071	25	52	3283	100	24	Velvet	ERL072973	1	1_1_1_1_1_1_5	4.2.1	75	Salmonella enterica subsp. enterica serovar Typhi	GCF_001047955.1	90370	28901	400	8490_6#40
59a95cef5f409b000112ce91	8490_6_44_FijMDUST44_1996	MDUST44	1996	Fiji	-17.7134	178.065	Blood	ERR213262	ERP001718	25961941	41	4687308	206115	33	52.1	3271	99.6	23.8	Velvet	H12ESR00394-001A	1	1_1_1_1_1_1_5	3.5	75	Salmonella enterica subsp. enterica serovar Typhi	GCF_001356215.1	90370	28901	400	8490_6#44
59a95cefc153cc00018d7eeb	8490_6_42_FijMDUST42_1996	MDUST42	1996	Fiji	-17.7134	178.065	Blood	ERR213260	ERP001718	25961941	42	4722087	206280	26	52	3284	100	23.9	Velvet	ERL072973	1	1_1_1_1_1_1_5	4.2.3	75	Salmonella enterica subsp. enterica serovar Typhi	GCF_000007545.1	90370	28901	400	8490_6#42
59a95cefc153cc00018d7eec	8490_6_43_FijMDUST43_1996	MDUST43	1996	Fiji	-17.7134	178.065	Blood	ERR213261	ERP001718	25961941	40	4725694	206280	26	52	3283	100	24	Velvet	ERL072973	1	1_1_1_1_1_1_5	4.2.3	75	Salmonella enterica subsp. enterica serovar Typhi	GCF_000007545.1	90370	28901	400	8490_6#43
59a95cefc153cc00018d7eed	8490_6_41_FijMDUST41_1996	MDUST41	1996	Fiji	-17.7134	178.065	Blood	ERR213259	ERP001718	25961941	41	4726312	206392	25	52	3283	100	24	Velvet	ERL072973	1	1_1_1_1_1_1_5	4.2.1	75	Salmonella enterica subsp. enterica serovar Typhi	GCF_001047955.1	90370	28901	400	8490_6#41
59a95cf0c153cc00018d7eee	8490_6_45_FijMDUST45_1996	MDUST45	1996	Fiji	-17.7134	178.065	Blood	ERR213263	ERP001718	25961941	41	4727953	204314	5	52.1	3285	100	24	Velvet	E00-7866	3677	1_1_2_1_1_665_5	0.1	75	Salmonella enterica subsp. enterica serovar Typhi	GCF_001107065.1	90370	28901	400	8490_6#45
59a95cf15f409b000112ce92	8490_6_48_FijMDUST48_1996	MDUST48	1996	Fiji	-17.7134	178.065	Stool	ERR213266	ERP001718	25961941	41	4688591	207007	44	52.1	3272	99.6	23.6	Velvet	ST1921-06	2	1_1_2_1_1_1_5	2.3.5	75	Salmonella enterica subsp. enterica serovar Typhi	GCF_001048035.2	90370	28901	400	8490_6#48
59a95cf15f409b000112ce93	8490_6_49_FijMDUST49_1996	MDUST49	1996	Fiji	-17.7134	178.065	Stool	ERR213267	ERP001718	25961941	44	4723933	193493	32	52	3284	100	23.9	Velvet	ERL072973	1	1_1_1_1_1_1_5	4.2	75	Salmonella enterica subsp. enterica serovar Typhi	GCF_001079285.1	90370	28901	400	8490_6#49
59a95cf1c153cc00018d7eef	8490_6_46_FijMDUST46_1996	MDUST46	1996	Fiji	-17.7134	178.065	Blood	ERR213264	ERP001718	25961941	43	4754455	206109	43	52	3274	99.7	24.6	Velvet	ERL041834	2	1_1_2_1_1_1_5	2	75	Salmonella enterica subsp. enterica serovar Typhi	GCF_001356015.1	90370	28901	400	8490_6#46
59a95cf21691f900014af5d3	8490_6_50_FijMDUST50_1996	MDUST50	1996	Fiji	-17.7134	178.065	Stool	ERR213268	ERP001718	25961941	44	4728537	204315	30	52	3285	100	24	Velvet	ERL072973	1	1_1_1_1_1_1_5	4.2	75	Salmonella enterica subsp. enterica serovar Typhi	GCF_001079285.1	90370	28901	400	8490_6#50
59a95cf2c153cc00018d7ef0	8490_6_47_FijMDUST47_1996	MDUST47	1996	Fiji	-17.7134	178.065	Blood	ERR213265	ERP001718	25961941	44	4723701	206280	2	52	3284	100	23.9	Velvet	ERL072973	1	1_1_1_1_1_1_5	4.2.3	75	Salmonella enterica subsp. enterica serovar Typhi	GCF_000007545.1	90370	28901	400	8490_6#47
59a95cf35f409b000112ce94	8490_6_51_FijMDUST51_1995	MDUST51	1995	Fiji	-17.7134	178.065	Stool	ERR213269	ERP001718	25961941	45	4723809	185653	28	52	3284	100	23.9	Velvet	ERL072973	1	1_1_1_1_1_1_5	4.2.3	75	Salmonella enterica subsp. enterica serovar Typhi	GCF_000007545.1	90370	28901	400	8490_6#51
59a95cf3c153cc00018d7ef1	8490_6_52_FijMDUST52_1995	MDUST52	1995	Fiji	-17.7134	178.065	Stool	ERR213270	ERP001718	25961941	44	4730301	204315	30	52	3284	100	24	Velvet	ERL072973	1	1_1_1_1_1_1_5	4.2	75	Salmonella enterica subsp. enterica serovar Typhi	GCF_001079285.1	90370	28901	400	8490_6#52
59a95cf45f409b000112ce95	8490_6_55_FijMDUST55_1995	MDUST55	1995	Fiji	-17.7134	178.065	Blood	ERR213273	ERP001718	25961941	43	4727903	204315	3	52	3283	100	24	Velvet	7898	1	1_1_1_1_1_1_5	4.3.1.1	75	Salmonella enterica subsp. enterica serovar Typhi	GCF_001080325.1	90370	28901	400	8490_6#55
59a95cf4c153cc00018d7ef2	8490_6_53_FijMDUST53_1995	MDUST53	1995	Fiji	-17.7134	178.065	Stool	ERR213271	ERP001718	25961941	39	4724418	217871	34	52	3283	100	24	Velvet	ERL072973	1	1_1_1_1_1_1_5	4.2.3	75	Salmonella enterica subsp. enterica serovar Typhi	GCF_001161385.1	90370	28901	400	8490_6#53
59a95cf55f409b000112ce96	8490_6_54_FijMDUST54_1995	MDUST54	1995	Fiji	-17.7134	178.065	Stool	ERR213272	ERP001718	25961941	42	4724312	206280	31	52	3284	100	23.9	Velvet	ERL072973	1	1_1_1_1_1_1_5	4.2.3	75	Salmonella enterica subsp. enterica serovar Typhi	GCF_000007545.1	90370	28901	400	8490_6#54
59a95cf61691f900014af5d4	8490_6_56_FijMDUST56_1994	MDUST56	1994	Fiji	-17.7134	178.065	Stool	ERR213274	ERP001718	25961941	38	4704478	206319	23	52.1	3284	100	23.6	Velvet	ST1921-06	2	1_1_2_1_1_1_5	2.3.5	75	Salmonella enterica subsp. enterica serovar Typhi	GCF_001048035.2	90370	28901	400	8490_6#56
59a95cf65f409b000112ce97	8490_6_59_FijMDUST59_1994	MDUST59	1994	Fiji	-17.7134	178.065	Stool	ERR213277	ERP001718	25961941	45	4728349	193229	4	52	3284	100	24	Velvet	ERL072973	1	1_1_1_1_1_1_5	4.2.3	75	Salmonella enterica subsp. enterica serovar Typhi	GCF_000007545.1	90370	28901	400	8490_6#59
59a95cf75f409b000112ce98	8490_6_58_FijMDUST58_1994	MDUST58	1994	Fiji	-17.7134	178.065	Stool	ERR213276	ERP001718	25961941	42	4728065	204314	49	52	3284	100	24	Velvet	ERL072973	1	1_1_1_1_1_1_5	4.2.3	75	Salmonella enterica subsp. enterica serovar Typhi	GCF_000007545.1	90370	28901	400	8490_6#58
59a95cf7c153cc00018d7ef3	8490_6_57_FijMDUST57_1994	MDUST57	1994	Fiji	-17.7134	178.065	Blood	ERR213275	ERP001718	25961941	44	4703999	206325	24	52.1	3283	100	23.6	Velvet	ST1921-06	2	1_1_2_1_1_1_5	2.3.5	75	Salmonella enterica subsp. enterica serovar Typhi	GCF_001048035.2	90370	28901	400	8490_6#57
59a95cf81691f900014af5d5	8490_6_61_FijMDUST61_1994	MDUST61	1994	Fiji	-17.7134	178.065	Stool	ERR213279	ERP001718	25961941	43	4725844	206286	31	52	3284	100	23.9	Velvet	ERL072973	1	1_1_1_1_1_1_5	4.2.3	75	Salmonella enterica subsp. enterica serovar Typhi	GCF_000007545.1	90370	28901	400	8490_6#61
59a95cf85f409b000112ce99	8490_6_60_FijMDUST60_1994	MDUST60	1994	Fiji	-17.7134	178.065	Stool	ERR213278	ERP001718	25961941	48	4718899	149382	21	52	3284	100	23.8	Velvet	ERL072973	1	1_1_1_1_1_1_5	4.2.3	75	Salmonella enterica subsp. enterica serovar Typhi	GCF_001047955.1	90370	28901	400	8490_6#60
59a95cf95f409b000112ce9a	8490_6_62_FijMDUST62_1994	MDUST62	1994	Fiji	-17.7134	178.065	Blood	ERR213280	ERP001718	25961941	44	4726406	217869	4	52	3285	100	23.9	Velvet	ERL072973	1	1_1_1_1_1_1_5	4.2.1	75	Salmonella enterica subsp. enterica serovar Typhi	GCF_001132905.1	90370	28901	400	8490_6#62
59a95cf95f409b000112ce9b	8490_6_63_FijMDUST63_1994	MDUST63	1994	Fiji	-17.7134	178.065	Stool	ERR213281	ERP001718	25961941	39	4704269	217635	39	52.1	3284	100	23.6	Velvet	ST1921-06	2	1_1_2_1_1_1_5	2.3.5	75	Salmonella enterica subsp. enterica serovar Typhi	GCF_001048035.2	90370	28901	400	8490_6#63
59a95cf95f409b000112ce9c	8490_6_64_FijMDUST64_1994	MDUST64	1994	Fiji	-17.7134	178.065	Stool & Blood	ERR213282	ERP001718	25961941	37	4704944	217635	19	52.1	3283	100	23.6	Velvet	ST1921-06	2	1_1_2_1_1_1_5	2.3.5	75	Salmonella enterica subsp. enterica serovar Typhi	GCF_001048035.2	90370	28901	400	8490_6#64
59a95cfa1691f900014af5d6	8490_6_65_FijMDUST65_1994	MDUST65	1994	Fiji	-17.7134	178.065	Stool	ERR213283	ERP001718	25961941	41	4703765	221920	33	52.1	3284	100	23.6	Velvet	ST1921-06	2	1_1_2_1_1_1_5	2.3.5	75	Salmonella enterica subsp. enterica serovar Typhi	GCF_001048035.2	90370	28901	400	8490_6#65
59a95cfb5f409b000112ce9d	8490_6_66_FijMDUST66_1994	MDUST66	1994	Fiji	-17.7134	178.065	Stool	ERR213284	ERP001718	25961941	44	4705121	206325	21	52.1	3283	100	23.6	Velvet	ST1921-06	2	1_1_2_1_1_1_5	2.3.5	75	Salmonella enterica subsp. enterica serovar Typhi	GCF_001048035.2	90370	28901	400	8490_6#66
59a95cfb5f409b000112ce9e	8490_6_67_FijMDUST67_1994	MDUST67	1994	Fiji	-17.7134	178.065	Stool	ERR213285	ERP001718	25961941	44	4753262	185834	5	52.1	3284	100	24.4	Velvet	7898	1	1_1_1_1_1_1_5	4.3.1.1	75	Salmonella enterica subsp. enterica serovar Typhi	GCF_001109205.1	90370	28901	400	8490_6#67
59a95cfb5f409b000112ce9f	8490_6_68_FijMDUST68_1994	MDUST68	1994	Fiji	-17.7134	178.065	Stool	ERR213286	ERP001718	25961941	39	4720933	193635	18	52.1	3292	99.9	23.8	Velvet	ST1921-06	2	1_1_2_1_1_1_5	2.3.5	75	Salmonella enterica subsp. enterica serovar Typhi	GCF_001048035.2	90370	28901	400	8490_6#68
59a95cfc1691f900014af5d7	8490_6_71_FijMDUST71_2008	MDUST71	2008	Fiji	-17.7134	178.065	Unknown	ERR213289	ERP001718	25961941	45	4729727	187034	45	52	3284	100	24	Velvet	ERL072973	1	1_1_1_1_1_1_5	4.2.2	75	Salmonella enterica subsp. enterica serovar Typhi	GCF_001079285.1	90370	28901	400	8490_6#71
59a95cfcc153cc00018d7ef4	8490_6_69_FijMDUST69_1996	MDUST69	1996	Fiji	-17.7134	178.065	Stool	ERR213287	ERP001718	25961941	43	4726506	207349	33	52	3284	100	24	Velvet	ERL072973	1	1_1_1_1_1_1_5	4.2.3	75	Salmonella enterica subsp. enterica serovar Typhi	GCF_000007545.1	90370	28901	400	8490_6#69
59a95cfcc153cc00018d7ef5	8490_6_70_FijMDUST70_2008	MDUST70	2008	Fiji	-17.7134	178.065	Unknown	ERR213288	ERP001718	25961941	46	4724895	214586	36	52	3283	100	24	Velvet	ERL072973	1	1_1_1_1_1_1_5	4.2.2	75	Salmonella enterica subsp. enterica serovar Typhi	GCF_001079285.1	90370	28901	400	8490_6#70
59a95cfd5f409b000112cea0	8490_6_72_FijMDUST72_2008	MDUST72	2008	Fiji	-17.7134	178.065	Unknown	ERR213290	ERP001718	25961941	44	4722802	185480	30	52	3283	100	24	Velvet	ERL072973	1	1_1_1_1_1_1_5	4.2.2	75	Salmonella enterica subsp. enterica serovar Typhi	GCF_001079285.1	90370	28901	400	8490_6#72
59a95cfd5f409b000112cea1	8525_3_30_KenKe451_2008	Ke451	2008	Kenya	-0.023559	37.9062	Blood	ERR212636	ERP001718	25961941	50	4940008	204294	28	51.8	3286	100	27.2	Velvet	7898	1	1_1_1_1_1_1_5	4.3.1.1	75	Salmonella enterica subsp. enterica serovar Typhi	GCF_001079025.1	90370	28901	400	8525_3#30
59a95cfd5f409b000112cea2	8525_3_31_KenKe452_2008	Ke452	2008	Kenya	-0.023559	37.9062	Blood	ERR212637	ERP001718	25961941	54	4932645	206315	8	51.8	3283	100	27.2	Velvet	7898	1	1_1_1_1_1_1_5	4.3.1.2	75	Salmonella enterica subsp. enterica serovar Typhi	GCF_001079025.1	90370	28901	400	8525_3#31
59a95cfdc153cc00018d7ef6	8525_2_54_KenKe378_2008	Ke378	2008	Kenya	-0.023559	37.9062	Blood	ERR212564	ERP001718	25961941	53	4931358	206210	9	51.8	3284	100	27.1	Velvet	7898	1	1_1_1_1_1_1_5	4.3.1.1	75	Salmonella enterica subsp. enterica serovar Typhi	GCF_001079025.1	90370	28901	400	8525_2#54
59a95cfe5f409b000112cea3	8525_3_32_KenKe45_2008	Ke453	2008	Kenya	-0.023559	37.9062	Blood	ERR212638	ERP001718	25961941	49	4941098	206303	4	51.8	3288	100	27.2	Velvet	7898	1	1_1_1_1_1_1_5	4.3.1.1	75	Salmonella enterica subsp. enterica serovar Typhi	GCF_001079025.1	90370	28901	400	8525_3#32
59a95cff1691f900014af5d8	8525_3_34_KenKe455_2008	Ke455	2008	Kenya	-0.023559	37.9062	Blood	ERR212640	ERP001718	25961941	48	4937216	210501	19	51.8	3284	100	27.2	Velvet	7898	1	1_1_1_1_1_1_5	4.3.1.1	75	Salmonella enterica subsp. enterica serovar Typhi	GCF_001079025.1	90370	28901	400	8525_3#34
59a95d005f409b000112cea4	8525_3_41_KenKe462_2008	Ke462	2008	Kenya	-0.023559	37.9062	Blood	ERR212647	ERP001718	25961941	43	4680789	206291	15	52.1	3285	100	23.2	Velvet	E98-0664_66	2	1_1_2_1_1_1_5	2.5	75	Salmonella enterica subsp. enterica serovar Typhi	GCF_001355395.1	90370	28901	400	8525_3#41
59a95d015f409b000112cea5	8525_3_40_KenKe461_2008	Ke461	2008	Kenya	-0.023559	37.9062	Blood	ERR212646	ERP001718	25961941	43	4723389	217881	91	52	3284	100	23.9	Velvet	7898	1	1_1_1_1_1_1_5	4.3.1.1	75	Salmonella enterica subsp. enterica serovar Typhi	GCF_001080325.1	90370	28901	400	8525_3#40
59a95d015f409b000112cea6	8525_3_37_KenKe458_2008	Ke458	2008	Kenya	-0.023559	37.9062	Blood	ERR212643	ERP001718	25961941	51	4932506	204282	58	51.8	3284	100	27.1	Velvet	7898	1	1_1_1_1_1_1_5	4.3.1.1	75	Salmonella enterica subsp. enterica serovar Typhi	GCF_001079025.1	90370	28901	400	8525_3#37
59a95d015f409b000112cea7	8525_3_33_KenKe454_2008	Ke454	2008	Kenya	-0.023559	37.9062	Blood	ERR212639	ERP001718	25961941	51	4932877	206309	24	51.8	3284	100	27.1	Velvet	7898	1	1_1_1_1_1_1_5	4.3.1.1	75	Salmonella enterica subsp. enterica serovar Typhi	GCF_001079025.1	90370	28901	400	8525_3#33
59a95d01c153cc00018d7ef7	8525_3_42_KenKe463_2008	Ke463	2008	Kenya	-0.023559	37.9062	Blood	ERR212648	ERP001718	25961941	53	4933788	206282	8	51.8	3284	100	27.2	Velvet	7898	1	1_1_1_1_1_1_5	4.3.1.1	75	Salmonella enterica subsp. enterica serovar Typhi	GCF_001079025.1	90370	28901	400	8525_3#42
59a95d021691f900014af5d9	8525_3_45_KenKe466_2008	Ke466	2008	Kenya	-0.023559	37.9062	Blood	ERR212651	ERP001718	25961941	52	4935785	206310	4	51.8	3284	100	27.2	Velvet	7898	1	1_1_1_1_1_1_5	4.3.1.1	75	Salmonella enterica subsp. enterica serovar Typhi	GCF_001079025.1	90370	28901	400	8525_3#45
59a95d025f409b000112cea8	8525_3_46_KenKe467_2008	Ke467	2008	Kenya	-0.023559	37.9062	Blood	ERR212652	ERP001718	25961941	47	4928335	286146	49	51.8	3284	100	27.1	Velvet	7898	1	1_1_1_1_1_1_5	4.3.1.1	75	Salmonella enterica subsp. enterica serovar Typhi	GCF_001079025.1	90370	28901	400	8525_3#46
59a95d041691f900014af5da	8525_3_51_KenKe472_2008	Ke472	2008	Kenya	-0.023559	37.9062	Blood	ERR212657	ERP001718	25961941	51	4923828	206099	33	51.8	3284	100	27	Velvet	7898	1	1_1_1_1_1_1_5	4.3.1.1	75	Salmonella enterica subsp. enterica serovar Typhi	GCF_001079025.1	90370	28901	400	8525_3#51
59a95d041691f900014af5db	8525_3_47_KenKe468_2008	Ke468	2008	Kenya	-0.023559	37.9062	Blood	ERR212653	ERP001718	25961941	57	4937209	206427	53	51.8	3283	100	27.2	Velvet	7898	1	1_1_1_1_1_1_5	4.3.1.1	75	Salmonella enterica subsp. enterica serovar Typhi	GCF_001079025.1	90370	28901	400	8525_3#47
59a95d045f409b000112cea9	8525_3_49_KenKe470_2008	Ke470	2008	Kenya	-0.023559	37.9062	Blood	ERR212655	ERP001718	25961941	50	4933021	206063	25	51.8	3278	99.8	27.2	Velvet	7898	1	1_1_1_1_1_1_5	4.3.1.1	75	Salmonella enterica subsp. enterica serovar Typhi	GCF_001122105.1	90370	28901	400	8525_3#49
59a95d04c153cc00018d7ef8	8525_3_53_KenKe474_2008	Ke474	2008	Kenya	-0.023559	37.9062	Blood	ERR212659	ERP001718	25961941	39	4724275	223060	2	52	3284	100	23.9	Velvet	7898	1	1_1_1_1_1_1_5	4.3.1.1	75	Salmonella enterica subsp. enterica serovar Typhi	GCF_001047955.1	90370	28901	400	8525_3#53
59a95d051691f900014af5dc	8525_3_48_KenKe469_2008	Ke469	2008	Kenya	-0.023559	37.9062	Blood	ERR212654	ERP001718	25961941	56	4949165	223891	23	51.8	3288	100	27.3	Velvet	7898	1	1_1_1_1_1_1_5	4.3.1.1	76	Salmonella enterica subsp. enterica serovar Typhi	GCF_001079025.1	90370	28901	400	8525_3#48
59a95d05c153cc00018d7ef9	8525_3_54_KenKe475_2008	Ke475	2008	Kenya	-0.023559	37.9062	Blood	ERR212660	ERP001718	25961941	51	4930804	204280	13	51.8	3284	100	27.1	Velvet	7898	1	1_1_1_1_1_1_5	4.3.1.1	75	Salmonella enterica subsp. enterica serovar Typhi	GCF_001079025.1	90370	28901	400	8525_3#54
59a95d071691f900014af5dd	8525_3_55_KenKe476_2008	Ke476	2008	Kenya	-0.023559	37.9062	Blood	ERR212661	ERP001718	25961941	50	4934014	222238	21	51.8	3284	100	27.2	Velvet	7898	1	1_1_1_1_1_1_5	4.3.1.1	75	Salmonella enterica subsp. enterica serovar Typhi	GCF_001079025.1	90370	28901	400	8525_3#55
59a95d075f409b000112ceaa	8525_3_59_KenKe480_2008	Ke480	2008	Kenya	-0.023559	37.9062	Blood	ERR212665	ERP001718	25961941	49	4935411	206288	7	51.8	3285	100	27.2	Velvet	7898	1	1_1_1_1_1_1_5	4.3.1.1	75	Salmonella enterica subsp. enterica serovar Typhi	GCF_001079025.1	90370	28901	400	8525_3#59
59a95d081691f900014af5de	8525_3_56_KenKe477_2008	Ke477	2008	Kenya	-0.023559	37.9062	Blood	ERR212662	ERP001718	25961941	51	4932435	204280	39	51.8	3284	100	27.1	Velvet	7898	1	1_1_1_1_1_1_5	4.3.1.1	75	Salmonella enterica subsp. enterica serovar Typhi	GCF_001079025.1	90370	28901	400	8525_3#56
59a95d081691f900014af5df	8525_3_71_KenKe492_2001	Ke492	2001	Kenya	-0.023559	37.9062	Blood	ERR212677	ERP001718	25961941	50	4937702	207637	22	51.8	3282	99.9	27.3	Velvet	7898	1	1_1_1_1_1_1_5	4.3.1.2	75	Salmonella enterica subsp. enterica serovar Typhi	GCF_001079025.1	90370	28901	400	8525_3#71
59a95d085f409b000112ceab	8525_3_58_KenKe479_2008	Ke479	2008	Kenya	-0.023559	37.9062	Blood	ERR212664	ERP001718	25961941	54	4936267	204284	29	51.8	3285	100	27.2	Velvet	7898	1	1_1_1_1_1_1_5	4.3.1.1	75	Salmonella enterica subsp. enterica serovar Typhi	GCF_001079025.1	90370	28901	400	8525_3#58
59a95d091691f900014af5e0	8525_3_61_KenKe482_2008	Ke482	2008	Kenya	-0.023559	37.9062	Blood	ERR212667	ERP001718	25961941	48	4934757	223403	8	51.8	3284	100	27.2	Velvet	7898	1	1_1_1_1_1_1_5	4.3.1.1	75	Salmonella enterica subsp. enterica serovar Typhi	GCF_001079025.1	90370	28901	400	8525_3#61
59a95d09c153cc00018d7efa	8525_3_60_KenKe481_2008	Ke481	2008	Kenya	-0.023559	37.9062	Blood	ERR212666	ERP001718	25961941	55	4931347	206099	38	51.8	3284	100	27.1	Velvet	7898	1	1_1_1_1_1_1_5	4.3.1.1	75	Salmonella enterica subsp. enterica serovar Typhi	GCF_001079025.1	90370	28901	400	8525_3#60
59a95d0a1691f900014af5e1	8616_4_37_IndBCR43_2009	BCR43	2009	India	20.5937	78.9629	Blood	ERR420413	ERP001718	25961941	43	4725247	186804	11	52	3284	100	23.9	Velvet	7898	1	1_1_1_1_1_1_5	4.3.1.2	75	Salmonella enterica subsp. enterica serovar Typhi	GCF_001085625.1	90370	28901	400	8616_4#37
59a95d0a1691f900014af5e2	8615_4_29_KenKe062_2004	Ke062	2004	Kenya	-0.023559	37.9062	Blood	ERR217406	ERP001718	25961941	52	4935176	185360	21	51.8	3284	100	27.2	Velvet	7898	1	1_1_1_1_1_1_5	4.3.1.1	75	Salmonella enterica subsp. enterica serovar Typhi	GCF_001079025.1	90370	28901	400	8615_4#29
59a95d0b1691f900014af5e3	8616_4_38_IndBCR48_2009	BCR48	2009	India	20.5937	78.9629	Blood	ERR420414	ERP001718	25961941	55	4914437	185425	4	51.8	3283	100	26.9	Velvet	7898	1	1_1_1_1_1_1_5	4.3.1.2	75	Salmonella enterica subsp. enterica serovar Typhi	GCF_001103325.1	90370	28901	400	8616_4#38
59a95d0b5f409b000112ceac	8616_4_41_IndBCR62_2009	BCR62	2009	India	20.5937	78.9629	Blood	ERR420417	ERP001718	25961941	41	4754932	217881	8	52	3284	100	24.4	Velvet	7898	1	1_1_1_1_1_1_5	4.3.1.2	75	Salmonella enterica subsp. enterica serovar Typhi	GCF_001047955.1	90370	28901	400	8616_4#41
59a95d0c1691f900014af5e4	8616_4_39_IndBCR49_2009	BCR49	2009	India	20.5937	78.9629	Blood	ERR420415	ERP001718	25961941	51	4855535	204297	8	52	3284	100	26	Velvet	7898	1	1_1_1_1_1_1_5	4.3.1.1	75	Salmonella enterica subsp. enterica serovar Typhi	GCF_001079085.1	90370	28901	400	8616_4#39
59a95d0c5f409b000112cead	8616_4_40_IndBCR52_2009	BCR52	2009	India	20.5937	78.9629	Blood	ERR420416	ERP001718	25961941	53	4762913	165851	18	52	3279	99.8	24.7	Velvet	UI4692	2173	1_1_2_1_1_476_5	2.2.1	75	Salmonella enterica subsp. enterica serovar Typhi	GCF_001134165.1	90370	28901	400	8616_4#40
59a95d0d1691f900014af5e5	8616_4_42_IndBCR89_2010	BCR89	2010	India	20.5937	78.9629	Blood	ERR420418	ERP001718	25961941	48	4762640	165845	19	52	3279	99.8	24.7	Velvet	UI4692	2173	1_1_2_1_1_476_5	2.2.1	75	Salmonella enterica subsp. enterica serovar Typhi	GCF_001134165.1	90370	28901	400	8616_4#42
59a95d0dc153cc00018d7efb	8616_4_44_IndBCR108_2010	BCR108	2010	India	20.5937	78.9629	Blood	ERR420420	ERP001718	25961941	43	4756274	204310	8	52	3282	99.9	24.5	Velvet	7898	1	1_1_1_1_1_1_5	4.3.1.2	75	Salmonella enterica subsp. enterica serovar Typhi	GCF_001047955.1	90370	28901	400	8616_4#44
59a95d0e5f409b000112ceae	8616_4_48_IndBCR175_2011	BCR175	2011	India	20.5937	78.9629	Blood	ERR420424	ERP001718	25961941	42	4755078	217881	8	52	3284	100	24.4	Velvet	7898	1	1_1_1_1_1_1_5	4.3.1.2	75	Salmonella enterica subsp. enterica serovar Typhi	GCF_001047955.1	90370	28901	400	8616_4#48
59a95d0e5f409b000112ceaf	8616_4_45_IndBCR110_2010	BCR110	2010	India	20.5937	78.9629	Blood	ERR420421	ERP001718	25961941	42	4752137	206277	15	52	3283	100	24.4	Velvet	7898	1	1_1_1_1_1_1_5	4.3.1.2	75	Salmonella enterica subsp. enterica serovar Typhi	GCF_001047955.1	90370	28901	400	8616_4#45
59a95d0e5f409b000112ceb0	8616_4_46_IndBCR162_2011	BCR162	2011	India	20.5937	78.9629	Blood	ERR420422	ERP001718	25961941	39	4724444	204325	12	52	3283	100	23.9	Velvet	7898	1	1_1_1_1_1_1_5	4.3.1.2	75	Salmonella enterica subsp. enterica serovar Typhi	GCF_001159985.1	90370	28901	400	8616_4#46
59a95d0ec153cc00018d7efc	8616_4_47_IndBCR170_2011	BCR170	2011	India	20.5937	78.9629	Blood	ERR420423	ERP001718	25961941	39	4754334	203480	1	52	3283	100	24.4	Velvet	7898	1	1_1_1_1_1_1_5	4.3.1.2	75	Salmonella enterica subsp. enterica serovar Typhi	GCF_001047955.1	90370	28901	400	8616_4#47
59a95d0f1691f900014af5e6	8616_4_49_IndBCR177_2011	BCR177	2011	India	20.5937	78.9629	Blood	ERR420425	ERP001718	25961941	45	4855254	210492	24	52	3283	99.9	26.1	Velvet	7898	1	1_1_1_1_1_1_5	4.3.1.1	75	Salmonella enterica subsp. enterica serovar Typhi	GCF_001079085.1	90370	28901	400	8616_4#49
59a95d10c153cc00018d7efd	8616_4_50_IndBCR191_2011	BCR191	2011	India	20.5937	78.9629	Blood	ERR420426	ERP001718	25961941	42	4755173	204332	17	52	3284	100	24.4	Velvet	7898	1	1_1_1_1_1_1_5	4.3.1.2	75	Salmonella enterica subsp. enterica serovar Typhi	GCF_001047955.1	90370	28901	400	8616_4#50
59a95d11c153cc00018d7efe	8616_4_52_IndBCR232_2011	BCR232	2011	India	20.5937	78.9629	Blood	ERR420428	ERP001718	25961941	42	4802241	206200	1	52.1	3284	100	25.2	Velvet	E98-0664_66	2	1_1_2_1_1_1_5	2	75	Salmonella enterica subsp. enterica serovar Typhi	GCF_001350455.1	90370	28901	400	8616_4#52
59a95d121691f900014af5e7	8616_4_53_IndSP2_2009	SP2	2009	India	20.5937	78.9629	Blood	ERR420429	ERP001718	25961941	45	4727799	192192	11	52	3285	100	24	Velvet	7898	1	1_1_1_1_1_1_5	4.3.1.1	75	Salmonella enterica subsp. enterica serovar Typhi	GCF_001047955.1	90370	28901	400	8616_4#53
59a95d121691f900014af5e8	8616_4_51_IndBCR211_2011	BCR211	2011	India	20.5937	78.9629	Blood	ERR420427	ERP001718	25961941	42	4755650	206321	31	52	3283	99.9	24.5	Velvet	7898	1	1_1_1_1_1_1_5	4.3.1.2	75	Salmonella enterica subsp. enterica serovar Typhi	GCF_001047955.1	90370	28901	400	8616_4#51
59a95d12c153cc00018d7eff	8616_4_54_IndSP9_2009	SP9	2009	India	20.5937	78.9629	Blood	ERR420430	ERP001718	25961941	42	4723407	206354	1	52	3283	100	23.9	Velvet	7898	1	1_1_1_1_1_1_5	4.3.1.2	75	Salmonella enterica subsp. enterica serovar Typhi	GCF_001159985.1	90370	28901	400	8616_4#54
59a95d135f409b000112ceb1	8616_4_55_IndSP11_2009	SP11	2009	India	20.5937	78.9629	Blood	ERR420431	ERP001718	25961941	41	4753052	217881	18	52	3283	100	24.4	Velvet	7898	1	1_1_1_1_1_1_5	4.3.1.2	75	Salmonella enterica subsp. enterica serovar Typhi	GCF_001047955.1	90370	28901	400	8616_4#55
59a95d135f409b000112ceb2	8616_4_56_IndSP47_2009	SP47	2009	India	20.5937	78.9629	Blood	ERR420432	ERP001718	25961941	47	4754342	204287	34	52.1	3284	100	24.4	Velvet	7898	1	1_1_1_1_1_1_5	4.3.1.1	75	Salmonella enterica subsp. enterica serovar Typhi	GCF_001350295.1	90370	28901	400	8616_4#56
59a95d13c153cc00018d7f00	8616_4_57_IndSP66_2009	SP66	2009	India	20.5937	78.9629	Blood	ERR420433	ERP001718	25961941	43	4732600	206274	2	52.1	3275	99.7	24.2	Velvet	ERL041834	2	1_1_2_1_1_1_5	3.3.2	75	Salmonella enterica subsp. enterica serovar Typhi	GCF_001350415.1	90370	28901	400	8616_4#57
59a95d145f409b000112ceb3	8616_4_58_IndSP80_2011	SP80	2011	India	20.5937	78.9629	Blood	ERR420434	ERP001718	25961941	39	4754672	206315	8	52	3284	100	24.4	Velvet	7898	1	1_1_1_1_1_1_5	4.3.1.2	75	Salmonella enterica subsp. enterica serovar Typhi	GCF_001047955.1	90370	28901	400	8616_4#58
59a95d145f409b000112ceb4	9472_4_78_S.Typhi_Quailes_1958	Quailes	1958	United States of America	37.0902	-95.7129	Gallbladder fluid	ERR294858	PRJEB1398	25961941	42	4733645	186909	36	52.1	3286	100	24.1	Velvet	404Ty	2	1_1_2_1_1_1_5	3.1	75	Salmonella enterica subsp. enterica serovar Typhi	GCF_001120845.1	90370	28901	400	9472_4#78
59a95d161691f900014af5e9	9475_4_48_IndD7558_2006	D7558	2006	India	20.5937	78.9629	Unknown	ERR279344	ERP001718	25961941	43	4728549	204881	33	52	3285	100	24	Velvet	7898	1	1_1_1_1_1_1_5	4.3.1	75	Salmonella enterica subsp. enterica serovar Typhi	GCF_001047955.1	90370	28901	400	9475_4#48
59a95d175f409b000112ceb5	9475_4_51_IndC3891_2005	C3891	2005	India	20.5937	78.9629	Unknown	ERR279347	ERP001718	25961941	49	4713514	185425	21	52	3270	99.5	24.1	Velvet	7898	1	1_1_1_1_1_1_5	4.3.1.2	75	Salmonella enterica subsp. enterica serovar Typhi	GCF_001136385.1	90370	28901	400	9475_4#51
59a95d17c153cc00018d7f01	9475_4_52_IndC3495_2005	C3495	2005	India	20.5937	78.9629	Unknown	ERR279348	ERP001718	25961941	48	4746674	204557	18	52.1	3283	100	24.3	Velvet	7898	1	1_1_1_1_1_1_5	4.3.1.1	75	Salmonella enterica subsp. enterica serovar Typhi	GCF_001079225.1	90370	28901	400	9475_4#52
59a95d17c153cc00018d7f02	9475_4_50_IndC3551_2005	C3551	2005	India	20.5937	78.9629	Unknown	ERR279346	ERP001718	25961941	56	4935062	161326	20	51.8	3283	100	27.2	Velvet	7898	1	1_1_1_1_1_1_5	4.3.1.2	75	Salmonella enterica subsp. enterica serovar Typhi	GCF_001079025.1	90370	28901	400	9475_4#50
59a95d17c153cc00018d7f03	9475_4_49_IndD7649_2007	D7649	2007	India	20.5937	78.9629	Unknown	ERR279345	ERP001718	25961941	39	4722941	206315	16	52	3284	100	23.9	Velvet	7898	1	1_1_1_1_1_1_5	4.3.1	75	Salmonella enterica subsp. enterica serovar Typhi	GCF_001047955.1	90370	28901	400	9475_4#49
59a95d181691f900014af5ea	9475_4_54_IndE2889_2006	E2889	2006	India	20.5937	78.9629	Unknown	ERR279350	ERP001718	25961941	62	4933049	161326	9	51.8	3284	100	27.1	Velvet	7898	1	1_1_1_1_1_1_5	4.3.1.2	75	Salmonella enterica subsp. enterica serovar Typhi	GCF_001079025.1	90370	28901	400	9475_4#54
59a95d185f409b000112ceb6	9475_4_53_IndC3634_2005	C3634	2005	India	20.5937	78.9629	Unknown	ERR279349	ERP001718	25961941	48	4853577	204546	21	52	3283	100	26	Velvet	7898	1	1_1_1_1_1_1_5	4.3.1.1	75	Salmonella enterica subsp. enterica serovar Typhi	GCF_001079085.1	90370	28901	400	9475_4#53
59a95d191691f900014af5eb	9475_4_56_IndE1240_2004	E1240	2004	India	20.5937	78.9629	Unknown	ERR279352	ERP001718	25961941	43	4722949	206316	2	52.1	3266	99.4	24.3	Velvet	UI4692	2	1_1_2_1_1_1_5	2.2.4	74	Salmonella enterica subsp. enterica serovar Typhi	GCF_001143485.1	90370	28901	400	9475_4#56
59a95d195f409b000112ceb7	9475_6_1_Mal1010996_2011	1010996	2011	Malawi	-13.2543	34.3015	Blood	ERR279098	ERP001718	25961941	42	4702892	185156	29	52.1	3281	99.9	23.8	Velvet	UI4692	2	1_1_2_1_1_1_5	2.2	75	Salmonella enterica subsp. enterica serovar Typhi	GCF_001089805.1	90370	28901	400	9475_6#1
59a95d1a1691f900014af5ec	9475_4_57_IndE1303_2004	E1303	2004	India	20.5937	78.9629	Unknown	ERR279353	ERP001718	25961941	40	4740595	217794	19	52.1	3283	99.9	24.3	Velvet	UI4692	2	1_1_2_1_1_1_5	2.2.4	75	Salmonella enterica subsp. enterica serovar Typhi	GCF_001317665.1	90370	28901	400	9475_4#57
59a95d1b1691f900014af5ed	9475_6_3_Mal1019695_2011	1019695	2011	Malawi	-13.2543	34.3015	Blood	ERR279100	ERP001718	25961941	46	4745760	206275	11	52.1	3284	100	24.3	Velvet	7898	1	1_1_1_1_1_1_5	4.3.1.1	75	Salmonella enterica subsp. enterica serovar Typhi	GCF_001079225.1	90370	28901	400	9475_6#3
59a95d1bc153cc00018d7f04	9475_4_55_IndE2990_2006	E2990	2006	India	20.5937	78.9629	Unknown	ERR279351	ERP001718	25961941	49	4929583	206315	3	51.8	3284	100	27.1	Velvet	7898	1	1_1_1_1_1_1_5	4.3.1.2	75	Salmonella enterica subsp. enterica serovar Typhi	GCF_001079025.1	90370	28901	400	9475_4#55
59a95d1bc153cc00018d7f05	9475_6_2_Mal1014063_2011	1014063	2011	Malawi	-13.2543	34.3015	Blood	ERR279099	ERP001718	25961941	49	4750560	204344	25	52.1	3284	100	24.3	Velvet	7898	1	1_1_1_1_1_1_5	4.3.1.1	75	Salmonella enterica subsp. enterica serovar Typhi	GCF_001079225.1	90370	28901	400	9475_6#2
59a95d1bc153cc00018d7f06	9475_6_4_Mal1019515_2011	1019515	2011	Malawi	-13.2543	34.3015	Blood	ERR279101	ERP001718	25961941	53	4745948	204314	13	52.1	3284	100	24.3	Velvet	7898	1	1_1_1_1_1_1_5	4.3.1.1	75	Salmonella enterica subsp. enterica serovar Typhi	GCF_001079225.1	90370	28901	400	9475_6#4
59a95d1c5f409b000112ceb8	9475_6_5_Mal1021678_2011	1021678	2011	Malawi	-13.2543	34.3015	Blood	ERR279102	ERP001718	25961941	48	4745992	206383	2	52.1	3284	100	24.3	Velvet	7898	1	1_1_1_1_1_1_5	4.3.1.1	75	Salmonella enterica subsp. enterica serovar Typhi	GCF_001079225.1	90370	28901	400	9475_6#5
59a95d1d5f409b000112ceb9	9475_6_10_Mal1013486_2011	1013486	2011	Malawi	-13.2543	34.3015	Blood	ERR279107	ERP001718	25961941	46	4735537	206174	19	52	3283	100	24.2	Velvet	Ty2	1	1_1_1_1_1_1_5	4.1	75	Salmonella enterica subsp. enterica serovar Typhi	GCF_001094745.1	90370	28901	400	9475_6#10
59a95d1dc153cc00018d7f07	9475_6_8_Mal1030208_2012	1030208	2012	Malawi	-13.2543	34.3015	Blood	ERR279105	ERP001718	25961941	48	4748730	206240	10	52.1	3285	100	24.3	Velvet	7898	1	1_1_1_1_1_1_5	4.3.1.1	75	Salmonella enterica subsp. enterica serovar Typhi	GCF_001079225.1	90370	28901	400	9475_6#8
59a95d1ec153cc00018d7f08	9475_6_9_Mal1008634_2011	1008634	2011	Malawi	-13.2543	34.3015	Blood	ERR279106	ERP001718	25961941	52	4745683	204305	1	52.1	3284	100	24.3	Velvet	7898	1	1_1_1_1_1_1_5	4.3.1.1	75	Salmonella enterica subsp. enterica serovar Typhi	GCF_001079225.1	90370	28901	400	9475_6#9
59a95d1f5f409b000112ceba	9475_6_13_Mal1021701_2011	1021701	2011	Malawi	-13.2543	34.3015	Blood	ERR279110	ERP001718	25961941	39	4702630	206267	31	52.1	3285	100	23.6	Velvet	D50739	2	1_1_2_1_1_1_5	2.4.1	75	Salmonella enterica subsp. enterica serovar Typhi	GCF_001078965.1	90370	28901	400	9475_6#13
59a95d1fc153cc00018d7f09	9475_6_6_Mal1025912_2011	1025912	2011	Malawi	-13.2543	34.3015	Blood	ERR279103	ERP001718	25961941	49	4746167	204298	2	52.1	3284	100	24.3	Velvet	7898	1	1_1_1_1_1_1_5	4.3.1.1	75	Salmonella enterica subsp. enterica serovar Typhi	GCF_001079225.1	90370	28901	400	9475_6#6
59a95d201691f900014af5ee	9475_6_14_Mal1025691_2011	1025691	2011	Malawi	-13.2543	34.3015	Blood	ERR279111	ERP001718	25961941	43	4702070	206252	12	52.1	3285	100	23.6	Velvet	D50739	2	1_1_2_1_1_1_5	2.4.1	75	Salmonella enterica subsp. enterica serovar Typhi	GCF_001078965.1	90370	28901	400	9475_6#14
59a95d205f409b000112cebb	9475_6_12_Mal1021106_2011	1021106	2011	Malawi	-13.2543	34.3015	Blood	ERR279109	ERP001718	25961941	50	4746302	204300	2	52.1	3284	100	24.3	Velvet	7898	1	1_1_1_1_1_1_5	4.3.1.1	75	Salmonella enterica subsp. enterica serovar Typhi	GCF_001079225.1	90370	28901	400	9475_6#12
59a95d215f409b000112cebc	9475_6_17_Mal1007914_2011	1007914	2011	Malawi	-13.2543	34.3015	Blood	ERR279114	ERP001718	25961941	48	4763425	206297	20	52.1	3294	100	24.4	Velvet	7898	1	1_1_1_1_1_1_5	4.3.1.1	75	Salmonella enterica subsp. enterica serovar Typhi	GCF_001079225.1	90370	28901	400	9475_6#17
59a95d21c153cc00018d7f0a	9475_6_16_Mal1031809_2012	1031809	2012	Malawi	-13.2543	34.3015	Blood	ERR279113	ERP001718	25961941	44	4749328	204306	4	52.1	3284	100	24.3	Velvet	7898	1	1_1_1_1_1_1_5	4.3.1.1	75	Salmonella enterica subsp. enterica serovar Typhi	GCF_001079225.1	90370	28901	400	9475_6#16
59a95d231691f900014af5ef	9475_6_20_Mal1018216_2011	1018216	2011	Malawi	-13.2543	34.3015	Blood	ERR279117	ERP001718	25961941	44	4736135	206322	11	52	3285	100	24.1	Velvet	Ty2	1	1_1_1_1_1_1_5	4.1	75	Salmonella enterica subsp. enterica serovar Typhi	GCF_001047955.1	90370	28901	400	9475_6#20
59a95d231691f900014af5f0	9475_6_24_Mal1031785_2012	1031785	2012	Malawi	-13.2543	34.3015	Blood	ERR279121	ERP001718	25961941	51	4745395	206309	7	52.1	3284	100	24.3	Velvet	7898	1	1_1_1_1_1_1_5	4.3.1.1	75	Salmonella enterica subsp. enterica serovar Typhi	GCF_001079225.1	90370	28901	400	9475_6#24
59a95d235f409b000112cebd	9475_6_21_Mal1023407_2011	1023407	2011	Malawi	-13.2543	34.3015	Blood	ERR279118	ERP001718	25961941	49	4749511	204310	12	52.1	3285	100	24.3	Velvet	7898	1	1_1_1_1_1_1_5	4.3.1.1	75	Salmonella enterica subsp. enterica serovar Typhi	GCF_001079225.1	90370	28901	400	9475_6#21
59a95d235f409b000112cebe	9475_6_19_Mal1016889_2011	1016889	2011	Malawi	-13.2543	34.3015	Blood	ERR279116	ERP001718	25961941	46	4748806	204302	12	52.1	3285	100	24.3	Velvet	7898	1	1_1_1_1_1_1_5	4.3.1.1	75	Salmonella enterica subsp. enterica serovar Typhi	GCF_001079225.1	90370	28901	400	9475_6#19
59a95d23c153cc00018d7f0b	9475_6_18_Mal1013305_2011	1013305	2011	Malawi	-13.2543	34.3015	Blood	ERR279115	ERP001718	25961941	45	4725657	206321	30	52	3283	99.9	24	Velvet	7898	1	1_1_1_1_1_1_5	4.3.1.1	75	Salmonella enterica subsp. enterica serovar Typhi	GCF_001110605.1	90370	28901	400	9475_6#18
59a95d245f409b000112cebf	9475_6_25_Mal1007917_2011	1007917	2011	Malawi	-13.2543	34.3015	Blood	ERR279122	ERP001718	25961941	47	4747700	206297	7	52.1	3284	100	24.3	Velvet	7898	1	1_1_1_1_1_1_5	4.3.1.1	75	Salmonella enterica subsp. enterica serovar Typhi	GCF_001079225.1	90370	28901	400	9475_6#25
59a95d251691f900014af5f1	9475_6_26_Mal1012911_2011	1012911	2011	Malawi	-13.2543	34.3015	Blood	ERR279123	ERP001718	25961941	51	4747269	161303	36	52.1	3284	100	24.3	Velvet	7898	1	1_1_1_1_1_1_5	4.3.1.1	75	Salmonella enterica subsp. enterica serovar Typhi	GCF_001079225.1	90370	28901	400	9475_6#26
59a95d251691f900014af5f2	9475_6_29_Mal1022981_2011	1022981	2011	Malawi	-13.2543	34.3015	Blood	ERR279126	ERP001718	25961941	45	4737709	185646	19	52	3286	100	24.1	Velvet	Ty2	1	1_1_1_1_1_1_5	4.1	75	Salmonella enterica subsp. enterica serovar Typhi	GCF_001088305.1	90370	28901	400	9475_6#29
59a95d255f409b000112cec0	9475_6_28_Mal1020791_2011	1020791	2011	Malawi	-13.2543	34.3015	Blood	ERR279125	ERP001718	25961941	46	4748016	207350	3	52.1	3284	100	24.3	Velvet	7898	1	1_1_1_1_1_1_5	4.3.1.1	75	Salmonella enterica subsp. enterica serovar Typhi	GCF_001079225.1	90370	28901	400	9475_6#28
59a95d265f409b000112cec1	9475_6_27_Mal1016653_2011	1016653	2011	Malawi	-13.2543	34.3015	Blood	ERR279124	ERP001718	25961941	47	4746259	206297	18	52.1	3284	100	24.3	Velvet	7898	1	1_1_1_1_1_1_5	4.3.1.1	75	Salmonella enterica subsp. enterica serovar Typhi	GCF_001079225.1	90370	28901	400	9475_6#27
59a95d271691f900014af5f3	9475_6_31_Mal1022553_2011	1022553	2011	Malawi	-13.2543	34.3015	Blood	ERR279128	ERP001718	25961941	46	4745814	206297	235	52.1	3284	100	24.3	Velvet	7898	1	1_1_1_1_1_1_5	4.3.1.1	75	Salmonella enterica subsp. enterica serovar Typhi	GCF_001079225.1	90370	28901	400	9475_6#31
59a95d275f409b000112cec2	9475_6_32_Mal1030630_2012	1030630	2012	Malawi	-13.2543	34.3015	Blood	ERR279129	ERP001718	25961941	43	4749908	217881	90	52.1	3283	100	24.3	Velvet	7898	1	1_1_1_1_1_1_5	4.3.1.1	75	Salmonella enterica subsp. enterica serovar Typhi	GCF_001079225.1	90370	28901	400	9475_6#32
59a95d285f409b000112cec3	9475_6_33_Mal1014451_2011	1014451	2011	Malawi	-13.2543	34.3015	Blood	ERR279130	ERP001718	25961941	50	4746776	185660	10	52.1	3285	100	24.3	Velvet	7898	1	1_1_1_1_1_1_5	4.3.1.1	75	Salmonella enterica subsp. enterica serovar Typhi	GCF_001079225.1	90370	28901	400	9475_6#33
59a95d291691f900014af5f4	9475_6_36_Mal1021854_2011	1021854	2011	Malawi	-13.2543	34.3015	Blood	ERR279133	ERP001718	25961941	45	4745675	204308	17	52.1	3284	100	24.3	Velvet	7898	1	1_1_1_1_1_1_5	4.3.1.1	75	Salmonella enterica subsp. enterica serovar Typhi	GCF_001079225.1	90370	28901	400	9475_6#36
59a95d295f409b000112cec4	9475_6_34_Mal1018211_2011	1018211	2011	Malawi	-13.2543	34.3015	Blood	ERR279131	ERP001718	25961941	48	4743877	204293	24	52.1	3284	100	24.2	Velvet	7898	1	1_1_1_1_1_1_5	4.3.1.1	75	Salmonella enterica subsp. enterica serovar Typhi	GCF_001079225.1	90370	28901	400	9475_6#34
59a95d29c153cc00018d7f0c	9475_6_35_Mal1016605_2011	1016605	2011	Malawi	-13.2543	34.3015	Blood	ERR279132	ERP001718	25961941	49	4747127	185317	13	52.1	3284	100	24.3	Velvet	7898	1	1_1_1_1_1_1_5	4.3.1.1	75	Salmonella enterica subsp. enterica serovar Typhi	GCF_001079225.1	90370	28901	400	9475_6#35
59a95d2a5f409b000112cec5	9475_6_37_Mal1022075_2011	1022075	2011	Malawi	-13.2543	34.3015	Blood	ERR279134	ERP001718	25961941	44	4735377	204639	6	52	3284	100	24.1	Velvet	Ty2	1	1_1_1_1_1_1_5	4.1	75	Salmonella enterica subsp. enterica serovar Typhi	GCF_001047955.1	90370	28901	400	9475_6#37
59a95d2ac153cc00018d7f0d	9475_6_39_Mal1032927_2012	1032927	2012	Malawi	-13.2543	34.3015	Blood	ERR279136	ERP001718	25961941	49	4747121	204303	19	52.1	3284	100	24.3	Velvet	7898	1	1_1_1_1_1_1_5	4.3.1.1	75	Salmonella enterica subsp. enterica serovar Typhi	GCF_001079225.1	90370	28901	400	9475_6#39
59a95d2b5f409b000112cec6	9475_6_41_Mal1014383_2011	1014383	2011	Malawi	-13.2543	34.3015	Blood	ERR279138	ERP001718	25961941	51	4749472	187382	23	52.1	3284	100	24.3	Velvet	7898	1	1_1_1_1_1_1_5	4.3.1.1	75	Salmonella enterica subsp. enterica serovar Typhi	GCF_001079225.1	90370	28901	400	9475_6#41
59a95d2cc153cc00018d7f0e	9475_6_42_Mal1017142_2011	1017142	2011	Malawi	-13.2543	34.3015	Blood	ERR279139	ERP001718	25961941	44	4735028	185725	7	52	3284	100	24.1	Velvet	Ty2	1	1_1_1_1_1_1_5	4.1	75	Salmonella enterica subsp. enterica serovar Typhi	GCF_001047955.1	90370	28901	400	9475_6#42
59a95d2dc153cc00018d7f0f	9475_6_44_Mal1023267_2011	1023267	2011	Malawi	-13.2543	34.3015	Blood	ERR279141	ERP001718	25961941	42	4701411	204302	12	52.1	3282	99.9	23.6	Velvet	D50739	2	1_1_2_1_1_1_5	2.4.1	75	Salmonella enterica subsp. enterica serovar Typhi	GCF_001078965.1	90370	28901	400	9475_6#44
59a95d2dc153cc00018d7f10	9475_6_43_Mal1020184_2011	1020184	2011	Malawi	-13.2543	34.3015	Blood	ERR279140	ERP001718	25961941	47	4812358	221860	7	52.1	3294	100	25.2	Velvet	ERL041834	2	1_1_2_1_1_1_5	3.3.1	75	Salmonella enterica subsp. enterica serovar Typhi	GCF_001101585.1	90370	28901	400	9475_6#43
59a95d2e1691f900014af5f5	9475_6_46_Mal1024341_2011	1024341	2011	Malawi	-13.2543	34.3015	Blood	ERR279143	ERP001718	25961941	43	4723979	207350	6	52	3284	100	23.9	Velvet	7898	1	1_1_1_1_1_1_5	4.3.1.1	75	Salmonella enterica subsp. enterica serovar Typhi	GCF_001110605.1	90370	28901	400	9475_6#46
59a95d2e1691f900014af5f6	9475_6_45_Mal1021624_2011	1021624	2011	Malawi	-13.2543	34.3015	Blood	ERR279142	ERP001718	25961941	45	4747387	204304	15	52.1	3284	100	24.3	Velvet	7898	1	1_1_1_1_1_1_5	4.3.1.1	75	Salmonella enterica subsp. enterica serovar Typhi	GCF_001079225.1	90370	28901	400	9475_6#45
59a95d2fc153cc00018d7f11	9475_6_47_Mal1032463_2012	1032463	2012	Malawi	-13.2543	34.3015	Blood	ERR279144	ERP001718	25961941	46	4746084	206297	21	52.1	3284	100	24.3	Velvet	7898	1	1_1_1_1_1_1_5	4.3.1.1	75	Salmonella enterica subsp. enterica serovar Typhi	GCF_001079225.1	90370	28901	400	9475_6#47
59a95d305f409b000112cec7	9475_6_48_MalA53009_2008	A53009	2008	Malawi	-13.2543	34.3015	Blood	ERR279145	ERP001718	25961941	47	4700872	206316	10	52.1	3284	100	23.5	Velvet	D50739	2	1_1_2_1_1_1_5	2.4.1	75	Salmonella enterica subsp. enterica serovar Typhi	GCF_001078965.1	90370	28901	400	9475_6#48
59a95d30c153cc00018d7f12	9475_6_50_Mal1017137_2011	1017137	2011	Malawi	-13.2543	34.3015	Blood	ERR279147	ERP001718	25961941	46	4748858	204305	8	52.1	3284	100	24.3	Velvet	7898	1	1_1_1_1_1_1_5	4.3.1.1	75	Salmonella enterica subsp. enterica serovar Typhi	GCF_001079225.1	90370	28901	400	9475_6#50
59a95d321691f900014af5f7	9475_6_49_Mal1013803_2011	1013803	2011	Malawi	-13.2543	34.3015	Blood	ERR279146	ERP001718	25961941	42	4725945	207350	29	52	3282	99.9	24	Velvet	7898	1	1_1_1_1_1_1_5	4.3.1.1	75	Salmonella enterica subsp. enterica serovar Typhi	GCF_001110605.1	90370	28901	400	9475_6#49
59a95d32c153cc00018d7f13	9475_6_51_Mal1019839_2011	1019839	2011	Malawi	-13.2543	34.3015	Blood	ERR279148	ERP001718	25961941	49	4746401	206267	1	52.1	3284	100	24.3	Velvet	7898	1	1_1_1_1_1_1_5	4.3.1.1	75	Salmonella enterica subsp. enterica serovar Typhi	GCF_001079225.1	90370	28901	400	9475_6#51
59a95d331691f900014af5f8	9475_6_52_Mal1022401_2011	1022401	2011	Malawi	-13.2543	34.3015	Blood	ERR279149	ERP001718	25961941	46	4744988	217876	17	52.1	3284	100	24.3	Velvet	7898	1	1_1_1_1_1_1_5	4.3.1.1	75	Salmonella enterica subsp. enterica serovar Typhi	GCF_001079225.1	90370	28901	400	9475_6#52
59a95d331691f900014af5f9	9475_6_53_Mal1020976_2011	1020976	2011	Malawi	-13.2543	34.3015	Blood	ERR279150	ERP001718	25961941	51	4746719	184285	6	52.1	3284	100	24.3	Velvet	7898	1	1_1_1_1_1_1_5	4.3.1.1	75	Salmonella enterica subsp. enterica serovar Typhi	GCF_001079225.1	90370	28901	400	9475_6#53
59a95d345f409b000112cec8	9475_6_54_Mal1023999_2011	1023999	2011	Malawi	-13.2543	34.3015	Blood	ERR279151	ERP001718	25961941	48	4746383	206248	12	52.1	3285	100	24.3	Velvet	7898	1	1_1_1_1_1_1_5	4.3.1.1	75	Salmonella enterica subsp. enterica serovar Typhi	GCF_001079225.1	90370	28901	400	9475_6#54
59a95d365f409b000112cec9	9475_6_55_Mal1032281_2012	1032281	2012	Malawi	-13.2543	34.3015	Blood	ERR279152	ERP001718	25961941	46	4746529	206279	11	52.1	3285	100	24.3	Velvet	7898	1	1_1_1_1_1_1_5	4.3.1.1	75	Salmonella enterica subsp. enterica serovar Typhi	GCF_001079225.1	90370	28901	400	9475_6#55
59a95d36c153cc00018d7f14	9475_6_57_Mal1012752_2011	1012752	2011	Malawi	-13.2543	34.3015	Blood	ERR279154	ERP001718	25961941	44	4700968	172059	6	52.1	3285	100	23.5	Velvet	D50739	2	1_1_2_1_1_1_5	2.4.1	75	Salmonella enterica subsp. enterica serovar Typhi	GCF_001078965.1	90370	28901	400	9475_6#57
59a95d36c153cc00018d7f15	9475_6_56_MalA53789_2009	A53789	2009	Malawi	-13.2543	34.3015	Blood	ERR279153	ERP001718	25961941	53	4727164	206327	2	52	3283	100	24	Velvet	7898	1	1_1_1_1_1_1_5	4.3.1.2	75	Salmonella enterica subsp. enterica serovar Typhi	GCF_001047955.1	90370	28901	400	9475_6#56
59a95d371691f900014af5fa	9475_6_59_Mal1019833_2011	1019833	2011	Malawi	-13.2543	34.3015	Blood	ERR279156	ERP001718	25961941	48	4746782	204300	25	52.1	3284	100	24.3	Velvet	7898	1	1_1_1_1_1_1_5	4.3.1.1	75	Salmonella enterica subsp. enterica serovar Typhi	GCF_001079225.1	90370	28901	400	9475_6#59
59a95d375f409b000112ceca	9475_6_58_Mal1020366_2011	1020366	2011	Malawi	-13.2543	34.3015	Blood	ERR279155	ERP001718	25961941	50	4746785	204299	1	52.1	3285	100	24.3	Velvet	7898	1	1_1_1_1_1_1_5	4.3.1.1	75	Salmonella enterica subsp. enterica serovar Typhi	GCF_001079225.1	90370	28901	400	9475_6#58
59a95d3a1691f900014af5fb	9475_6_65_Mal1012727_2011	1012727	2011	Malawi	-13.2543	34.3015	Blood	ERR279162	ERP001718	25961941	46	4749130	204304	41	52.1	3284	100	24.3	Velvet	7898	1	1_1_1_1_1_1_5	4.3.1.1	75	Salmonella enterica subsp. enterica serovar Typhi	GCF_001079225.1	90370	28901	400	9475_6#65
59a95d3a1691f900014af5fc	9475_6_62_Mal1028143_2012	1028143	2012	Malawi	-13.2543	34.3015	Blood	ERR279159	ERP001718	25961941	47	4746964	204296	2	52.1	3284	100	24.3	Velvet	7898	1	1_1_1_1_1_1_5	4.3.1.1	75	Salmonella enterica subsp. enterica serovar Typhi	GCF_001079225.1	90370	28901	400	9475_6#62
59a95d3a5f409b000112cecb	9475_6_66_Mal1020059_2011	1020059	2011	Malawi	-13.2543	34.3015	Blood	ERR279163	ERP001718	25961941	45	4748310	206265	25	52.1	3284	100	24.3	Velvet	7898	1	1_1_1_1_1_1_5	4.3.1.1	75	Salmonella enterica subsp. enterica serovar Typhi	GCF_001079225.1	90370	28901	400	9475_6#66
59a95d3ac153cc00018d7f16	9475_6_63_Mal1032249_2012	1032249	2012	Malawi	-13.2543	34.3015	Blood	ERR279160	ERP001718	25961941	47	4748538	204351	12	52.1	3284	100	24.3	Velvet	7898	1	1_1_1_1_1_1_5	4.3.1.1	75	Salmonella enterica subsp. enterica serovar Typhi	GCF_001079225.1	90370	28901	400	9475_6#63
59a95d3ac153cc00018d7f17	9475_6_61_Mal1029975_2012	1029975	2012	Malawi	-13.2543	34.3015	Blood	ERR279158	ERP001718	25961941	48	4746640	217377	14	52.1	3284	100	24.3	Velvet	7898	1	1_1_1_1_1_1_5	4.3.1.1	75	Salmonella enterica subsp. enterica serovar Typhi	GCF_001079225.1	90370	28901	400	9475_6#61
59a95d3c1691f900014af5fd	9475_6_67_Mal1019806_2011	1019806	2011	Malawi	-13.2543	34.3015	Blood	ERR279164	ERP001718	25961941	46	4748851	204310	16	52.1	3284	100	24.3	Velvet	7898	1	1_1_1_1_1_1_5	4.3.1.1	75	Salmonella enterica subsp. enterica serovar Typhi	GCF_001079225.1	90370	28901	400	9475_6#67
59a95d3dc153cc00018d7f18	9475_6_68_Mal1018617_2011	1018617	2011	Malawi	-13.2543	34.3015	Blood	ERR279165	ERP001718	25961941	49	4747554	187283	3	52.1	3284	100	24.3	Velvet	7898	1	1_1_1_1_1_1_5	4.3.1.1	75	Salmonella enterica subsp. enterica serovar Typhi	GCF_001079225.1	90370	28901	400	9475_6#68
59a95d3dc153cc00018d7f19	9475_6_69_Mal1029451_2012	1029451	2012	Malawi	-13.2543	34.3015	Blood	ERR279166	ERP001718	25961941	47	4746989	204302	8	52.1	3285	100	24.3	Velvet	7898	1	1_1_1_1_1_1_5	4.3.1.1	75	Salmonella enterica subsp. enterica serovar Typhi	GCF_001079225.1	90370	28901	400	9475_6#69
59a95d3e1691f900014af5fe	9475_6_71_Mal1032168_2012	1032168	2012	Malawi	-13.2543	34.3015	Blood	ERR279168	ERP001718	25961941	46	4747510	206297	30	52.1	3284	100	24.3	Velvet	7898	1	1_1_1_1_1_1_5	4.3.1.1	75	Salmonella enterica subsp. enterica serovar Typhi	GCF_001079225.1	90370	28901	400	9475_6#71
59a95d3e1691f900014af5ff	9475_6_73_Mal1014152_2011	1014152	2011	Malawi	-13.2543	34.3015	Blood	ERR279170	ERP001718	25961941	49	4746384	204298	2	52.1	3284	100	24.3	Velvet	7898	1	1_1_1_1_1_1_5	4.3.1.1	75	Salmonella enterica subsp. enterica serovar Typhi	GCF_001079225.1	90370	28901	400	9475_6#73
59a95d3e5f409b000112cecc	9475_6_72_MalA55865_2009	A55865	2009	Malawi	-13.2543	34.3015	Blood	ERR279169	ERP001718	25961941	41	4894498	204298	19	51.9	3282	99.9	26.6	Velvet	UI4692	2244	1_1_2_616_1_1_5	2.2	75	Salmonella enterica subsp. enterica serovar Typhi	GCF_001356635.1	90370	28901	400	9475_6#72
59a95d3f5f409b000112cecd	9475_6_76_Mal1021788_2011	1021788	2011	Malawi	-13.2543	34.3015	Blood	ERR279173	ERP001718	25961941	44	4746334	206297	9	52.1	3285	100	24.3	Velvet	7898	1	1_1_1_1_1_1_5	4.3.1.1	75	Salmonella enterica subsp. enterica serovar Typhi	GCF_001079225.1	90370	28901	400	9475_6#76
59a95d411691f900014af600	9475_6_77_Mal1028963_2012	1028963	2012	Malawi	-13.2543	34.3015	Blood	ERR279174	ERP001718	25961941	49	4747228	222650	32	52.1	3284	100	24.3	Velvet	7898	1	1_1_1_1_1_1_5	4.3.1.1	75	Salmonella enterica subsp. enterica serovar Typhi	GCF_001079225.1	90370	28901	400	9475_6#77
59a95d415f409b000112cece	9475_6_80_MalA32420_2004	A32420	2004	Malawi	-13.2543	34.3015	Blood	ERR279177	ERP001718	25961941	41	4739576	206295	2	52	3282	99.9	24.2	Velvet	UI4692	2	1_1_2_1_1_1_5	2.2	75	Salmonella enterica subsp. enterica serovar Typhi	GCF_001356695.1	90370	28901	400	9475_6#80
59a95d41c153cc00018d7f1a	9475_6_78_Mal1026460_2012	1026460	2012	Malawi	-13.2543	34.3015	Blood	ERR279175	ERP001718	25961941	46	4746347	204307	18	52.1	3284	100	24.3	Velvet	7898	1	1_1_1_1_1_1_5	4.3.1.1	75	Salmonella enterica subsp. enterica serovar Typhi	GCF_001079225.1	90370	28901	400	9475_6#78
59a95d42c153cc00018d7f1b	9475_6_81_MalA33112_2005	A33112	2005	Malawi	-13.2543	34.3015	Blood	ERR279178	ERP001718	25961941	68	4761537	207392	11	52	3287	100	24.5	Velvet	UI4692	2	1_1_2_1_1_1_5	2	75	Salmonella enterica subsp. enterica serovar Typhi	GCF_001146145.1	90370	28901	400	9475_6#81
59a95d42c153cc00018d7f1c	9475_6_79_Mal1031581_2012	1031581	2012	Malawi	-13.2543	34.3015	Blood	ERR279176	ERP001718	25961941	51	4746535	161326	61	52.1	3284	100	24.3	Velvet	7898	1	1_1_1_1_1_1_5	4.3.1.1	75	Salmonella enterica subsp. enterica serovar Typhi	GCF_001079225.1	90370	28901	400	9475_6#79
59a95d441691f900014af601	9475_6_92_MalA39483_2006	A39483	2006	Malawi	-13.2543	34.3015	Blood	ERR279189	ERP001718	25961941	40	4736025	206308	11	52	3285	100	24.1	Velvet	Ty2	2350	531_1_1_1_1_1_5	4.1	75	Salmonella enterica subsp. enterica serovar Typhi	GCF_001047955.1	90370	28901	400	9475_6#92
59a95d441691f900014af602	9475_6_93_MalA40566_2006	A40566	2006	Malawi	-13.2543	34.3015	Blood	ERR279190	ERP001718	25961941	45	4702593	190426	7	52.1	3285	100	23.6	Velvet	D50739	2	1_1_2_1_1_1_5	2.4.1	75	Salmonella enterica subsp. enterica serovar Typhi	GCF_001078965.1	90370	28901	400	9475_6#93
59a95d44c153cc00018d7f1d	9475_6_85_MalA40201_2006	A40201	2006	Malawi	-13.2543	34.3015	Blood	ERR279182	ERP001718	25961941	47	4704059	204296	4	52.1	3285	100	23.6	Velvet	D50739	2	1_1_2_1_1_1_5	2.4.1	75	Salmonella enterica subsp. enterica serovar Typhi	GCF_001078965.1	90370	28901	400	9475_6#85
59a95d45c153cc00018d7f1e	9475_6_90_MalD28995_2005	D28995	2005	Malawi	-13.2543	34.3015	Blood	ERR279187	ERP001718	25961941	46	4701368	206528	15	52.1	3285	100	23.5	Velvet	D50739	2	1_1_2_1_1_1_5	2.4.1	75	Salmonella enterica subsp. enterica serovar Typhi	GCF_001078965.1	90370	28901	400	9475_6#90
59a95d461691f900014af603	9475_6_94_MalD41342_2007	D41342	2007	Malawi	-13.2543	34.3015	Blood	ERR279191	ERP001718	25961941	64	4742475	157145	3	52	3284	100	24.2	Velvet	Ty2	1	1_1_1_1_1_1_5	4.1	75	Salmonella enterica subsp. enterica serovar Typhi	GCF_001094745.1	90370	28901	400	9475_6#94
59a95d46c153cc00018d7f1f	9870_8_3_Cam003956_2008	2008-003956	2008	Cambodia	12.5657	104.991	Blood	ERR319404	ERP001718	25961941	57	4932035	204290	0	51.8	3284	100	27.1	Velvet	7898	1	1_1_1_1_1_1_5	4.3.1.1	75	Salmonella enterica subsp. enterica serovar Typhi	GCF_001079025.1	90370	28901	400	9870_8#3
59a95d46c153cc00018d7f20	9870_8_1_Cam001909_2008	2008-001909	2008	Cambodia	12.5657	104.991	Blood	ERR319402	ERP001718	25961941	61	4932075	207392	100	51.8	3284	100	27.1	Velvet	7898	1	1_1_1_1_1_1_5	4.3.1.1	75	Salmonella enterica subsp. enterica serovar Typhi	GCF_001081505.1	90370	28901	400	9870_8#1
59a95d471691f900014af604	9870_8_2_Cam002399_2008	2008-002399	2008	Cambodia	12.5657	104.991	Blood	ERR319403	ERP001718	25961941	60	4933663	161354	6	51.8	3284	100	27.2	Velvet	7898	1	1_1_1_1_1_1_5	4.3.1.1	75	Salmonella enterica subsp. enterica serovar Typhi	GCF_001079025.1	90370	28901	400	9870_8#2
59a95d47c153cc00018d7f21	9870_8_4_Cam004254_2008	2008-004254	2008	Cambodia	12.5657	104.991	Blood	ERR319405	ERP001718	25961941	63	4931873	155113	1	51.8	3284	100	27.1	Velvet	7898	1	1_1_1_1_1_1_5	4.3.1.1	75	Salmonella enterica subsp. enterica serovar Typhi	GCF_001079025.1	90370	28901	400	9870_8#4
59a95d491691f900014af605	9870_8_8_Cam006312_2008	2008-006312	2008	Cambodia	12.5657	104.991	Blood	ERR319409	ERP001718	25961941	61	4932264	161303	16	51.8	3284	100	27.1	Velvet	7898	1	1_1_1_1_1_1_5	4.3.1.1	75	Salmonella enterica subsp. enterica serovar Typhi	GCF_001079025.1	90370	28901	400	9870_8#8
59a95d495f409b000112cecf	9870_8_7_Cam016955_2008	2003-016955	2008	Cambodia	12.5657	104.991	Blood	ERR319408	ERP001718	25961941	62	4932945	161340	9	51.8	3284	100	27.1	Velvet	7898	1	1_1_1_1_1_1_5	4.3.1.1	75	Salmonella enterica subsp. enterica serovar Typhi	GCF_001079025.1	90370	28901	400	9870_8#7
59a95d49c153cc00018d7f22	9870_8_5_Cam216507_2008	2002-216507	2008	Cambodia	12.5657	104.991	Blood	ERR319406	ERP001718	25961941	52	4820242	161354	1	51.9	3283	100	25.5	Velvet	7898	1	1_1_1_1_1_1_5	4.3.1.1	75	Salmonella enterica subsp. enterica serovar Typhi	GCF_001087005.1	90370	28901	400	9870_8#5
59a95d49c153cc00018d7f23	9870_8_10_Cam006300_2008	2008-006300	2008	Cambodia	12.5657	104.991	Blood	ERR319411	ERP001718	25961941	45	4819679	206290	1	51.9	3283	100	25.5	Velvet	7898	1	1_1_1_1_1_1_5	4.3.1.1	75	Salmonella enterica subsp. enterica serovar Typhi	GCF_001087005.1	90370	28901	400	9870_8#10
59a95d4a1691f900014af606	9870_8_9_Cam008425_2008	2005-008425	2008	Cambodia	12.5657	104.991	Blood	ERR319410	ERP001718	25961941	44	4820476	206270	10	51.9	3283	100	25.5	Velvet	7898	1	1_1_1_1_1_1_5	4.3.1.1	75	Salmonella enterica subsp. enterica serovar Typhi	GCF_001087005.1	90370	28901	400	9870_8#9
59a95d4bc153cc00018d7f24	9870_8_11_Cam000156_2009	2009-000156	2009	Cambodia	12.5657	104.991	Blood	ERR319412	ERP001718	25961941	55	4932808	206086	1	51.8	3284	100	27.1	Velvet	7898	1	1_1_1_1_1_1_5	4.3.1.1	75	Salmonella enterica subsp. enterica serovar Typhi	GCF_001079025.1	90370	28901	400	9870_8#11
59a95d4c1691f900014af607	9870_8_13_Cam002960_2009	2008-002960	2009	Cambodia	12.5657	104.991	Blood	ERR319414	ERP001718	25961941	73	4932516	149382	17	51.8	3284	100	27.1	Velvet	7898	1	1_1_1_1_1_1_5	4.3.1.1	75	Salmonella enterica subsp. enterica serovar Typhi	GCF_001079025.1	90370	28901	400	9870_8#13
59a95d4dc153cc00018d7f25	9870_8_15_Cam006046_2009	2009-006046	2009	Cambodia	12.5657	104.991	Blood	ERR319416	ERP001718	25961941	44	4723730	206076	1	52	3284	100	23.9	Velvet	7898	1	1_1_1_1_1_1_5	4.3.1.1	75	Salmonella enterica subsp. enterica serovar Typhi	GCF_001047955.1	90370	28901	400	9870_8#15
59a95d4dc153cc00018d7f26	9870_8_14_Cam004002_2009	2009-004002	2009	Cambodia	12.5657	104.991	Blood	ERR319415	ERP001718	25961941	54	4932272	204292	18	51.8	3284	100	27.1	Velvet	7898	1	1_1_1_1_1_1_5	4.3.1.1	75	Salmonella enterica subsp. enterica serovar Typhi	GCF_001159545.1	90370	28901	400	9870_8#14
59a95d4dc153cc00018d7f27	9870_8_12_Cam000892_2009	2009-000892	2009	Cambodia	12.5657	104.991	Blood	ERR319413	ERP001718	25961941	67	4935844	164524	3	51.8	3283	100	27.2	Velvet	7898	1	1_1_1_1_1_1_5	4.3.1.1	75	Salmonella enterica subsp. enterica serovar Typhi	GCF_001079025.1	90370	28901	400	9870_8#12
59a95d4ec153cc00018d7f28	9870_8_16_Cam007146_2009	2009-007146	2009	Cambodia	12.5657	104.991	Blood	ERR319417	ERP001718	25961941	69	4933485	155112	25	51.8	3284	100	27.1	Velvet	7898	1	1_1_1_1_1_1_5	4.3.1.1	75	Salmonella enterica subsp. enterica serovar Typhi	GCF_001079025.1	90370	28901	400	9870_8#16
59a95d4ec153cc00018d7f29	9870_8_17_Cam010587_2009	2005-010587	2009	Cambodia	12.5657	104.991	Blood	ERR319418	ERP001718	25961941	51	4740885	187538	22	52.1	3283	100	24.2	Velvet	CT18	2	1_1_2_1_1_1_5	3.2.1	75	Salmonella enterica subsp. enterica serovar Typhi	GCF_001085625.1	90370	28901	400	9870_8#17
59a95d4f1691f900014af608	9870_8_19_Cam011935_2009	2009-011935	2009	Cambodia	12.5657	104.991	Blood	ERR319420	ERP001718	25961941	49	4721408	161276	1	52	3284	100	23.9	Velvet	7898	1	1_1_1_1_1_1_5	4.3.1.1	75	Salmonella enterica subsp. enterica serovar Typhi	GCF_001047955.1	90370	28901	400	9870_8#19
59a95d4fc153cc00018d7f2a	9870_8_18_Cam008924_2009	2003-008924	2009	Cambodia	12.5657	104.991	Blood	ERR319419	ERP001718	25961941	54	4934292	171965	18	51.8	3285	100	27.1	Velvet	7898	1	1_1_1_1_1_1_5	4.3.1.1	75	Salmonella enterica subsp. enterica serovar Typhi	GCF_001079025.1	90370	28901	400	9870_8#18
59a95d51c153cc00018d7f2b	9870_8_21_Cam005196_2010	2010-005196	2010	Cambodia	12.5657	104.991	Blood	ERR319422	ERP001718	25961941	78	4953755	150826	1	51.8	3283	100	27.5	Velvet	7898	1	1_1_1_1_1_1_5	4.3.1.1	75	Salmonella enterica subsp. enterica serovar Typhi	GCF_001107805.1	90370	28901	400	9870_8#21
59a95d51c153cc00018d7f2c	9870_8_22_Cam011361_2010	2010-011361	2010	Cambodia	12.5657	104.991	Blood	ERR319423	ERP001718	25961941	61	4723558	161291	8	52	3285	100	23.9	Velvet	7898	1	1_1_1_1_1_1_5	4.3.1.1	75	Salmonella enterica subsp. enterica serovar Typhi	GCF_001047955.1	90370	28901	400	9870_8#22
59a95d51c153cc00018d7f2d	9870_8_20_Cam012898_2009	2009-012898	2009	Cambodia	12.5657	104.991	Blood	ERR319421	ERP001718	25961941	54	4931854	204290	2	51.8	3284	100	27.1	Velvet	7898	1	1_1_1_1_1_1_5	4.3.1.1	75	Salmonella enterica subsp. enterica serovar Typhi	GCF_001079025.1	90370	28901	400	9870_8#20
59a95d521691f900014af609	9870_8_24_Cam011021_2010	2006-011021	2010	Cambodia	12.5657	104.991	Blood	ERR319425	ERP001718	25961941	54	4933667	161300	8	51.8	3284	100	27.1	Velvet	7898	1	1_1_1_1_1_1_5	4.3.1.1	75	Salmonella enterica subsp. enterica serovar Typhi	GCF_001079025.1	90370	28901	400	9870_8#24
59a95d52c153cc00018d7f2e	9870_8_23_Cam005872_2010	2010-005872	2010	Cambodia	12.5657	104.991	Blood	ERR319424	ERP001718	25961941	78	4936660	206297	118	51.8	3285	100	27.2	Velvet	7898	1	1_1_1_1_1_1_5	4.3.1.1	75	Salmonella enterica subsp. enterica serovar Typhi	GCF_001079025.1	90370	28901	400	9870_8#23
59a95d54c153cc00018d7f2f	9870_8_26_Cam013365_2010	2007-013365	2010	Cambodia	12.5657	104.991	Blood	ERR319427	ERP001718	25961941	51	4931806	204330	38	51.8	3284	100	27.1	Velvet	7898	1	1_1_1_1_1_1_5	4.3.1.1	75	Salmonella enterica subsp. enterica serovar Typhi	GCF_001079025.1	90370	28901	400	9870_8#26
59a95d555f409b000112ced0	9870_8_25_Cam006551_2010	2010-006551	2010	Cambodia	12.5657	104.991	Blood	ERR319426	ERP001718	25961941	62	4934627	171963	8	51.8	3285	100	27.2	Velvet	7898	1	1_1_1_1_1_1_5	4.3.1.1	75	Salmonella enterica subsp. enterica serovar Typhi	GCF_001079025.1	90370	28901	400	9870_8#25
59a95d55c153cc00018d7f30	9870_8_28_Cam012990_2010	2007-012990	2010	Cambodia	12.5657	104.991	Blood	ERR319429	ERP001718	25961941	50	4934027	206105	3	51.8	3284	100	27.2	Velvet	7898	1	1_1_1_1_1_1_5	4.3.1.1	75	Salmonella enterica subsp. enterica serovar Typhi	GCF_001081505.1	90370	28901	400	9870_8#28
59a95d561691f900014af60a	9870_8_27_Cam006866_2010	2010-006866	2010	Cambodia	12.5657	104.991	Blood	ERR319428	ERP001718	25961941	79	4942688	171963	316	51.8	3284	100	27.3	Velvet	7898	1	1_1_1_1_1_1_5	4.3.1.1	75	Salmonella enterica subsp. enterica serovar Typhi	GCF_001079025.1	90370	28901	400	9870_8#27
59a95d56c153cc00018d7f31	9870_8_30_Cam100510_2010	2001-100510	2010	Cambodia	12.5657	104.991	Blood	ERR319431	ERP001718	25961941	62	4727531	150423	8	52	3278	99.8	24.1	Velvet	7898	1	1_1_1_1_1_1_5	4.3.1.1	75	Salmonella enterica subsp. enterica serovar Typhi	GCF_001080325.1	90370	28901	400	9870_8#30
59a95d571691f900014af60b	9870_8_32_Cam008154_2010	2010-008154	2010	Cambodia	12.5657	104.991	Blood	ERR319433	ERP001718	25961941	54	4938648	204290	8	51.8	3285	100	27.2	Velvet	7898	1	1_1_1_1_1_1_5	4.3.1.1	75	Salmonella enterica subsp. enterica serovar Typhi	GCF_001079025.1	90370	28901	400	9870_8#32
59a95d581691f900014af60c	9870_8_34_Cam002605_2010	2010-002605	2010	Cambodia	12.5657	104.991	Blood	ERR319435	ERP001718	25961941	56	4932314	161340	13	51.8	3284	100	27.1	Velvet	7898	1	1_1_1_1_1_1_5	4.3.1.1	75	Salmonella enterica subsp. enterica serovar Typhi	GCF_001079025.1	90370	28901	400	9870_8#34
59a95d585f409b000112ced1	9870_8_35_Cam009987_2010	2010-009987	2010	Cambodia	12.5657	104.991	Blood	ERR319436	ERP001718	25961941	50	4931762	217861	0	51.8	3284	100	27.1	Velvet	7898	1	1_1_1_1_1_1_5	4.3.1.1	75	Salmonella enterica subsp. enterica serovar Typhi	GCF_001079025.1	90370	28901	400	9870_8#35
59a95d58c153cc00018d7f32	9870_8_33_Cam007462_2010	2010-007462	2010	Cambodia	12.5657	104.991	Blood	ERR319434	ERP001718	25961941	58	4932528	204290	11	51.8	3285	100	27.1	Velvet	7898	1	1_1_1_1_1_1_5	4.3.1.1	75	Salmonella enterica subsp. enterica serovar Typhi	GCF_001079025.1	90370	28901	400	9870_8#33
59a95d59c153cc00018d7f33	9870_8_37_Cam002948_2010	2010-002948	2010	Cambodia	12.5657	104.991	Blood	ERR319438	ERP001718	25961941	69	4719784	143355	124	52	3282	99.9	24	Velvet	7898	1	1_1_1_1_1_1_5	4.3.1.1	75	Salmonella enterica subsp. enterica serovar Typhi	GCF_001047955.1	90370	28901	400	9870_8#37
59a95d59c153cc00018d7f34	9870_8_36_Cam010162_2010	2010-010162	2010	Cambodia	12.5657	104.991	Blood	ERR319437	ERP001718	25961941	56	4934246	204307	1	51.8	3284	100	27.2	Velvet	7898	1	1_1_1_1_1_1_5	4.3.1.1	75	Salmonella enterica subsp. enterica serovar Typhi	GCF_001079025.1	90370	28901	400	9870_8#36
59a95d5a5f409b000112ced2	9870_8_38_Cam010972_2010	2010-010972	2010	Cambodia	12.5657	104.991	Blood	ERR319439	ERP001718	25961941	60	4936618	155104	2	51.8	3284	100	27.2	Velvet	7898	1	1_1_1_1_1_1_5	4.3.1.1	75	Salmonella enterica subsp. enterica serovar Typhi	GCF_001079025.1	90370	28901	400	9870_8#38
59a95d5bc153cc00018d7f35	9870_8_41_Cam000112_2011	01-2011-000112	2011	Cambodia	12.5657	104.991	Blood	ERR319442	ERP001718	25961941	61	4932355	172028	2	51.8	3284	100	27.1	Velvet	7898	1	1_1_1_1_1_1_5	4.3.1.1	75	Salmonella enterica subsp. enterica serovar Typhi	GCF_001079025.1	90370	28901	400	9870_8#41
59a95d5c1691f900014af60d	9870_8_40_Cam011712_2010	2010-011712	2010	Cambodia	12.5657	104.991	Blood	ERR319441	ERP001718	25961941	73	4933918	161324	2	51.8	3284	100	27.2	Velvet	7898	1	1_1_1_1_1_1_5	4.3.1.1	75	Salmonella enterica subsp. enterica serovar Typhi	GCF_001079025.1	90370	28901	400	9870_8#40
59a95d5d1691f900014af60e	9870_8_43_Cam009945_2011	2005-009945	2011	Cambodia	12.5657	104.991	Blood	ERR319444	ERP001718	25961941	58	4940191	204290	46	51.8	3289	100	27.1	Velvet	7898	1	1_1_1_1_1_1_5	4.3.1.1	76	Salmonella enterica subsp. enterica serovar Typhi	GCF_001079025.1	90370	28901	400	9870_8#43
59a95d5d5f409b000112ced3	9870_8_42_Cam000483_2011	01-2011-000483	2011	Cambodia	12.5657	104.991	Blood	ERR319443	ERP001718	25961941	58	4935006	161354	2	51.8	3284	100	27.2	Velvet	7898	1	1_1_1_1_1_1_5	4.3.1.1	75	Salmonella enterica subsp. enterica serovar Typhi	GCF_001079025.1	90370	28901	400	9870_8#42
59a95d5d5f409b000112ced4	9870_8_39_Cam011187_2010	2010-011187	2010	Cambodia	12.5657	104.991	Blood	ERR319440	ERP001718	25961941	120	4958720	144383	317	51.8	3282	99.9	27.6	Velvet	7898	1	1_1_1_1_1_1_5	4.3.1.1	75	Salmonella enterica subsp. enterica serovar Typhi	GCF_001174645.1	90370	28901	400	9870_8#39
59a95d5d5f409b000112ced5	9870_8_44_Cam021515_2011	2007-021515	2011	Cambodia	12.5657	104.991	Blood	ERR319445	ERP001718	25961941	66	4935410	153722	11	51.8	3285	100	27.2	Velvet	7898	1	1_1_1_1_1_1_5	4.3.1.1	75	Salmonella enterica subsp. enterica serovar Typhi	GCF_001079025.1	90370	28901	400	9870_8#44
59a95d5e1691f900014af60f	9870_8_46_Cam216622_2011	2002-216622	2011	Cambodia	12.5657	104.991	Blood	ERR319447	ERP001718	25961941	78	4933162	153577	20	51.8	3283	100	27.2	Velvet	7898	1	1_1_1_1_1_1_5	4.3.1.1	75	Salmonella enterica subsp. enterica serovar Typhi	GCF_001079025.1	90370	28901	400	9870_8#46
59a95d5ec153cc00018d7f36	9870_8_45_Cam007642_2011	2006-007642	2011	Cambodia	12.5657	104.991	Blood	ERR319446	ERP001718	25961941	55	4934380	185965	22	51.8	3284	100	27.2	Velvet	7898	1	1_1_1_1_1_1_5	4.3.1.1	75	Salmonella enterica subsp. enterica serovar Typhi	GCF_001079025.1	90370	28901	400	9870_8#45
59a95d601691f900014af610	9870_8_51_Cam021566_2011	2010-021566	2011	Cambodia	12.5657	104.991	Blood	ERR319452	ERP001718	25961941	73	4932856	153579	16	51.8	3282	99.9	27.2	Velvet	7898	1	1_1_1_1_1_1_5	4.3.1.1	75	Salmonella enterica subsp. enterica serovar Typhi	GCF_001079025.1	90370	28901	400	9870_8#51
59a95d605f409b000112ced6	9870_8_47_Cam004004_2011	2010-004004	2011	Cambodia	12.5657	104.991	Blood	ERR319448	ERP001718	25961941	64	4934261	161273	2	51.8	3284	100	27.2	Velvet	7898	1	1_1_1_1_1_1_5	4.3.1.1	75	Salmonella enterica subsp. enterica serovar Typhi	GCF_001079025.1	90370	28901	400	9870_8#47
59a95d605f409b000112ced7	9870_8_49_Cam000113_2011	01-2011-000113	2011	Cambodia	12.5657	104.991	Blood	ERR319450	ERP001718	25961941	75	4934571	157427	1	51.8	3284	100	27.2	Velvet	7898	1	1_1_1_1_1_1_5	4.3.1.1	75	Salmonella enterica subsp. enterica serovar Typhi	GCF_001079025.1	90370	28901	400	9870_8#49
59a95d605f409b000112ced8	9870_8_50_Cam000309_2011	01-2011-000309	2011	Cambodia	12.5657	104.991	Blood	ERR319451	ERP001718	25961941	80	4932712	161326	0	51.8	3284	100	27.1	Velvet	7898	1	1_1_1_1_1_1_5	4.3.1.1	75	Salmonella enterica subsp. enterica serovar Typhi	GCF_001079025.1	90370	28901	400	9870_8#50
59a95d615f409b000112ced9	9870_8_48_Cam004103_2011	01-2010-004103	2011	Cambodia	12.5657	104.991	Blood	ERR319449	ERP001718	25961941	88	4941045	149382	0	51.8	3284	100	27.3	Velvet	7898	1	1_1_1_1_1_1_5	4.3.1.1	75	Salmonella enterica subsp. enterica serovar Typhi	GCF_001090925.1	90370	28901	400	9870_8#48
59a95d625f409b000112ceda	9870_8_52_Cam007445_2011	2011-007445	2011	Cambodia	12.5657	104.991	Blood	ERR319453	ERP001718	25961941	67	4931885	157561	0	51.8	3283	100	27.1	Velvet	7898	1	1_1_1_1_1_1_5	4.3.1.1	75	Salmonella enterica subsp. enterica serovar Typhi	GCF_001079025.1	90370	28901	400	9870_8#52
59a95d625f409b000112cedb	9870_8_53_Cam011215_2011	2005-011215	2011	Cambodia	12.5657	104.991	Blood	ERR319454	ERP001718	25961941	61	4932615	185425	2	51.8	3284	100	27.1	Velvet	7898	1	1_1_1_1_1_1_5	4.3.1.1	75	Salmonella enterica subsp. enterica serovar Typhi	GCF_001079025.1	90370	28901	400	9870_8#53
59a95d631691f900014af611	9870_8_54_Cam000374_2011	2009-000374	2011	Cambodia	12.5657	104.991	Blood	ERR319455	ERP001718	25961941	63	4938703	204286	3	51.8	3289	100	27.2	Velvet	7898	1	1_1_1_1_1_1_5	4.3.1.1	75	Salmonella enterica subsp. enterica serovar Typhi	GCF_001079025.1	90370	28901	400	9870_8#54
59a95d645f409b000112cedc	9870_8_55_Cam001522_2011	01-2011-001522	2011	Cambodia	12.5657	104.991	Blood	ERR319456	ERP001718	25961941	67	4932245	171963	16	51.8	3284	100	27.1	Velvet	7898	1	1_1_1_1_1_1_5	4.3.1.1	75	Salmonella enterica subsp. enterica serovar Typhi	GCF_001079025.1	90370	28901	400	9870_8#55
59a95d645f409b000112cedd	9870_8_57_Cam007792_2011	2011-007792	2011	Cambodia	12.5657	104.991	Blood	ERR319458	ERP001718	25961941	65	4932257	155104	0	51.8	3284	100	27.1	Velvet	7898	1	1_1_1_1_1_1_5	4.3.1.1	75	Salmonella enterica subsp. enterica serovar Typhi	GCF_001079025.1	90370	28901	400	9870_8#57
59a95d651691f900014af612	9870_8_59_Cam008616_2011	2006-008616	2011	Cambodia	12.5657	104.991	Blood	ERR319460	ERP001718	25961941	64	4931832	185425	12	51.8	3284	100	27.1	Velvet	7898	1	1_1_1_1_1_1_5	4.3.1.1	75	Salmonella enterica subsp. enterica serovar Typhi	GCF_001079025.1	90370	28901	400	9870_8#59
59a95d655f409b000112cede	9870_8_56_Cam007660_2011	2011-007660	2011	Cambodia	12.5657	104.991	Blood	ERR319457	ERP001718	25961941	71	4932645	171965	1	51.8	3284	100	27.1	Velvet	7898	1	1_1_1_1_1_1_5	4.3.1.1	75	Salmonella enterica subsp. enterica serovar Typhi	GCF_001079025.1	90370	28901	400	9870_8#56
59a95d655f409b000112cedf	9870_8_58_Cam007930_2011	2011-007930	2011	Cambodia	12.5657	104.991	Blood	ERR319459	ERP001718	25961941	46	4723258	204290	10	52	3284	100	23.9	Velvet	7898	1	1_1_1_1_1_1_5	4.3.1.1	75	Salmonella enterica subsp. enterica serovar Typhi	GCF_001080325.1	90370	28901	400	9870_8#58
59a95d665f409b000112cee0	9870_8_60_Cam015726_2011	2007-015726	2011	Cambodia	12.5657	104.991	Blood	ERR319461	ERP001718	25961941	60	4932951	204292	15	51.8	3284	100	27.1	Velvet	7898	1	1_1_1_1_1_1_5	4.3.1.1	75	Salmonella enterica subsp. enterica serovar Typhi	GCF_001079025.1	90370	28901	400	9870_8#60
59a95d67c153cc00018d7f37	9870_8_61_Cam1325_2011	BC2011-1325	2011	Cambodia	12.5657	104.991	Blood	ERR319462	ERP001718	25961941	46	4784034	172172	2	52.1	3285	100	24.9	Velvet	CT18	2	1_1_2_1_1_1_5	3.2.1	75	Salmonella enterica subsp. enterica serovar Typhi	GCF_001095885.1	90370	28901	400	9870_8#61
59a95d685f409b000112cee1	9870_8_65_Cam1457_2011	BC20111457	2011	Cambodia	12.5657	104.991	Blood	ERR319466	ERP001718	25961941	54	4932727	186443	26	51.8	3284	100	27.1	Velvet	7898	1	1_1_1_1_1_1_5	4.3.1.1	75	Salmonella enterica subsp. enterica serovar Typhi	GCF_001079025.1	90370	28901	400	9870_8#65
59a95d685f409b000112cee2	9870_8_63_Cam1307_2011	BC2011-1307	2011	Cambodia	12.5657	104.991	Blood	ERR319464	ERP001718	25961941	60	4934442	185744	2	51.8	3284	100	27.2	Velvet	7898	1	1_1_1_1_1_1_5	4.3.1.1	75	Salmonella enterica subsp. enterica serovar Typhi	GCF_001079025.1	90370	28901	400	9870_8#63
59a95d691691f900014af613	9870_8_64_Cam1305_2011	BC2011-1305	2011	Cambodia	12.5657	104.991	Blood	ERR319465	ERP001718	25961941	60	4933591	186526	12	51.8	3284	100	27.2	Velvet	7898	1	1_1_1_1_1_1_5	4.3.1.1	75	Salmonella enterica subsp. enterica serovar Typhi	GCF_001079025.1	90370	28901	400	9870_8#64
59a95d695f409b000112cee3	9870_8_62_Cam1311_2011	BC2011-1311	2011	Cambodia	12.5657	104.991	Blood	ERR319463	ERP001718	25961941	57	4932473	206315	0	51.8	3284	100	27.1	Velvet	7898	1	1_1_1_1_1_1_5	4.3.1.1	75	Salmonella enterica subsp. enterica serovar Typhi	GCF_001079025.1	90370	28901	400	9870_8#62
59a95d6a5f409b000112cee4	9870_8_68_Cam1612_2011	BC2011-1612	2011	Cambodia	12.5657	104.991	Blood	ERR319469	ERP001718	25961941	70	4932507	161326	23	51.8	3284	100	27.1	Velvet	7898	1	1_1_1_1_1_1_5	4.3.1.1	75	Salmonella enterica subsp. enterica serovar Typhi	GCF_001079025.1	90370	28901	400	9870_8#68
59a95d6ac153cc00018d7f38	9870_8_66_Cam1461_2011	BC2011-1461	2011	Cambodia	12.5657	104.991	Blood	ERR319467	ERP001718	25961941	76	4932544	161326	14	51.8	3284	100	27.1	Velvet	7898	1	1_1_1_1_1_1_5	4.3.1.1	75	Salmonella enterica subsp. enterica serovar Typhi	GCF_001079025.1	90370	28901	400	9870_8#66
59a95d6b5f409b000112cee5	9870_8_67_Cam1534_2011	BC2011-1534	2011	Cambodia	12.5657	104.991	Blood	ERR319468	ERP001718	25961941	61	4947198	204294	12	51.8	3290	100	27.2	Velvet	7898	1	1_1_1_1_1_1_5	4.3.1.1	75	Salmonella enterica subsp. enterica serovar Typhi	GCF_001079025.1	90370	28901	400	9870_8#67
59a95d6c5f409b000112cee6	9870_8_69_Cam1683_2011	BC2011-1683	2011	Cambodia	12.5657	104.991	Blood	ERR319470	ERP001718	25961941	72	4934151	153581	10	51.8	3283	100	27.2	Velvet	7898	1	1_1_1_1_1_1_5	4.3.1.1	75	Salmonella enterica subsp. enterica serovar Typhi	GCF_001079025.1	90370	28901	400	9870_8#69
59a95d6d1691f900014af614	9870_8_70_Cam1739_2011	BC2011-1739	2011	Cambodia	12.5657	104.991	Blood	ERR319471	ERP001718	25961941	53	4933517	204304	12	51.8	3284	100	27.1	Velvet	7898	1	1_1_1_1_1_1_5	4.3.1.1	75	Salmonella enterica subsp. enterica serovar Typhi	GCF_001079025.1	90370	28901	400	9870_8#70
59a95d6d5f409b000112cee7	9870_8_73_Cam002043_2012	01-2010-002043	2012	Cambodia	12.5657	104.991	Blood	ERR319474	ERP001718	25961941	81	4933642	153577	1	51.8	3283	100	27.2	Velvet	7898	1	1_1_1_1_1_1_5	4.3.1.1	75	Salmonella enterica subsp. enterica serovar Typhi	GCF_001079025.1	90370	28901	400	9870_8#73
59a95d6d5f409b000112cee8	9870_8_72_Cam002759_2012	2012-002759	2012	Cambodia	12.5657	104.991	Stool	ERR319473	ERP001718	25961941	54	4933154	204288	2	51.8	3284	100	27.1	Velvet	7898	1	1_1_1_1_1_1_5	4.3.1.1	75	Salmonella enterica subsp. enterica serovar Typhi	GCF_001079025.1	90370	28901	400	9870_8#72
59a95d6dc153cc00018d7f39	9870_8_71_Cam018938_2012	2011-018938	2012	Cambodia	12.5657	104.991	Blood	ERR319472	ERP001718	25961941	66	4932970	155255	11	51.8	3282	99.9	27.2	Velvet	7898	1	1_1_1_1_1_1_5	4.3.1.1	75	Salmonella enterica subsp. enterica serovar Typhi	GCF_001079025.1	90370	28901	400	9870_8#71
59a95d6e5f409b000112cee9	9870_8_74_Cam001846_2012	01-2012-001846	2012	Cambodia	12.5657	104.991	Blood	ERR319475	ERP001718	25961941	63	4931861	157556	96	51.8	3284	100	27.1	Velvet	7898	1	1_1_1_1_1_1_5	4.3.1.1	75	Salmonella enterica subsp. enterica serovar Typhi	GCF_001079025.1	90370	28901	400	9870_8#74
59a95d6f1691f900014af615	9870_8_75_Cam007197_2012	2012-007197	2012	Cambodia	12.5657	104.991	Blood	ERR319476	ERP001718	25961941	60	4931953	204290	6	51.8	3285	100	27.1	Velvet	7898	1	1_1_1_1_1_1_5	4.3.1.1	75	Salmonella enterica subsp. enterica serovar Typhi	GCF_001079025.1	90370	28901	400	9870_8#75
59a95d711691f900014af616	9870_8_78_Cam009077_2012	2012-009077	2012	Cambodia	12.5657	104.991	Blood	ERR319479	ERP001718	25961941	62	4932681	185415	0	51.8	3283	100	27.1	Velvet	7898	1	1_1_1_1_1_1_5	4.3.1.1	75	Salmonella enterica subsp. enterica serovar Typhi	GCF_001157105.1	90370	28901	400	9870_8#78
59a95d715f409b000112ceea	9870_8_76_Cam002175_2012	01-2012-002175	2012	Cambodia	12.5657	104.991	Blood	ERR319477	ERP001718	25961941	64	4934373	155129	2	51.8	3283	100	27.2	Velvet	7898	1	1_1_1_1_1_1_5	4.3.1.1	75	Salmonella enterica subsp. enterica serovar Typhi	GCF_001079025.1	90370	28901	400	9870_8#76
59a95d715f409b000112ceeb	9870_8_80_Cam005183_2012	01-2010-005183	2012	Cambodia	12.5657	104.991	Blood	ERR319481	ERP001718	25961941	66	4934174	155050	1	51.8	3283	100	27.2	Velvet	7898	1	1_1_1_1_1_1_5	4.3.1.1	75	Salmonella enterica subsp. enterica serovar Typhi	GCF_001079025.1	90370	28901	400	9870_8#80
59a95d71c153cc00018d7f3a	9870_8_79_Cam002473_2012	01-2012-002473	2012	Cambodia	12.5657	104.991	Blood	ERR319480	ERP001718	25961941	61	4935248	162589	3	51.8	3283	100	27.2	Velvet	7898	1	1_1_1_1_1_1_5	4.3.1.1	75	Salmonella enterica subsp. enterica serovar Typhi	GCF_001079025.1	90370	28901	400	9870_8#79
59a95d71c153cc00018d7f3b	9870_8_77_Cam008606_2012	2012-008606	2012	Cambodia	12.5657	104.991	Blood	ERR319478	ERP001718	25961941	62	4933571	153727	19	51.8	3284	100	27.2	Velvet	7898	1	1_1_1_1_1_1_5	4.3.1.1	75	Salmonella enterica subsp. enterica serovar Typhi	GCF_001079025.1	90370	28901	400	9870_8#77
59a95d725f409b000112ceec	9870_8_81_Cam002529_2012	01-2012-002529	2012	Cambodia	12.5657	104.991	Blood	ERR319482	ERP001718	25961941	62	4932777	185944	6	51.8	3283	100	27.1	Velvet	7898	1	1_1_1_1_1_1_5	4.3.1.1	75	Salmonella enterica subsp. enterica serovar Typhi	GCF_001079025.1	90370	28901	400	9870_8#81
59a95d741691f900014af617	9870_8_83_Cam009618_2012	2012-009618	2012	Cambodia	12.5657	104.991	Blood	ERR319484	ERP001718	25961941	58	4949383	204340	4	51.8	3289	100	27.3	Velvet	7898	1	1_1_1_1_1_1_5	4.3.1.1	75	Salmonella enterica subsp. enterica serovar Typhi	GCF_001079025.1	90370	28901	400	9870_8#83
59a95d745f409b000112ceed	9870_8_86_Cam010060_2012	2012-010060	2012	Cambodia	12.5657	104.991	Blood	ERR319487	ERP001718	25961941	73	4941721	153741	5	51.8	3289	100	27.2	Velvet	7898	1	1_1_1_1_1_1_5	4.3.1.1	75	Salmonella enterica subsp. enterica serovar Typhi	GCF_001079025.1	90370	28901	400	9870_8#86
59a95d755f409b000112ceee	9870_8_85_Cam010059_2012	2012-010059	2012	Cambodia	12.5657	104.991	Blood	ERR319486	ERP001718	25961941	78	4934308	153721	1	51.8	3284	100	27.2	Velvet	7898	1	1_1_1_1_1_1_5	4.3.1.1	75	Salmonella enterica subsp. enterica serovar Typhi	GCF_001079025.1	90370	28901	400	9870_8#85
59a95d755f409b000112ceef	9870_8_82_Cam014301_2012	2006-014301	2012	Cambodia	12.5657	104.991	Blood	ERR319483	ERP001718	25961941	68	4933005	155105	6	51.8	3282	99.9	27.2	Velvet	7898	1	1_1_1_1_1_1_5	4.3.1.1	75	Salmonella enterica subsp. enterica serovar Typhi	GCF_001079025.1	90370	28901	400	9870_8#82
59a95d761691f900014af618	9870_8_84_Cam017452_2012	2008-017452	2012	Cambodia	12.5657	104.991	Blood	ERR319485	ERP001718	25961941	69	4933468	161326	7	51.8	3283	100	27.2	Velvet	7898	1	1_1_1_1_1_1_5	4.3.1.1	75	Salmonella enterica subsp. enterica serovar Typhi	GCF_001079025.1	90370	28901	400	9870_8#84
59a95d771691f900014af619	9870_8_87_Cam002669_2012	01-2012-002669	2012	Cambodia	12.5657	104.991	Blood	ERR319488	ERP001718	25961941	56	4726192	159023	1	52	3283	100	24	Velvet	7898	1	1_1_1_1_1_1_5	4.3.1.1	75	Salmonella enterica subsp. enterica serovar Typhi	GCF_001080325.1	90370	28901	400	9870_8#87
59a95d77c153cc00018d7f3c	9870_8_88_Cam006045_2012	2010-006045	2012	Cambodia	12.5657	104.991	Blood	ERR319489	ERP001718	25961941	69	4936432	153717	19	51.8	3283	100	27.2	Velvet	7898	1	1_1_1_1_1_1_5	4.3.1.1	75	Salmonella enterica subsp. enterica serovar Typhi	GCF_001079025.1	90370	28901	400	9870_8#88
59a95d785f409b000112cef0	9870_8_89_Cam002666_2012	01-2012-002666	2012	Cambodia	12.5657	104.991	Blood	ERR319490	ERP001718	25961941	66	4932962	161292	0	51.8	3283	100	27.2	Velvet	7898	1	1_1_1_1_1_1_5	4.3.1.1	75	Salmonella enterica subsp. enterica serovar Typhi	GCF_001079025.1	90370	28901	400	9870_8#89
59a95d78c153cc00018d7f3d	9870_8_91_Cam009913_2012	2012-009913	2012	Cambodia	12.5657	104.991	Blood	ERR319492	ERP001718	25961941	68	4933469	155252	34	51.8	3283	100	27.2	Velvet	7898	1	1_1_1_1_1_1_5	4.3.1.1	75	Salmonella enterica subsp. enterica serovar Typhi	GCF_001079025.1	90370	28901	400	9870_8#91
59a95d78c153cc00018d7f3e	9870_8_93_Cam010317_2012	2005-010317	2012	Cambodia	12.5657	104.991	Blood	ERR319494	ERP001718	25961941	67	4932292	161340	1	51.8	3283	100	27.1	Velvet	7898	1	1_1_1_1_1_1_5	4.3.1.1	75	Salmonella enterica subsp. enterica serovar Typhi	GCF_001079025.1	90370	28901	400	9870_8#93
59a95d791691f900014af61a	9870_8_94_Cam010406_2012	2012-010406	2012	Cambodia	12.5657	104.991	Blood	ERR319495	ERP001718	25961941	74	4932573	153720	10	51.8	3283	100	27.1	Velvet	7898	1	1_1_1_1_1_1_5	4.3.1.1	75	Salmonella enterica subsp. enterica serovar Typhi	GCF_001079025.1	90370	28901	400	9870_8#94
59a95d7ac153cc00018d7f3f	9953_5_2_IndoA140_2010	A140	2010	Indonesia	-0.789275	113.921	Blood	ERR326598	ERP001718	25961941	58	4737800	156309	20	52	3284	100	24.1	Velvet	ERL024120	2	1_1_2_1_1_1_5	2.1.8	75	Salmonella enterica subsp. enterica serovar Typhi	GCF_001081745.1	90370	28901	400	9953_5#2
59a95d7b1691f900014af61b	9953_5_5_IndoA271_2009	A271	2009	Indonesia	-0.789275	113.921	Blood	ERR326601	ERP001718	25961941	54	4733424	185670	11	52	3284	100	24.1	Velvet	Ty2	1	1_1_1_1_1_1_5	4.1	75	Salmonella enterica subsp. enterica serovar Typhi	GCF_001047955.1	90370	28901	400	9953_5#5
59a95d7b5f409b000112cef1	9953_5_3_IndoA268_2009	A268	2009	Indonesia	-0.789275	113.921	Blood	ERR326599	ERP001718	25961941	54	4732774	206092	18	52	3284	100	24.1	Velvet	Ty2	1	1_1_1_1_1_1_5	4.1	75	Salmonella enterica subsp. enterica serovar Typhi	GCF_001047955.1	90370	28901	400	9953_5#3
59a95d7b5f409b000112cef2	9953_5_6_IndoA272_2010	A272	2010	Indonesia	-0.789275	113.921	Blood	ERR326602	ERP001718	25961941	43	4732177	217715	1	52	3284	100	24	Velvet	Ty2	1	1_1_1_1_1_1_5	4.1	75	Salmonella enterica subsp. enterica serovar Typhi	GCF_001047955.1	90370	28901	400	9953_5#6
59a95d7bc153cc00018d7f40	9953_5_7_IndoA273_2009	A273	2009	Indonesia	-0.789275	113.921	Blood	ERR326603	ERP001718	25961941	50	4733194	162321	1	52	3284	100	24.1	Velvet	Ty2	1	1_1_1_1_1_1_5	4.1	75	Salmonella enterica subsp. enterica serovar Typhi	GCF_001163385.1	90370	28901	400	9953_5#7
59a95d7bc153cc00018d7f41	9953_5_8_IndoA274_2006	A274	2006	Indonesia	-0.789275	113.921	Blood	ERR326604	ERP001718	25961941	48	4710018	184120	22	52.1	3284	100	23.7	Velvet	H12ESR00755-001A	1	1_1_1_1_1_1_5	3	75	Salmonella enterica subsp. enterica serovar Typhi	GCF_001082085.1	90370	28901	400	9953_5#8
59a95d7cc153cc00018d7f42	9953_5_9_IndoA275_2009	A275	2009	Indonesia	-0.789275	113.921	Blood	ERR326605	ERP001718	25961941	81	4733232	149382	33	52	3281	99.9	24.2	Velvet	Ty2	1	1_1_1_1_1_1_5	4.1	75	Salmonella enterica subsp. enterica serovar Typhi	GCF_001047955.1	90370	28901	400	9953_5#9
59a95d7d5f409b000112cef3	9953_5_10_IndoA276_2008	A276	2008	Indonesia	-0.789275	113.921	Blood	ERR326606	ERP001718	25961941	50	4734273	171953	3	52	3284	100	24.1	Velvet	Ty2	1	1_1_1_1_1_1_5	4.1	75	Salmonella enterica subsp. enterica serovar Typhi	GCF_001047955.1	90370	28901	400	9953_5#10
59a95d7e1691f900014af61c	9953_5_11_IndoA277_2009	A277	2009	Indonesia	-0.789275	113.921	Blood	ERR326607	ERP001718	25961941	45	4734788	184364	13	52	3284	100	24.1	Velvet	Ty2	1	1_1_1_1_1_1_5	4.1	75	Salmonella enterica subsp. enterica serovar Typhi	GCF_001047955.1	90370	28901	400	9953_5#11
59a95d7e5f409b000112cef4	9953_5_15_IndoA282_2010	A282	2010	Indonesia	-0.789275	113.921	Blood	ERR326611	ERP001718	25961941	47	4722346	206062	7	52.1	3282	99.9	24	Velvet	404Ty	2	1_1_2_1_1_1_5	3.1.2	75	Salmonella enterica subsp. enterica serovar Typhi	GCF_001082945.1	90370	28901	400	9953_5#15
59a95d7ec153cc00018d7f43	9953_5_14_IndoA281_2008	A281	2008	Indonesia	-0.789275	113.921	Blood	ERR326610	ERP001718	25961941	42	4758644	206277	26	52.1	3284	100	24.5	Velvet	LNT1148	1	1_1_1_1_1_1_5	3	75	Salmonella enterica subsp. enterica serovar Typhi	GCF_001079365.1	90370	28901	400	9953_5#14
59a95d7ec153cc00018d7f44	9953_5_16_IndoA283_2010	A283	2010	Indonesia	-0.789275	113.921	Blood	ERR326612	ERP001718	25961941	49	4737819	204289	16	52	3284	100	24.1	Velvet	Ty2	1	1_1_1_1_1_1_5	4.1	75	Salmonella enterica subsp. enterica serovar Typhi	GCF_001047955.1	90370	28901	400	9953_5#16
59a95d7ec153cc00018d7f45	9953_5_12_IndoA278_2009	A278	2009	Indonesia	-0.789275	113.921	Blood	ERR326608	ERP001718	25961941	46	4732938	185424	7	52	3284	100	24.1	Velvet	Ty2	1	1_1_1_1_1_1_5	4.1	75	Salmonella enterica subsp. enterica serovar Typhi	GCF_001047955.1	90370	28901	400	9953_5#12
59a95d80c153cc00018d7f46	9953_5_17_IndoA284_2011	A284	2011	Indonesia	-0.789275	113.921	Blood	ERR326613	ERP001718	25961941	48	4710210	172001	14	52.1	3284	100	23.7	Velvet	H12ESR00755-001A	1	1_1_1_1_1_1_5	3	75	Salmonella enterica subsp. enterica serovar Typhi	GCF_001082085.1	90370	28901	400	9953_5#17
59a95d811691f900014af61d	9953_5_19_IndoA286_2010	A286	2010	Indonesia	-0.789275	113.921	Blood	ERR326615	ERP001718	25961941	51	4804146	204300	10	52	3283	100	25.2	Velvet	ERL024120	2	1_1_2_1_1_1_5	2.1.6	75	Salmonella enterica subsp. enterica serovar Typhi	GCF_001082805.1	90370	28901	400	9953_5#19
59a95d81c153cc00018d7f47	9953_5_18_IndoA285_2010	A285	2010	Indonesia	-0.789275	113.921	Blood	ERR326614	ERP001718	25961941	58	4732757	153726	29	52	3284	100	24.1	Velvet	Ty2	1	1_1_1_1_1_1_5	4.1	75	Salmonella enterica subsp. enterica serovar Typhi	GCF_001047955.1	90370	28901	400	9953_5#18
59a95d821691f900014af61e	9953_5_20_IndoA287_2008	A287	2008	Indonesia	-0.789275	113.921	Blood	ERR326616	ERP001718	25961941	51	4722776	190332	32	52.1	3282	99.9	24	Velvet	404Ty	2	1_1_2_1_1_1_5	3.1.2	75	Salmonella enterica subsp. enterica serovar Typhi	GCF_001082945.1	90370	28901	400	9953_5#20
59a95d82c153cc00018d7f48	9953_5_22_IndoA340_2010	A340	2010	Indonesia	-0.789275	113.921	Blood	ERR326618	ERP001718	25961941	214	4721237	159900	801	52	3261	99.3	24.5	Velvet	ERL024120	2254	1_1_340_1_1_486_5	2.1.9	75	Salmonella enterica subsp. enterica serovar Typhi	GCF_001092625.1	90370	28901	400	9953_5#22
59a95d82c153cc00018d7f49	9953_5_23_IndoA341_2008	A341	2008	Indonesia	-0.789275	113.921	Blood	ERR326619	ERP001718	25961941	49	4595642	185425	1	52.2	3284	100	21.8	Velvet	404Ty	2	1_1_2_1_1_1_5	3.1.2	75	Salmonella enterica subsp. enterica serovar Typhi	GCF_001097005.1	90370	28901	400	9953_5#23
59a95d831691f900014af61f	9953_5_26_IndoA344-1st_2010	A344-1st	2010	Indonesia	-0.789275	113.921	Blood	ERR326622	ERP001718	25961941	49	4724906	202778	2	52	3280	99.9	24	Velvet	Ty2	1	1_1_1_1_1_1_5	4.1	75	Salmonella enterica subsp. enterica serovar Typhi	GCF_001100225.1	90370	28901	400	9953_5#26
59a95d841691f900014af620	9953_5_30_IndoA352_2010	A352	2010	Indonesia	-0.789275	113.921	Blood	ERR326626	ERP001718	25961941	44	4708917	206310	20	52.1	3284	100	23.7	Velvet	H12ESR00755-001A	1	1_1_1_1_1_1_5	3	75	Salmonella enterica subsp. enterica serovar Typhi	GCF_001082085.1	90370	28901	400	9953_5#30
59a95d845f409b000112cef5	9953_5_28_IndoA348_2012	A348	2012	Indonesia	-0.789275	113.921	Blood	ERR326624	ERP001718	25961941	165	4647145	194699	254	52	3263	99.4	23.2	Velvet	ERL024120	2254	1_1_340_1_1_486_5	2.1.9	74	Salmonella enterica subsp. enterica serovar Typhi	GCF_001122085.1	90370	28901	400	9953_5#28
59a95d84c153cc00018d7f4a	9953_5_27_IndoA347_2007	A347	2007	Indonesia	-0.789275	113.921	Blood	ERR326623	ERP001718	25961941	52	4737199	204297	10	52	3284	100	24.1	Velvet	ERL024120	2	1_1_2_1_1_1_5	2.1.8	75	Salmonella enterica subsp. enterica serovar Typhi	GCF_001081745.1	90370	28901	400	9953_5#27
59a95d84c153cc00018d7f4b	9953_5_29_IndoA350_2010	A350	2010	Indonesia	-0.789275	113.921	Blood	ERR326625	ERP001718	25961941	59	4805182	198446	69	52	3283	100	25.2	Velvet	ERL024120	2	1_1_2_1_1_1_5	2.1.6	75	Salmonella enterica subsp. enterica serovar Typhi	GCF_001082805.1	90370	28901	400	9953_5#29
59a95d851691f900014af621	9953_5_31_IndoA354_2011	A354	2011	Indonesia	-0.789275	113.921	Blood	ERR326627	ERP001718	25961941	53	4710087	193056	38	52.1	3284	100	23.7	Velvet	H12ESR00755-001A	1	1_1_1_1_1_1_5	3	75	Salmonella enterica subsp. enterica serovar Typhi	GCF_001082085.1	90370	28901	400	9953_5#31
59a95d861691f900014af622	9953_5_33_IndoA356_2010	A356	2010	Indonesia	-0.789275	113.921	Blood	ERR326629	ERP001718	25961941	45	4737370	206430	13	52	3284	100	24.1	Velvet	ERL024120	2254	1_1_340_1_1_486_5	2.1.9	75	Salmonella enterica subsp. enterica serovar Typhi	GCF_001081745.1	90370	28901	400	9953_5#33
59a95d861691f900014af623	9953_5_34_IndoA357_2009	A357	2009	Indonesia	-0.789275	113.921	Blood	ERR326630	ERP001718	25961941	46	4595767	185814	3	52.2	3283	100	21.8	Velvet	404Ty	2	1_1_2_1_1_1_5	3.1.2	75	Salmonella enterica subsp. enterica serovar Typhi	GCF_001097005.1	90370	28901	400	9953_5#34
59a95d871691f900014af624	9953_5_37_IndoA360_2009	A360	2009	Indonesia	-0.789275	113.921	Blood	ERR326633	ERP001718	25961941	45	4734905	206104	15	52	3285	100	24.1	Velvet	Ty2	1	1_1_1_1_1_1_5	4.1	75	Salmonella enterica subsp. enterica serovar Typhi	GCF_001047955.1	90370	28901	400	9953_5#37
59a95d87c153cc00018d7f4c	9953_5_35_IndoA358_2009	A358	2009	Indonesia	-0.789275	113.921	Blood	ERR326631	ERP001718	25961941	50	4732601	170510	0	52	3284	100	24.1	Velvet	Ty2	1	1_1_1_1_1_1_5	4.1	75	Salmonella enterica subsp. enterica serovar Typhi	GCF_001047955.1	90370	28901	400	9953_5#35
59a95d885f409b000112cef6	9953_5_36_IndoA359_2010	A359	2010	Indonesia	-0.789275	113.921	Blood	ERR326632	ERP001718	25961941	47	4723044	204308	5	52.1	3282	99.9	24	Velvet	404Ty	2	1_1_2_1_1_1_5	3.1.2	75	Salmonella enterica subsp. enterica serovar Typhi	GCF_001170105.1	90370	28901	400	9953_5#36
59a95d88c153cc00018d7f4d	9953_5_38_IndoA363_2009	A363	2009	Indonesia	-0.789275	113.921	Blood	ERR326634	ERP001718	25961941	52	4594812	191421	34	52.2	3284	100	21.8	Velvet	404Ty	2	1_1_2_1_1_1_5	3.1.2	75	Salmonella enterica subsp. enterica serovar Typhi	GCF_001097005.1	90370	28901	400	9953_5#38
59a95d891691f900014af625	9953_5_39_IndoA365_2007	A365	2007	Indonesia	-0.789275	113.921	Blood	ERR326635	ERP001718	25961941	44	4614110	206485	24	52.1	3284	100	22.1	Velvet	ERL024120	2254	1_1_340_1_1_486_5	2.1.9	75	Salmonella enterica subsp. enterica serovar Typhi	GCF_001153125.1	90370	28901	400	9953_5#39
59a95d89c153cc00018d7f4e	9953_5_40_IndoA366_2009	A366	2009	Indonesia	-0.789275	113.921	Blood	ERR326636	ERP001718	25961941	59	4805055	172459	33	52	3282	99.9	25.3	Velvet	ERL024120	2	1_1_2_1_1_1_5	2.1.6	75	Salmonella enterica subsp. enterica serovar Typhi	GCF_001082805.1	90370	28901	400	9953_5#40
59a95d89c153cc00018d7f4f	9953_5_41_IndoA368_2009	A368	2009	Indonesia	-0.789275	113.921	Blood	ERR326637	ERP001718	25961941	50	4737755	207111	0	52	3284	100	24.1	Velvet	ERL024120	2254	1_1_340_1_1_486_5	2.1.9	75	Salmonella enterica subsp. enterica serovar Typhi	GCF_001081745.1	90370	28901	400	9953_5#41
59a95d8b1691f900014af626	9953_5_44_IndoA373_2008	A373	2008	Indonesia	-0.789275	113.921	Blood	ERR326640	ERP001718	25961941	53	4737335	217766	1	52	3284	100	24.1	Velvet	ERL024120	2	1_1_2_1_1_1_5	2.1.8	75	Salmonella enterica subsp. enterica serovar Typhi	GCF_001081745.1	90370	28901	400	9953_5#44
59a95d8b5f409b000112cef7	9953_5_42_IndoA369_2008	A369	2008	Indonesia	-0.789275	113.921	Blood	ERR326638	ERP001718	25961941	52	4725099	146332	17	52	3279	99.8	24.1	Velvet	Ty2	1	1_1_1_1_1_1_5	4.1	75	Salmonella enterica subsp. enterica serovar Typhi	GCF_001100225.1	90370	28901	400	9953_5#42
59a95d8b5f409b000112cef8	9953_5_45_IndoA374_2008	A374	2008	Indonesia	-0.789275	113.921	Blood	ERR326641	ERP001718	25961941	44	4733322	206308	1	52	3285	100	24.1	Velvet	Ty2	1	1_1_1_1_1_1_5	4.1	75	Salmonella enterica subsp. enterica serovar Typhi	GCF_001047955.1	90370	28901	400	9953_5#45
59a95d8bc153cc00018d7f50	9953_5_43_IndoA370_2010	A370	2010	Indonesia	-0.789275	113.921	Blood	ERR326639	ERP001718	25961941	47	4723514	219090	5	52.1	3283	99.9	24	Velvet	404Ty	2	1_1_2_1_1_1_5	3.1.2	75	Salmonella enterica subsp. enterica serovar Typhi	GCF_001082945.1	90370	28901	400	9953_5#43
59a95d8bc153cc00018d7f51	9953_5_46_IndoA375_2005	A375	2005	Indonesia	-0.789275	113.921	Blood	ERR326642	ERP001718	25961941	52	4608517	185801	19	52.1	3284	100	22	Velvet	ERL024120	2254	1_1_340_1_1_486_5	2.1.9	75	Salmonella enterica subsp. enterica serovar Typhi	GCF_001153125.1	90370	28901	400	9953_5#46
59a95d915f409b000112cef9	9953_5_48_IndoA377_2010	A377	2010	Indonesia	-0.789275	113.921	Blood	ERR326644	ERP001718	25961941	42	4573726	204302	2	52.1	3259	99.2	22	Velvet	ERL024120	2254	1_1_340_1_1_486_5	2.1.9	74	Salmonella enterica subsp. enterica serovar Typhi	GCF_001113145.1	90370	28901	400	9953_5#48
59a95d915f409b000112cefa	9953_5_50_IndoA379_2010	A379	2010	Indonesia	-0.789275	113.921	Blood	ERR326646	ERP001718	25961941	77	4734046	149652	1	52	3280	99.9	24.2	Velvet	Ty2	1	1_1_1_1_1_1_5	4.1	75	Salmonella enterica subsp. enterica serovar Typhi	GCF_001047955.1	90370	28901	400	9953_5#50
59a95d91c153cc00018d7f52	9953_5_49_IndoA378_2008	A378	2008	Indonesia	-0.789275	113.921	Blood	ERR326645	ERP001718	25961941	68	4831345	153738	32	51.9	3283	100	25.6	Velvet	ERL024120	2	1_1_2_1_1_1_5	2.1.6	75	Salmonella enterica subsp. enterica serovar Typhi	GCF_001082805.1	90370	28901	400	9953_5#49
59a95d925f409b000112cefb	9953_5_51_IndoA380_2006	A380	2006	Indonesia	-0.789275	113.921	Blood	ERR326647	ERP001718	25961941	47	4709521	185425	28	52.1	3284	100	23.7	Velvet	H12ESR00755-001A	1	1_1_1_1_1_1_5	3	75	Salmonella enterica subsp. enterica serovar Typhi	GCF_001081045.1	90370	28901	400	9953_5#51
59a95d92c153cc00018d7f53	9953_5_52_IndoA382_2009	A382	2009	Indonesia	-0.789275	113.921	Blood	ERR326648	ERP001718	25961941	52	4608216	185163	20	52.1	3284	100	22	Velvet	ERL024120	2254	1_1_340_1_1_486_5	2.1.9	75	Salmonella enterica subsp. enterica serovar Typhi	GCF_001153125.1	90370	28901	400	9953_5#52
59a95d92c153cc00018d7f54	9953_5_53_IndoA385_2012	A385	2012	Indonesia	-0.789275	113.921	Blood	ERR326649	ERP001718	25961941	68	4734903	152637	4	52	3283	100	24.1	Velvet	Ty2	1	1_1_1_1_1_1_5	4.1	75	Salmonella enterica subsp. enterica serovar Typhi	GCF_001047955.1	90370	28901	400	9953_5#53
59a95d931691f900014af627	9953_5_54_IndoA389_2006	A389	2006	Indonesia	-0.789275	113.921	Blood	ERR326650	ERP001718	25961941	48	4737844	204339	20	52	3284	100	24.1	Velvet	ERL024120	2	1_1_2_1_1_1_5	2.1.8	75	Salmonella enterica subsp. enterica serovar Typhi	GCF_001081745.1	90370	28901	400	9953_5#54
59a95d951691f900014af628	9953_5_56_IndoA392_2010	A392	2010	Indonesia	-0.789275	113.921	Blood	ERR326652	ERP001718	25961941	44	4734015	206314	13	52	3284	100	24.1	Velvet	Ty2	1	1_1_1_1_1_1_5	4.1	75	Salmonella enterica subsp. enterica serovar Typhi	GCF_001047955.1	90370	28901	400	9953_5#56
59a95d951691f900014af629	9953_5_58_IndoA395_2009	A395	2009	Indonesia	-0.789275	113.921	Blood	ERR326654	ERP001718	25961941	80	4733448	119713	25	52	3283	100	24.1	Velvet	Ty2	1	1_1_1_1_1_1_5	4.1	75	Salmonella enterica subsp. enterica serovar Typhi	GCF_001047955.1	90370	28901	400	9953_5#58
59a95d955f409b000112cefc	9953_5_57_IndoA394_2007	A394	2007	Indonesia	-0.789275	113.921	Blood	ERR326653	ERP001718	25961941	49	4738624	204340	27	52	3284	100	24.2	Velvet	ERL024120	2254	1_1_340_1_1_486_5	2.1.9	75	Salmonella enterica subsp. enterica serovar Typhi	GCF_001081745.1	90370	28901	400	9953_5#57
59a95d955f409b000112cefd	9953_5_59_IndoA396_2009	A396	2009	Indonesia	-0.789275	113.921	Blood	ERR326655	ERP001718	25961941	40	4733912	206316	2	52	3285	100	24.1	Velvet	Ty2	1	1_1_1_1_1_1_5	4.1	75	Salmonella enterica subsp. enterica serovar Typhi	GCF_001047955.1	90370	28901	400	9953_5#59
59a95d95c153cc00018d7f55	9953_5_55_IndoA390_2007	A390	2007	Indonesia	-0.789275	113.921	Blood	ERR326651	ERP001718	25961941	55	4725113	172037	3	52	3279	99.8	24.1	Velvet	Ty2	1	1_1_1_1_1_1_5	4.1	75	Salmonella enterica subsp. enterica serovar Typhi	GCF_001100225.1	90370	28901	400	9953_5#55
59a95d975f409b000112cefe	9953_5_62_LaoKM1647_2010	KM1647	2010	Laos	19.8563	102.495	Blood	ERR326658	ERP001718	25961941	40	4802730	206289	1	52.1	3284	100	25.2	Velvet	LNT1148	1	1_1_1_1_1_1_5	3.4	75	Salmonella enterica subsp. enterica serovar Typhi	GCF_001085225.1	90370	28901	400	9953_5#62
59a95d97c153cc00018d7f56	9953_5_60_IndoA399_2009	A399	2009	Indonesia	-0.789275	113.921	Blood	ERR326656	ERP001718	25961941	75	4737115	206086	4	52.1	3282	99.9	24.2	Velvet	404Ty	2	1_1_2_1_1_1_5	3.1.2	75	Salmonella enterica subsp. enterica serovar Typhi	GCF_001082945.1	90370	28901	400	9953_5#60
59a95d97c153cc00018d7f57	9953_5_61_LaoKM1646_2010	KM1646	2010	Laos	19.8563	102.495	Blood	ERR326657	ERP001718	25961941	41	4803440	203743	0	52.1	3284	100	25.2	Velvet	LNT1148	1	1_1_1_1_1_1_5	3.4	75	Salmonella enterica subsp. enterica serovar Typhi	GCF_001085225.1	90370	28901	400	9953_5#61
59a95d981691f900014af62a	9953_5_63_LaoKM1648_2010	KM1648	2010	Laos	19.8563	102.495	Blood	ERR326659	ERP001718	25961941	39	4803241	220008	1	52.1	3284	100	25.2	Velvet	LNT1148	1	1_1_1_1_1_1_5	3.4	75	Salmonella enterica subsp. enterica serovar Typhi	GCF_001085225.1	90370	28901	400	9953_5#63
59a95d991691f900014af62b	9953_5_64_LaoLNT1197_2009	LNT1197	2009	Laos	19.8563	102.495	Blood	ERR326660	ERP001718	25961941	39	4716635	204211	1	52.1	3284	100	23.8	Velvet	ST1921-06	2	1_1_2_1_1_1_5	2.3.4	75	Salmonella enterica subsp. enterica serovar Typhi	GCF_001081925.1	90370	28901	400	9953_5#64
59a95d995f409b000112ceff	9953_5_66_LaoLNT13_2007	LNT13	2007	Laos	19.8563	102.495	Blood	ERR326662	ERP001718	25961941	42	4743218	206278	13	52.1	3284	100	24.2	Velvet	LNT1148	1	1_1_1_1_1_1_5	3.4	75	Salmonella enterica subsp. enterica serovar Typhi	GCF_001079165.1	90370	28901	400	9953_5#66
59a95d995f409b000112cf00	9953_5_65_LaoLNT12_2007	LNT12	2007	Laos	19.8563	102.495	Blood	ERR326661	ERP001718	25961941	42	4741721	206310	6	52.1	3284	100	24.2	Velvet	LNT1148	1	1_1_1_1_1_1_5	3.4	75	Salmonella enterica subsp. enterica serovar Typhi	GCF_001079165.1	90370	28901	400	9953_5#65
59a95d9a1691f900014af62c	9953_5_67_LaoLNT1339_2010	LNT1339	2010	Laos	19.8563	102.495	Blood	ERR326663	ERP001718	25961941	41	4769087	206304	31	52.1	3283	100	24.7	Velvet	LNT1148	1	1_1_1_1_1_1_5	3.4	75	Salmonella enterica subsp. enterica serovar Typhi	GCF_001087725.1	90370	28901	400	9953_5#67
59a95d9b5f409b000112cf01	9953_5_68_LaoLNT1360_2010	LNT1360	2010	Laos	19.8563	102.495	Blood	ERR343308	PRJEB3215	25961941	40	4794285	206322	2	52.1	3285	100	25	Velvet	D50739	2218	511_1_2_1_1_1_5	2.4	75	Salmonella enterica subsp. enterica serovar Typhi	GCF_001137745.1	90370	28901	400	9953_5#68
59a95d9b5f409b000112cf02	9953_5_71_LaoLNT1374_2010	LNT1374	2010	Laos	19.8563	102.495	Blood	ERR326667	ERP001718	25961941	45	4698459	206310	38	52.1	3284	100	23.5	Velvet	LNT1148	1	1_1_1_1_1_1_5	3.4	75	Salmonella enterica subsp. enterica serovar Typhi	GCF_001081665.1	90370	28901	400	9953_5#71
59a95d9bc153cc00018d7f58	9953_5_70_LaoLNT1367-3_2010	LNT1367-3	2010	Laos	19.8563	102.495	Blood	ERR326666	ERP001718	25961941	42	4716805	204212	1	52.1	3284	100	23.8	Velvet	ST1921-06	2	1_1_2_1_1_1_5	2.3.4	75	Salmonella enterica subsp. enterica serovar Typhi	GCF_001081925.1	90370	28901	400	9953_5#70
59a95d9c5f409b000112cf03	9953_5_69_LaoLNT1365_2010	LNT1365	2010	Laos	19.8563	102.495	Blood	ERR326665	ERP001718	25961941	41	4717765	206307	14	52.1	3285	100	23.8	Velvet	ST1921-06	2	1_1_2_1_1_1_5	2.3.4	75	Salmonella enterica subsp. enterica serovar Typhi	GCF_001081925.1	90370	28901	400	9953_5#69
59a95d9c5f409b000112cf04	9953_5_72_LaoLNT1377_2010	LNT1377	2010	Laos	19.8563	102.495	Blood	ERR326668	ERP001718	25961941	45	4717092	206316	24	52.1	3284	100	23.8	Velvet	ST1921-06	2	1_1_2_1_1_1_5	2.3.4	75	Salmonella enterica subsp. enterica serovar Typhi	GCF_001081925.1	90370	28901	400	9953_5#72
59a95d9c5f409b000112cf05	9953_5_73_LaoLNT1378_2010	LNT1378	2010	Laos	19.8563	102.495	Blood	ERR326669	ERP001718	25961941	47	4698531	206310	20	52.1	3284	100	23.5	Velvet	LNT1148	1	1_1_1_1_1_1_5	3.4	75	Salmonella enterica subsp. enterica serovar Typhi	GCF_001081665.1	90370	28901	400	9953_5#73
59a95d9d5f409b000112cf06	9953_5_74_LaoLNT1426_2010	LNT1426	2010	Laos	19.8563	102.495	Blood	ERR326670	ERP001718	25961941	46	4744134	206331	12	52.1	3284	100	24.2	Velvet	LNT1148	1	1_1_1_1_1_1_5	3.4	75	Salmonella enterica subsp. enterica serovar Typhi	GCF_001079165.1	90370	28901	400	9953_5#74
59a95d9e5f409b000112cf07	9953_5_78_LaoLNT1542_2010	LNT1542	2010	Laos	19.8563	102.495	Blood	ERR326674	ERP001718	25961941	43	4699177	217696	2	52.1	3284	100	23.5	Velvet	LNT1148	1	1_1_1_1_1_1_5	3.4	75	Salmonella enterica subsp. enterica serovar Typhi	GCF_001081665.1	90370	28901	400	9953_5#78
59a95d9f5f409b000112cf08	9953_5_80_LaoLNT266_2008	LNT266	2008	Laos	19.8563	102.495	Blood	ERR326676	ERP001718	25961941	42	4741170	206272	1	52.1	3283	100	24.2	Velvet	LNT1148	1	1_1_1_1_1_1_5	3.4	75	Salmonella enterica subsp. enterica serovar Typhi	GCF_001079165.1	90370	28901	400	9953_5#80
59a95d9f5f409b000112cf09	9953_5_76_LaoLNT1480_2010	LNT1480	2010	Laos	19.8563	102.495	Blood	ERR326672	ERP001718	25961941	42	4700938	204301	16	52.1	3284	100	23.5	Velvet	UI4692	2	1_1_2_1_1_1_5	2.2.2,2.2.3	75	Salmonella enterica subsp. enterica serovar Typhi	GCF_001111965.1	90370	28901	400	9953_5#76
59a95d9fc153cc00018d7f59	9953_5_75_LaoLNT1497_2010	LNT1497	2010	Laos	19.8563	102.495	Blood	ERR326671	ERP001718	25961941	41	4741969	217673	39	52.1	3284	100	24.2	Velvet	LNT1148	1	1_1_1_1_1_1_5	3.4	75	Salmonella enterica subsp. enterica serovar Typhi	GCF_001079165.1	90370	28901	400	9953_5#75
59a95da01691f900014af62d	9953_5_81_LaoLNT279_2008	LNT279	2008	Laos	19.8563	102.495	Blood	ERR326677	ERP001718	25961941	46	4768536	171951	1	52.1	3284	100	24.6	Velvet	LNT1148	1	1_1_1_1_1_1_5	3.4	75	Salmonella enterica subsp. enterica serovar Typhi	GCF_001148345.1	90370	28901	400	9953_5#81
59a95da01691f900014af62e	9953_5_77_LaoLNT1516_2010	LNT1516	2010	Laos	19.8563	102.495	Blood	ERR326673	ERP001718	25961941	41	4699107	204293	1	52.1	3284	100	23.5	Velvet	LNT1148	1	1_1_1_1_1_1_5	3.4	75	Salmonella enterica subsp. enterica serovar Typhi	GCF_001081665.1	90370	28901	400	9953_5#77
59a95da15f409b000112cf0a	9953_5_83_LaoLNT366_2008	LNT366	2008	Laos	19.8563	102.495	Blood	ERR326679	ERP001718	25961941	40	4804100	206322	5	52.1	3283	100	25.2	Velvet	LNT1148	1	1_1_1_1_1_1_5	3.4	75	Salmonella enterica subsp. enterica serovar Typhi	GCF_001114745.1	90370	28901	400	9953_5#83
59a95da21691f900014af62f	9953_5_86_LaoLNT609_2008	LNT609	2008	Laos	19.8563	102.495	Blood	ERR326682	ERP001718	25961941	50	4744042	171923	3	52.1	3284	100	24.3	Velvet	LNT1148	1	1_1_1_1_1_1_5	3.4	75	Salmonella enterica subsp. enterica serovar Typhi	GCF_001079165.1	90370	28901	400	9953_5#86
59a95da2c153cc00018d7f5a	9953_5_82_LaoLNT330_2008	LNT330	2008	Laos	19.8563	102.495	Blood	ERR326678	ERP001718	25961941	44	4793537	173580	0	52.1	3284	100	25	Velvet	D50739	2218	511_1_2_1_1_1_5	2.4	75	Salmonella enterica subsp. enterica serovar Typhi	GCF_001137745.1	90370	28901	400	9953_5#82
59a95da31691f900014af630	9953_5_87_LaoLNT659_2008	LNT659	2008	Laos	19.8563	102.495	Blood	ERR326683	ERP001718	25961941	45	4769910	204287	19	52.1	3284	100	24.6	Velvet	LNT1148	1	1_1_1_1_1_1_5	3.4	75	Salmonella enterica subsp. enterica serovar Typhi	GCF_001142965.1	90370	28901	400	9953_5#87
59a95da35f409b000112cf0b	9953_5_85_LaoLNT565_2008	LNT565	2008	Laos	19.8563	102.495	Blood	ERR326681	ERP001718	25961941	49	4750130	204294	3	52.1	3284	100	24.3	Velvet	LNT1148	1	1_1_1_1_1_1_5	3.4	75	Salmonella enterica subsp. enterica serovar Typhi	GCF_001358335.1	90370	28901	400	9953_5#85
59a95da3c153cc00018d7f5b	9953_5_84_LaoLNT375_2008	LNT375	2008	Laos	19.8563	102.495	Blood	ERR326680	ERP001718	25961941	43	4805696	204298	40	52.1	3284	100	25.2	Velvet	LNT1148	1	1_1_1_1_1_1_5	3.4	75	Salmonella enterica subsp. enterica serovar Typhi	GCF_001114745.1	90370	28901	400	9953_5#84
59a95da41691f900014af631	9953_5_88_LaoLNT662_2008	LNT662	2008	Laos	19.8563	102.495	Blood	ERR326684	ERP001718	25961941	44	4722959	206089	4	52.1	3285	100	23.9	Velvet	ST1921-06	2	1_1_2_1_1_1_5	2.3.4	75	Salmonella enterica subsp. enterica serovar Typhi	GCF_001081925.1	90370	28901	400	9953_5#88
59a95da41691f900014af632	9953_5_90_LaoLNT670_2008	LNT670	2008	Laos	19.8563	102.495	Blood	ERR326686	ERP001718	25961941	42	4700253	206304	3	52.1	3283	99.9	23.6	Velvet	LNT1148	1	1_1_1_1_1_1_5	3.4	75	Salmonella enterica subsp. enterica serovar Typhi	GCF_001047955.1	90370	28901	400	9953_5#90
59a95da45f409b000112cf0c	9953_5_89_LaoLNT666_2008	LNT666	2008	Laos	19.8563	102.495	Blood	ERR326685	ERP001718	25961941	50	4742820	171949	39	52.1	3284	100	24.2	Velvet	LNT1148	1	1_1_1_1_1_1_5	3.4	75	Salmonella enterica subsp. enterica serovar Typhi	GCF_001079165.1	90370	28901	400	9953_5#89
59a95da51691f900014af633	9953_5_93_LaoLNT722_2008	LNT722	2008	Laos	19.8563	102.495	Blood	ERR326689	ERP001718	25961941	47	4742761	206075	20	52.1	3284	100	24.2	Velvet	LNT1148	1	1_1_1_1_1_1_5	3.4	75	Salmonella enterica subsp. enterica serovar Typhi	GCF_001079165.1	90370	28901	400	9953_5#93
59a95da61691f900014af634	10060_5_4_Cam019648_2012	2007-019648	2012	Cambodia	12.5657	104.991	Blood	ERR331207	ERP001718	25961941	56	4934520	185897	1	51.8	3283	100	27.2	Velvet	7898	1	1_1_1_1_1_1_5	4.3.1.1	75	Salmonella enterica subsp. enterica serovar Typhi	GCF_001079025.1	90370	28901	400	10060_5#4
59a95da65f409b000112cf0d	10060_5_3_Cam002432_2012	01-2011-002432	2012	Cambodia	12.5657	104.991	Blood	ERR331206	ERP001718	25961941	60	4933302	161326	37	51.8	3283	100	27.2	Velvet	7898	1	1_1_1_1_1_1_5	4.3.1.1	75	Salmonella enterica subsp. enterica serovar Typhi	GCF_001079025.1	90370	28901	400	10060_5#3
59a95da6c153cc00018d7f5c	9953_5_91_LaoLNT705_2008	LNT705	2008	Laos	19.8563	102.495	Blood	ERR326687	ERP001718	25961941	45	4733123	205963	7	52	3283	100	24.1	Velvet	Ty2	1	1_1_1_1_1_1_5	4.1	75	Salmonella enterica subsp. enterica serovar Typhi	GCF_001047955.1	90370	28901	400	9953_5#91
59a95da6c153cc00018d7f5d	10060_5_2_Cam003680_2012	2008-003680	2012	Cambodia	12.5657	104.991	Blood	ERR331205	ERP001718	25961941	62	4932178	153728	35	51.8	3283	100	27.1	Velvet	7898	1	1_1_1_1_1_1_5	4.3.1.1	75	Salmonella enterica subsp. enterica serovar Typhi	GCF_001079025.1	90370	28901	400	10060_5#2
59a95da6c153cc00018d7f5e	9953_5_92_LaoLNT72_2007	LNT72	2007	Laos	19.8563	102.495	Blood	ERR326688	ERP001718	25961941	42	4787727	206341	1	52.1	3284	100	24.9	Velvet	ST1921-06	2	1_1_2_1_1_1_5	2.3.4	75	Salmonella enterica subsp. enterica serovar Typhi	GCF_001168825.1	90370	28901	400	9953_5#92
59a95da8c153cc00018d7f5f	10060_5_9_IndoA143_2008	A143	2008	Indonesia	-0.789275	113.921	Blood	ERR331212	ERP001718	25961941	51	4730257	172126	28	52	3284	100	24	Velvet	ERL024120	2	1_1_2_1_1_1_5	2.1.3	75	Salmonella enterica subsp. enterica serovar Typhi	GCF_001082025.1	90370	28901	400	10060_5#9
59a95da9c153cc00018d7f60	10060_5_5_Cam010389_2012	2012-010389	2012	Cambodia	12.5657	104.991	Blood	ERR331208	ERP001718	25961941	64	4934451	155117	0	51.8	3283	100	27.2	Velvet	7898	1	1_1_1_1_1_1_5	4.3.1.1	75	Salmonella enterica subsp. enterica serovar Typhi	GCF_001079025.1	90370	28901	400	10060_5#5
59a95daa1691f900014af635	10060_5_14_IndoA154_2009	A154	2009	Indonesia	-0.789275	113.921	Blood	ERR331217	ERP001718	25961941	45	4588110	206491	1	52.1	3264	99.4	22.2	Velvet	ERL024120	2254	1_1_340_1_1_486_5	2.1.9	75	Salmonella enterica subsp. enterica serovar Typhi	GCF_001079345.1	90370	28901	400	10060_5#14
59a95dab5f409b000112cf0e	10060_5_13_IndoA153_2010	A153	2010	Indonesia	-0.789275	113.921	Blood	ERR331216	ERP001718	25961941	48	4738636	206322	21	52	3284	100	24.2	Velvet	ERL024120	2	1_1_2_1_1_1_5	2.1.8	75	Salmonella enterica subsp. enterica serovar Typhi	GCF_001081745.1	90370	28901	400	10060_5#13
59a95dab5f409b000112cf0f	10060_5_16_IndoA156_2007	A156	2007	Indonesia	-0.789275	113.921	Blood	ERR331219	ERP001718	25961941	48	4710963	206316	33	52.1	3284	100	23.7	Velvet	H12ESR00755-001A	1	1_1_1_1_1_1_5	3	75	Salmonella enterica subsp. enterica serovar Typhi	GCF_001359975.1	90370	28901	400	10060_5#16
59a95dab5f409b000112cf10	10060_5_11_IndoA149_2006	A149	2006	Indonesia	-0.789275	113.921	Blood	ERR331214	ERP001718	25961941	50	4732892	186554	18	52	3284	100	24.1	Velvet	ERL024120	2	1_1_2_1_1_1_5	2.1.1	75	Salmonella enterica subsp. enterica serovar Typhi	GCF_001080685.1	90370	28901	400	10060_5#11
59a95dab5f409b000112cf11	10060_5_15_IndoA155_2006	A155	2006	Indonesia	-0.789275	113.921	Blood	ERR331218	ERP001718	25961941	46	4733016	185837	1	52	3284	100	24.1	Velvet	ERL024120	2	1_1_2_1_1_1_5	2.1.1	75	Salmonella enterica subsp. enterica serovar Typhi	GCF_001080685.1	90370	28901	400	10060_5#15
59a95dac1691f900014af636	10060_5_18_IndoA160_2006	A160	2006	Indonesia	-0.789275	113.921	Blood	ERR331221	ERP001718	25961941	47	4731472	182183	1	52	3284	100	24	Velvet	ERL024120	2	1_1_2_1_1_1_5	2.1.1	75	Salmonella enterica subsp. enterica serovar Typhi	GCF_001080685.1	90370	28901	400	10060_5#18
59a95dad1691f900014af637	10060_5_23_IndoA178_2009	A178	2009	Indonesia	-0.789275	113.921	Blood	ERR331226	ERP001718	25961941	47	4678477	173262	36	52.1	3248	98.9	23.8	Velvet	404Ty	2	1_1_2_1_1_1_5	3.1.2	75	Salmonella enterica subsp. enterica serovar Typhi	GCF_001079505.1	90370	28901	400	10060_5#23
59a95dad5f409b000112cf12	10060_5_21_IndoA173_2009	A173	2009	Indonesia	-0.789275	113.921	Blood	ERR331224	ERP001718	25961941	41	4589023	206403	9	52.1	3264	99.4	22.3	Velvet	ERL024120	2254	1_1_340_1_1_486_5	2.1.9	75	Salmonella enterica subsp. enterica serovar Typhi	GCF_001079345.1	90370	28901	400	10060_5#21
59a95dad5f409b000112cf13	10060_5_17_IndoA158_2009	A158	2009	Indonesia	-0.789275	113.921	Blood	ERR331220	ERP001718	25961941	45	4679829	185760	10	52.1	3246	98.8	23.8	Velvet	404Ty	2	1_1_2_1_1_1_5	3.1.2	75	Salmonella enterica subsp. enterica serovar Typhi	GCF_001079505.1	90370	28901	400	10060_5#17
59a95dad5f409b000112cf14	10060_5_12_IndoA150_2006	A150	2006	Indonesia	-0.789275	113.921	Blood	ERR331215	ERP001718	25961941	46	4710251	193051	1	52.1	3284	100	23.7	Velvet	H12ESR00755-001A	1	1_1_1_1_1_1_5	3	75	Salmonella enterica subsp. enterica serovar Typhi	GCF_001082085.1	90370	28901	400	10060_5#12
59a95daec153cc00018d7f61	10060_5_22_IndoA174_2011	A174	2011	Indonesia	-0.789275	113.921	Blood	ERR331225	ERP001718	25961941	48	4732582	185815	15	52	3284	100	24.1	Velvet	ERL024120	2	1_1_2_1_1_1_5	2.1.3	75	Salmonella enterica subsp. enterica serovar Typhi	GCF_001082025.1	90370	28901	400	10060_5#22
59a95daf1691f900014af638	10060_5_24_IndoA180_2009	A180	2009	Indonesia	-0.789275	113.921	Blood	ERR331227	ERP001718	25961941	53	4593825	172037	29	52.1	3280	99.8	21.9	Velvet	Ty2	1	1_1_1_1_1_1_5	4.1	75	Salmonella enterica subsp. enterica serovar Typhi	GCF_001079845.1	90370	28901	400	10060_5#24
59a95daf5f409b000112cf15	10060_5_26_IndoA235_2009	A235	2009	Indonesia	-0.789275	113.921	Blood	ERR331229	ERP001718	25961941	45	4709412	204301	0	52.1	3284	100	23.7	Velvet	H12ESR00755-001A	1	1_1_1_1_1_1_5	3	75	Salmonella enterica subsp. enterica serovar Typhi	GCF_001082085.1	90370	28901	400	10060_5#26
59a95db0c153cc00018d7f62	10060_5_29_IndoA238_2009	A238	2009	Indonesia	-0.789275	113.921	Blood	ERR331232	ERP001718	25961941	58	4733045	155046	0	52	3282	99.9	24.1	Velvet	Ty2	1	1_1_1_1_1_1_5	4.1	75	Salmonella enterica subsp. enterica serovar Typhi	GCF_001047955.1	90370	28901	400	10060_5#29
59a95db11691f900014af639	10060_5_30_IndoA239_2009	A239	2009	Indonesia	-0.789275	113.921	Blood	ERR331233	ERP001718	25961941	61	4722519	175054	39	52.1	3282	99.9	24	Velvet	404Ty	2	1_1_2_1_1_1_5	3.1.2	75	Salmonella enterica subsp. enterica serovar Typhi	GCF_001082945.1	90370	28901	400	10060_5#30
59a95db15f409b000112cf16	10060_5_27_IndoA236_2009	A236	2009	Indonesia	-0.789275	113.921	Blood	ERR331230	ERP001718	25961941	47	4734762	206092	27	52	3284	100	24.1	Velvet	Ty2	1	1_1_1_1_1_1_5	4.1	75	Salmonella enterica subsp. enterica serovar Typhi	GCF_001047955.1	90370	28901	400	10060_5#27
59a95db21691f900014af63a	10060_5_31_IndoA240_2010	A240	2010	Indonesia	-0.789275	113.921	Blood	ERR331234	ERP001718	25961941	47	4732455	206073	0	52	3284	100	24.1	Velvet	Ty2	1	1_1_1_1_1_1_5	4.1	75	Salmonella enterica subsp. enterica serovar Typhi	GCF_001047955.1	90370	28901	400	10060_5#31
59a95db25f409b000112cf17	10060_5_33_IndoA243_2011	A243	2011	Indonesia	-0.789275	113.921	Blood	ERR331236	ERP001718	25961941	41	4732429	217871	8	52	3284	100	24.1	Velvet	Ty2	1	1_1_1_1_1_1_5	4.1	75	Salmonella enterica subsp. enterica serovar Typhi	GCF_001047955.1	90370	28901	400	10060_5#33
59a95db31691f900014af63b	10060_5_34_IndoA244_2011	A244	2011	Indonesia	-0.789275	113.921	Blood	ERR331237	ERP001718	25961941	45	4710402	185927	10	52.1	3284	100	23.7	Velvet	H12ESR00755-001A	1	1_1_1_1_1_1_5	3	75	Salmonella enterica subsp. enterica serovar Typhi	GCF_001082085.1	90370	28901	400	10060_5#34
59a95db35f409b000112cf18	10060_5_28_IndoA237_2010	A237	2010	Indonesia	-0.789275	113.921	Blood	ERR331231	ERP001718	25961941	44	4758360	206296	0	52.1	3284	100	24.5	Velvet	LNT1148	1	1_1_1_1_1_1_5	3	75	Salmonella enterica subsp. enterica serovar Typhi	GCF_001079365.1	90370	28901	400	10060_5#28
59a95db45f409b000112cf19	10060_5_35_IndoA245_2009	A245	2009	Indonesia	-0.789275	113.921	Blood	ERR331238	ERP001718	25961941	43	4734809	229901	4	52	3284	100	24.1	Velvet	Ty2	1	1_1_1_1_1_1_5	4.1	75	Salmonella enterica subsp. enterica serovar Typhi	GCF_001047955.1	90370	28901	400	10060_5#35
59a95db45f409b000112cf1a	10060_5_36_IndoA246_2010	A246	2010	Indonesia	-0.789275	113.921	Blood	ERR331239	ERP001718	25961941	47	4732737	206582	33	52	3284	100	24.1	Velvet	Ty2	1	1_1_1_1_1_1_5	4.1	75	Salmonella enterica subsp. enterica serovar Typhi	GCF_001047955.1	90370	28901	400	10060_5#36
59a95db45f409b000112cf1b	10060_5_38_IndoA248_2009	A248	2009	Indonesia	-0.789275	113.921	Blood	ERR331241	ERP001718	25961941	48	4713393	204300	10	52.1	3284	100	23.7	Velvet	H12ESR00755-001A	1	1_1_1_1_1_1_5	3	75	Salmonella enterica subsp. enterica serovar Typhi	GCF_001082085.1	90370	28901	400	10060_5#38
59a95db4c153cc00018d7f63	10060_5_37_IndoA247_2010	A247	2010	Indonesia	-0.789275	113.921	Blood	ERR331240	ERP001718	25961941	50	4739834	206061	77	52	3284	100	24.2	Velvet	Ty2	1	1_1_1_1_1_1_5	4.1	75	Salmonella enterica subsp. enterica serovar Typhi	GCF_001047955.1	90370	28901	400	10060_5#37
59a95db51691f900014af63c	10060_5_40_IndoA250_2009	A250	2009	Indonesia	-0.789275	113.921	Blood	ERR331243	ERP001718	25961941	48	4734949	185799	8	52	3283	99.9	24.2	Velvet	Ty2	1	1_1_1_1_1_1_5	4.1	75	Salmonella enterica subsp. enterica serovar Typhi	GCF_001047955.1	90370	28901	400	10060_5#40
59a95db5c153cc00018d7f64	10060_5_39_IndoA249_2010	A249	2010	Indonesia	-0.789275	113.921	Blood	ERR331242	ERP001718	25961941	45	4722592	206054	4	52.1	3282	99.9	24	Velvet	404Ty	2	1_1_2_1_1_1_5	3.1.2	75	Salmonella enterica subsp. enterica serovar Typhi	GCF_001082945.1	90370	28901	400	10060_5#39
59a95db65f409b000112cf1c	10060_5_41_IndoA252_2011	A252	2011	Indonesia	-0.789275	113.921	Blood	ERR331244	ERP001718	25961941	45	4732852	204310	0	52	3284	100	24.1	Velvet	Ty2	1	1_1_1_1_1_1_5	4.1	75	Salmonella enterica subsp. enterica serovar Typhi	GCF_001047955.1	90370	28901	400	10060_5#41
59a95db75f409b000112cf1d	10060_5_42_IndoA253_2009	A253	2009	Indonesia	-0.789275	113.921	Blood	ERR331245	ERP001718	25961941	47	4803273	184813	0	52	3282	99.9	25.2	Velvet	ERL024120	2	1_1_2_1_1_1_5	2.1.6	75	Salmonella enterica subsp. enterica serovar Typhi	GCF_001082805.1	90370	28901	400	10060_5#42
59a95db85f409b000112cf1e	10060_5_46_IndoA257_2010	A257	2010	Indonesia	-0.789275	113.921	Blood	ERR331249	ERP001718	25961941	53	4712047	185420	2	52.1	3284	100	23.7	Velvet	H12ESR00755-001A	1	1_1_1_1_1_1_5	3	75	Salmonella enterica subsp. enterica serovar Typhi	GCF_001082085.1	90370	28901	400	10060_5#46
59a95db85f409b000112cf1f	10060_5_44_IndoA255_2011	A255	2011	Indonesia	-0.789275	113.921	Blood	ERR331247	ERP001718	25961941	59	4732663	149421	42	52	3283	100	24.1	Velvet	Ty2	1	1_1_1_1_1_1_5	4.1	75	Salmonella enterica subsp. enterica serovar Typhi	GCF_001047955.1	90370	28901	400	10060_5#44
59a95db85f409b000112cf20	10060_5_47_IndoA258_2009	A258	2009	Indonesia	-0.789275	113.921	Blood	ERR331250	ERP001718	25961941	46	4733200	206092	1	52	3285	100	24.1	Velvet	Ty2	1	1_1_1_1_1_1_5	4.1	75	Salmonella enterica subsp. enterica serovar Typhi	GCF_001047955.1	90370	28901	400	10060_5#47
59a95db8c153cc00018d7f65	10060_5_45_IndoA256_2010	A256	2010	Indonesia	-0.789275	113.921	Blood	ERR331248	ERP001718	25961941	42	4759091	206308	9	52.1	3284	100	24.5	Velvet	LNT1148	1	1_1_1_1_1_1_5	3	75	Salmonella enterica subsp. enterica serovar Typhi	GCF_001079365.1	90370	28901	400	10060_5#45
59a95dbb1691f900014af63d	10060_5_51_IndoA263_2009	A263	2009	Indonesia	-0.789275	113.921	Blood	ERR331254	ERP001718	25961941	55	4732779	162308	0	52	3284	100	24.1	Velvet	Ty2	1	1_1_1_1_1_1_5	4.1	75	Salmonella enterica subsp. enterica serovar Typhi	GCF_001047955.1	90370	28901	400	10060_5#51
59a95dbbc153cc00018d7f66	10060_5_49_IndoA261_2009	A261	2009	Indonesia	-0.789275	113.921	Blood	ERR331252	ERP001718	25961941	49	4804232	204351	17	52	3283	100	25.2	Velvet	ERL024120	2	1_1_2_1_1_1_5	2.1.6	75	Salmonella enterica subsp. enterica serovar Typhi	GCF_001082805.1	90370	28901	400	10060_5#49
59a95dbc5f409b000112cf21	10060_5_48_IndoA259_2010	A259	2010	Indonesia	-0.789275	113.921	Blood	ERR331251	ERP001718	25961941	51	4734176	204310	6	52	3284	100	24.1	Velvet	Ty2	1	1_1_1_1_1_1_5	4.1	75	Salmonella enterica subsp. enterica serovar Typhi	GCF_001047955.1	90370	28901	400	10060_5#48
59a95dbcc153cc00018d7f67	10060_5_53_IndoA265_2010	A265	2010	Indonesia	-0.789275	113.921	Blood	ERR331256	ERP001718	25961941	44	4739981	206110	3	52	3285	100	24.2	Velvet	Ty2	1	1_1_1_1_1_1_5	4.1	75	Salmonella enterica subsp. enterica serovar Typhi	GCF_001047955.1	90370	28901	400	10060_5#53
59a95dbcc153cc00018d7f68	10060_5_50_IndoA262_2010	A262	2010	Indonesia	-0.789275	113.921	Blood	ERR331253	ERP001718	25961941	56	4803972	184808	32	52	3282	99.9	25.2	Velvet	ERL024120	2	1_1_2_1_1_1_5	2.1.6	75	Salmonella enterica subsp. enterica serovar Typhi	GCF_001082805.1	90370	28901	400	10060_5#50
59a95dbdc153cc00018d7f69	10060_5_54_IndoA266_2010	A266	2010	Indonesia	-0.789275	113.921	Blood	ERR331257	ERP001718	25961941	54	4733377	171953	22	52	3284	100	24.1	Velvet	Ty2	1	1_1_1_1_1_1_5	4.1	75	Salmonella enterica subsp. enterica serovar Typhi	GCF_001047955.1	90370	28901	400	10060_5#54
59a95dbe5f409b000112cf22	10060_5_57_Fij100949_2011	100949	2011	Fiji	-17.7134	178.065	Unknown	ERR331260	ERP001718	25961941	44	4720175	207350	8	52	3284	100	23.9	Velvet	ERL072973	1	1_1_1_1_1_1_5	4.2.2	75	Salmonella enterica subsp. enterica serovar Typhi	GCF_001079285.1	90370	28901	400	10060_5#57
59a95dbf1691f900014af63e	10060_5_58_Fij102196_2011	102196	2011	Fiji	-17.7134	178.065	Unknown	ERR331261	ERP001718	25961941	53	4720991	185451	41	52	3284	100	23.9	Velvet	ERL072973	1	1_1_1_1_1_1_5	4.2.2	75	Salmonella enterica subsp. enterica serovar Typhi	GCF_001079285.1	90370	28901	400	10060_5#58
59a95dbf5f409b000112cf23	10060_5_61_Fij107123_2012	107123	2012	Fiji	-17.7134	178.065	Unknown	ERR331264	ERP001718	25961941	43	4706739	204713	23	52	3284	100	23.6	Velvet	ERL072973	1	1_1_1_1_1_1_5	4.2.1	75	Salmonella enterica subsp. enterica serovar Typhi	GCF_001360095.1	90370	28901	400	10060_5#61
59a95dbfc153cc00018d7f6a	10060_5_59_Fij103643_2011	103643	2011	Fiji	-17.7134	178.065	Unknown	ERR331262	ERP001718	25961941	44	4719698	207099	41	52	3283	100	23.9	Velvet	ERL072973	1	1_1_1_1_1_1_5	4.2.1	75	Salmonella enterica subsp. enterica serovar Typhi	GCF_001047955.1	90370	28901	400	10060_5#59
59a95dbfc153cc00018d7f6b	10060_5_60_Fij106774_2012	106774	2012	Fiji	-17.7134	178.065	Unknown	ERR331263	ERP001718	25961941	47	4719593	204302	29	52	3284	100	23.8	Velvet	ERL072973	1	1_1_1_1_1_1_5	4.2.2	75	Salmonella enterica subsp. enterica serovar Typhi	GCF_001079865.1	90370	28901	400	10060_5#60
59a95dbfc153cc00018d7f6c	10060_5_55_IndoA267_2008	A267	2008	Indonesia	-0.789275	113.921	Blood	ERR331258	ERP001718	25961941	60	4829964	149391	22	51.9	3283	100	25.6	Velvet	ERL024120	2	1_1_2_1_1_1_5	2.1.6	75	Salmonella enterica subsp. enterica serovar Typhi	GCF_001082805.1	90370	28901	400	10060_5#55
59a95dc11691f900014af63f	10060_5_62_Fij107364_2012	107364	2012	Fiji	-17.7134	178.065	Unknown	ERR331265	ERP001718	25961941	53	4721647	172024	2	52	3284	100	23.9	Velvet	ERL072973	1	1_1_1_1_1_1_5	4.2.2	75	Salmonella enterica subsp. enterica serovar Typhi	GCF_001079285.1	90370	28901	400	10060_5#62
59a95dc11691f900014af640	10060_5_65_Fij109520_2012	109520	2012	Fiji	-17.7134	178.065	Unknown	ERR331268	ERP001718	25961941	44	4719111	206292	35	52	3284	100	23.8	Velvet	ERL072973	1	1_1_1_1_1_1_5	4.2.2	75	Salmonella enterica subsp. enterica serovar Typhi	GCF_001079285.1	90370	28901	400	10060_5#65
59a95dc15f409b000112cf24	10060_5_66_Fij110829_2012	110829	2012	Fiji	-17.7134	178.065	Unknown	ERR331269	ERP001718	25961941	52	4720561	185136	2	52	3284	100	23.9	Velvet	ERL072973	1	1_1_1_1_1_1_5	4.2.2	75	Salmonella enterica subsp. enterica serovar Typhi	GCF_001079285.1	90370	28901	400	10060_5#66
59a95dc1c153cc00018d7f6d	10060_5_63_Fij108891_2012	108891	2012	Fiji	-17.7134	178.065	Unknown	ERR331266	ERP001718	25961941	68	4719305	145934	147	52	3281	99.9	24	Velvet	ERL072973	1	1_1_1_1_1_1_5	4.2.2	75	Salmonella enterica subsp. enterica serovar Typhi	GCF_001079865.1	90370	28901	400	10060_5#63
59a95dc21691f900014af641	10060_5_67_FijB1271_2012	B1271	2012	Fiji	-17.7134	178.065	Blood	ERR331270	ERP001718	25961941	41	4720310	206280	18	52	3284	100	23.9	Velvet	ERL072973	1	1_1_1_1_1_1_5	4.2.1	75	Salmonella enterica subsp. enterica serovar Typhi	GCF_001047955.1	90370	28901	400	10060_5#67
59a95dc35f409b000112cf25	10060_5_64_Fij108910_2012	108910	2012	Fiji	-17.7134	178.065	Unknown	ERR331267	ERP001718	25961941	50	4718511	153739	9	52	3284	100	23.8	Velvet	ERL072973	1	1_1_1_1_1_1_5	4.2.2	75	Salmonella enterica subsp. enterica serovar Typhi	GCF_001079865.1	90370	28901	400	10060_5#64
59a95dc3c153cc00018d7f6e	10060_5_68_FijB1305_2012	B1305	2012	Fiji	-17.7134	178.065	Blood	ERR331271	ERP001718	25961941	96	4707189	131904	346	52.1	3267	99.5	24.1	Velvet	ERL072973	1	1_1_1_1_1_1_5	4.2.2	75	Salmonella enterica subsp. enterica serovar Typhi	GCF_001359335.1	90370	28901	400	10060_5#68
59a95dc41691f900014af642	10060_5_71_FijB1472_2012	B1472	2012	Fiji	-17.7134	178.065	Blood	ERR331274	ERP001718	25961941	49	4721089	172024	2	52	3284	100	23.9	Velvet	ERL072973	1	1_1_1_1_1_1_5	4.2.2	75	Salmonella enterica subsp. enterica serovar Typhi	GCF_001079865.1	90370	28901	400	10060_5#71
59a95dc4c153cc00018d7f6f	10060_5_70_FijB1357_2012	B1357	2012	Fiji	-17.7134	178.065	Blood	ERR331273	ERP001718	25961941	47	4720891	157980	48	52	3283	100	23.9	Velvet	ERL072973	1	1_1_1_1_1_1_5	4.2.2	75	Salmonella enterica subsp. enterica serovar Typhi	GCF_001079285.1	90370	28901	400	10060_5#70
59a95dc55f409b000112cf26	10060_5_72_FijB1501_2012	B1501	2012	Fiji	-17.7134	178.065	Blood	ERR331275	ERP001718	25961941	44	4719311	185004	0	52	3284	100	23.8	Velvet	ERL072973	1	1_1_1_1_1_1_5	4.2.2	75	Salmonella enterica subsp. enterica serovar Typhi	GCF_001079285.1	90370	28901	400	10060_5#72
59a95dc5c153cc00018d7f70	10060_5_75_FijB1542_2012	B1542	2012	Fiji	-17.7134	178.065	Blood	ERR331278	ERP001718	25961941	49	4721756	149382	5	52	3284	100	23.9	Velvet	ERL072973	1	1_1_1_1_1_1_5	4.2.2	75	Salmonella enterica subsp. enterica serovar Typhi	GCF_001079865.1	90370	28901	400	10060_5#75
59a95dc61691f900014af643	10060_5_76_FijB1563_2012	B1563	2012	Fiji	-17.7134	178.065	Blood	ERR331279	ERP001718	25961941	47	4721688	172024	1	52	3284	100	23.9	Velvet	ERL072973	1	1_1_1_1_1_1_5	4.2.2	75	Salmonella enterica subsp. enterica serovar Typhi	GCF_001079285.1	90370	28901	400	10060_5#76
59a95dc65f409b000112cf27	10060_5_73_FijB1502_2012	B1502	2012	Fiji	-17.7134	178.065	Blood	ERR331276	ERP001718	25961941	58	4720946	171955	31	52	3284	100	23.9	Velvet	ERL072973	1	1_1_1_1_1_1_5	4.2.2	75	Salmonella enterica subsp. enterica serovar Typhi	GCF_001079865.1	90370	28901	400	10060_5#73
59a95dc75f409b000112cf28	10060_5_78_FijB1616_2012	B1616	2012	Fiji	-17.7134	178.065	Blood	ERR331281	ERP001718	25961941	53	4721493	162812	30	52	3284	100	23.9	Velvet	ERL072973	1	1_1_1_1_1_1_5	4.2.2	75	Salmonella enterica subsp. enterica serovar Typhi	GCF_001079865.1	90370	28901	400	10060_5#78
59a95dc75f409b000112cf29	10060_5_77_FijB1596_2012	B1596	2012	Fiji	-17.7134	178.065	Blood	ERR331280	ERP001718	25961941	52	4720975	173595	26	52	3284	100	23.9	Velvet	ERL072973	1	1_1_1_1_1_1_5	4.2.2	75	Salmonella enterica subsp. enterica serovar Typhi	GCF_001079285.1	90370	28901	400	10060_5#77
59a95dc7c153cc00018d7f71	10060_5_79_FijB1628_2012	B1628	2012	Fiji	-17.7134	178.065	Blood	ERR331282	ERP001718	25961941	49	4720267	162320	2	52	3282	99.9	23.9	Velvet	ERL072973	1	1_1_1_1_1_1_5	4.2.2	75	Salmonella enterica subsp. enterica serovar Typhi	GCF_001079865.1	90370	28901	400	10060_5#79
59a95dc81691f900014af644	10060_5_81_FijB4381_2008	B4381	2008	Fiji	-17.7134	178.065	Unknown	ERR331284	ERP001718	25961941	52	4722505	171963	2	52	3284	100	23.9	Velvet	ERL072973	1	1_1_1_1_1_1_5	4.2.2	75	Salmonella enterica subsp. enterica serovar Typhi	GCF_001079285.1	90370	28901	400	10060_5#81
59a95dc91691f900014af645	10060_5_82_FijB4387_2008	B4387	2008	Fiji	-17.7134	178.065	Unknown	ERR331285	ERP001718	25961941	57	4720391	146080	35	52	3283	100	23.9	Velvet	ERL072973	1	1_1_1_1_1_1_5	4.2.2	75	Salmonella enterica subsp. enterica serovar Typhi	GCF_001079285.1	90370	28901	400	10060_5#82
59a95dc95f409b000112cf2a	10060_5_80_FijB2667_2008	B2667	2008	Fiji	-17.7134	178.065	Unknown	ERR331283	ERP001718	25961941	44	4721529	204298	7	52	3284	100	23.9	Velvet	ERL072973	1	1_1_1_1_1_1_5	4.2.2	75	Salmonella enterica subsp. enterica serovar Typhi	GCF_001079285.1	90370	28901	400	10060_5#80
59a95dc9c153cc00018d7f72	10060_5_84_FijP749_2008	P749	2008	Fiji	-17.7134	178.065	Unknown	ERR331287	ERP001718	25961941	42	4721573	185469	8	52	3284	100	23.9	Velvet	ERL072973	1	1_1_1_1_1_1_5	4.2.2	75	Salmonella enterica subsp. enterica serovar Typhi	GCF_001079865.1	90370	28901	400	10060_5#84
59a95dca5f409b000112cf2b	10060_5_85_FijW478_2012	W478	2012	Fiji	-17.7134	178.065	Rectal swab	ERR331288	ERP001718	25961941	42	4715756	173600	13	52	3284	100	23.8	Velvet	ERL072973	1	1_1_1_1_1_1_5	4.2.2	75	Salmonella enterica subsp. enterica serovar Typhi	GCF_001081905.1	90370	28901	400	10060_5#85
59a95dcc1691f900014af646	10060_5_87_Ban1102_2011	1102	2011	Bangladesh	23.685	90.3563	Blood	ERR331290	ERP001718	25961941	46	4723220	155108	34	52	3283	100	23.9	Velvet	7898	1	1_1_1_1_1_1_5	4.3.1.1	75	Salmonella enterica subsp. enterica serovar Typhi	GCF_001080325.1	90370	28901	400	10060_5#87
59a95dcc5f409b000112cf2c	10060_5_86_FijW794_2012	W794	2012	Fiji	-17.7134	178.065	Stool	ERR331289	ERP001718	25961941	45	4719782	185268	10	52	3284	100	23.9	Velvet	ERL072973	1	1_1_1_1_1_1_5	4.2.2	75	Salmonella enterica subsp. enterica serovar Typhi	GCF_001079285.1	90370	28901	400	10060_5#86
59a95dcc5f409b000112cf2d	10060_5_89_Ban1404_2011	1404	2011	Bangladesh	23.685	90.3563	Blood	ERR331292	ERP001718	25961941	45	4829578	206080	1	52	3283	100	25.6	Velvet	7898	1	1_1_1_1_1_1_5	4.3.1.1	75	Salmonella enterica subsp. enterica serovar Typhi	GCF_001359415.1	90370	28901	400	10060_5#89
59a95dcdc153cc00018d7f73	10060_5_88_Ban1154_2011	1154	2011	Bangladesh	23.685	90.3563	Blood	ERR331291	ERP001718	25961941	39	4704526	206289	27	52	3269	99.5	23.9	Velvet	7898	1	1_1_1_1_1_1_5	4.3.1.3	75	Salmonella enterica subsp. enterica serovar Typhi	GCF_001360215.1	90370	28901	400	10060_5#88
59a95dce1691f900014af647	10060_5_90_Ban1499_2011	1499	2011	Bangladesh	23.685	90.3563	Blood	ERR331293	ERP001718	25961941	47	4850642	204290	0	52	3283	100	25.9	Velvet	7898	1	1_1_1_1_1_1_5	4.3.1.1	75	Salmonella enterica subsp. enterica serovar Typhi	GCF_001081645.1	90370	28901	400	10060_5#90
59a95dce5f409b000112cf2e	10060_5_91_Ban1553_2011	1553	2011	Bangladesh	23.685	90.3563	Blood	ERR331294	ERP001718	25961941	43	4813057	185650	1	52	3284	100	25.3	Velvet	7898	1	1_1_1_1_1_1_5	4.3.1.3	75	Salmonella enterica subsp. enterica serovar Typhi	GCF_001358435.1	90370	28901	400	10060_5#91
59a95dcf5f409b000112cf2f	10060_5_93_Ban1703_2008	1703	2008	Bangladesh	23.685	90.3563	Blood	ERR331296	ERP001718	25961941	43	4845821	206315	26	52	3284	100	25.8	Velvet	7898	1	1_1_1_1_1_1_5	4.3.1.1	75	Salmonella enterica subsp. enterica serovar Typhi	GCF_001079085.1	90370	28901	400	10060_5#93
59a95dcfc153cc00018d7f74	10060_5_92_Ban1607_2011	1607	2011	Bangladesh	23.685	90.3563	Blood	ERR331295	ERP001718	25961941	47	4815001	197743	2	52	3284	100	25.4	Velvet	7898	1	1_1_1_1_1_1_5	4.3.1.3	75	Salmonella enterica subsp. enterica serovar Typhi	GCF_001358435.1	90370	28901	400	10060_5#92
59a95dd01691f900014af648	10060_6_1_LaoLNT757_2009	LNT757	2009	Laos	19.8563	102.495	Blood	ERR331298	ERP001718	25961941	42	4717863	206295	32	52.1	3284	100	23.8	Velvet	ST1921-06	2	1_1_2_1_1_1_5	2.3.4	75	Salmonella enterica subsp. enterica serovar Typhi	GCF_001081925.1	90370	28901	400	10060_6#1
59a95dd0c153cc00018d7f75	10060_5_94_Ban1707_2012	1707	2012	Bangladesh	23.685	90.3563	Blood	ERR331297	ERP001718	25961941	46	4739284	217853	28	52	3284	100	24.2	Velvet	7898	1	1_1_1_1_1_1_5	4.3.1.1	75	Salmonella enterica subsp. enterica serovar Typhi	GCF_001079225.1	90370	28901	400	10060_5#94
59a95dd21691f900014af649	10060_6_3_LaoLNT899_2009	LNT899	2009	Laos	19.8563	102.495	Blood	ERR331300	ERP001718	25961941	44	4696631	204293	12	52.1	3280	99.9	23.5	Velvet	LNT1148	1	1_1_1_1_1_1_5	3.4	75	Salmonella enterica subsp. enterica serovar Typhi	GCF_001359655.1	90370	28901	400	10060_6#3
59a95dd25f409b000112cf30	10060_6_5_LaoST716_2008	ST716	2008	Laos	19.8563	102.495	Blood	ERR331302	ERP001718	25961941	38	4698878	217869	3	52.1	3284	100	23.5	Velvet	LNT1148	1	1_1_1_1_1_1_5	3.4	75	Salmonella enterica subsp. enterica serovar Typhi	GCF_001081665.1	90370	28901	400	10060_6#5
59a95dd2c153cc00018d7f76	10060_6_4_LaoLPB866_2008	LPB866	2008	Laos	19.8563	102.495	Blood	ERR331301	ERP001718	25961941	58	4723221	149422	23	52	3281	99.9	24.1	Velvet	7898	1	1_1_1_1_1_1_5	4.3.1.1	75	Salmonella enterica subsp. enterica serovar Typhi	GCF_001080325.1	90370	28901	400	10060_6#4
59a95dd4c153cc00018d7f77	10060_6_6_LaoSV108_2008	SV108	2008	Laos	19.8563	102.495	Blood	ERR331303	ERP001718	25961941	45	4739012	185583	7	52.1	3284	100	24.2	Velvet	CT18	2	1_1_2_1_1_1_5	3.2.1	75	Salmonella enterica subsp. enterica serovar Typhi	GCF_001047955.1	90370	28901	400	10060_6#6
59a95dd51691f900014af64a	10060_6_8_LaoSV171_2009	SV171	2009	Laos	19.8563	102.495	Blood	ERR331305	ERP001718	25961941	52	4737892	185284	2	52.1	3282	99.9	24.2	Velvet	CT18	2	1_1_2_1_1_1_5	3.2.1	75	Salmonella enterica subsp. enterica serovar Typhi	GCF_001047955.1	90370	28901	400	10060_6#8
59a95dd51691f900014af64b	10060_6_10_LaoSV200_2009	SV200	2009	Laos	19.8563	102.495	Blood	ERR331307	ERP001718	25961941	43	4699513	206577	8	52.1	3284	100	23.5	Velvet	LNT1148	1	1_1_1_1_1_1_5	3.4	75	Salmonella enterica subsp. enterica serovar Typhi	GCF_001361335.1	90370	28901	400	10060_6#10
59a95dd55f409b000112cf31	10060_6_7_LaoSV170_2009	SV170	2009	Laos	19.8563	102.495	Blood	ERR331304	ERP001718	25961941	44	4737390	206316	12	52.1	3282	99.9	24.2	Velvet	CT18	2	1_1_2_1_1_1_5	3.2.1	75	Salmonella enterica subsp. enterica serovar Typhi	GCF_001047955.1	90370	28901	400	10060_6#7
59a95dd55f409b000112cf32	10060_6_9_LaoSV179_2009	SV179	2009	Laos	19.8563	102.495	Blood	ERR331306	ERP001718	25961941	46	4739500	204286	14	52.1	3283	100	24.2	Velvet	CT18	2	1_1_2_1_1_1_5	3.2.1	75	Salmonella enterica subsp. enterica serovar Typhi	GCF_001047955.1	90370	28901	400	10060_6#9
59a95dd5c153cc00018d7f78	10060_6_11_LaoSV211_2009	SV211	2009	Laos	19.8563	102.495	Blood	ERR331308	ERP001718	25961941	48	4737161	185558	6	52.1	3283	100	24.2	Velvet	CT18	2	1_1_2_1_1_1_5	3.2.1	75	Salmonella enterica subsp. enterica serovar Typhi	GCF_001047955.1	90370	28901	400	10060_6#11
59a95dd61691f900014af64c	10060_6_12_LaoSV357_2009	SV357	2009	Laos	19.8563	102.495	Blood	ERR331309	ERP001718	25961941	43	4719746	217883	21	52	3284	100	23.8	Velvet	H12ESR00394-001A	1	1_1_1_1_1_1_5	3.5.2	75	Salmonella enterica subsp. enterica serovar Typhi	GCF_001079325.1	90370	28901	400	10060_6#12
59a95dd6c153cc00018d7f79	10060_6_13_LaoSV430_2009	SV430	2009	Laos	19.8563	102.495	Blood	ERR331310	ERP001718	25961941	43	4708972	206279	13	52.1	3284	100	23.7	Velvet	UI4692	2	1_1_2_1_1_1_5	2.2.2,2.2.3	75	Salmonella enterica subsp. enterica serovar Typhi	GCF_001080165.1	90370	28901	400	10060_6#13
59a95dd81691f900014af64d	10060_6_17_LaoSV552_2010	SV552	2010	Laos	19.8563	102.495	Blood	ERR331314	ERP001718	25961941	40	4719398	206310	10	52	3283	100	23.9	Velvet	H12ESR00394-001A	1	1_1_1_1_1_1_5	3.5.2	75	Salmonella enterica subsp. enterica serovar Typhi	GCF_001358855.1	90370	28901	400	10060_6#17
59a95dd85f409b000112cf33	10060_6_14_LaoSV431_2009	SV431	2009	Laos	19.8563	102.495	Blood	ERR331311	ERP001718	25961941	42	4699406	206166	49	52.1	3272	99.6	23.7	Velvet	CT18	2	1_1_2_1_1_1_5	3.2.1	75	Salmonella enterica subsp. enterica serovar Typhi	GCF_001079065.1	90370	28901	400	10060_6#14
59a95dd91691f900014af64e	10060_6_18_LaoSV610_2010	SV610	2010	Laos	19.8563	102.495	Blood	ERR331315	ERP001718	25961941	54	4713894	182287	20	52	3278	99.8	23.9	Velvet	H12ESR00394-001A	1	1_1_1_1_1_1_5	3.5.2	75	Salmonella enterica subsp. enterica serovar Typhi	GCF_001079325.1	90370	28901	400	10060_6#18
59a95dd9c153cc00018d7f7a	10060_6_16_LaoSV547_2010	SV547	2010	Laos	19.8563	102.495	Blood	ERR331313	ERP001718	25961941	43	4720255	206316	2	52	3283	100	23.9	Velvet	H12ESR00394-001A	1	1_1_1_1_1_1_5	3.5.2	75	Salmonella enterica subsp. enterica serovar Typhi	GCF_001079325.1	90370	28901	400	10060_6#16
59a95dd9c153cc00018d7f7b	10060_6_15_LaoSV500_2010	SV500	2010	Laos	19.8563	102.495	Blood	ERR331312	ERP001718	25961941	53	4717922	153737	7	52	3284	100	23.8	Velvet	H12ESR00394-001A	1	1_1_1_1_1_1_5	3.5.2	75	Salmonella enterica subsp. enterica serovar Typhi	GCF_001079325.1	90370	28901	400	10060_6#15
59a95dda1691f900014af64f	10060_6_19_LaoUI10006_2007	UI10006	2007	Laos	19.8563	102.495	Blood	ERR331316	ERP001718	25961941	44	4768539	184405	0	52.1	3284	100	24.6	Velvet	ST1921-06	2	1_1_2_1_1_1_5	2.3.4	75	Salmonella enterica subsp. enterica serovar Typhi	GCF_001361375.1	90370	28901	400	10060_6#19
59a95dda5f409b000112cf34	10060_6_20_LaoUI10788_2007	UI10788	2007	Laos	19.8563	102.495	Blood	ERR331317	ERP001718	25961941	42	4710332	217768	8	52.1	3284	100	23.7	Velvet	UI4692	2	1_1_2_1_1_1_5	2.2.2,2.2.3	75	Salmonella enterica subsp. enterica serovar Typhi	GCF_001080165.1	90370	28901	400	10060_6#20
59a95ddb1691f900014af650	10060_6_24_LaoUI12162_2008	UI12162	2008	Laos	19.8563	102.495	Blood	ERR331321	ERP001718	25961941	41	4699422	206316	18	52.1	3272	99.6	23.7	Velvet	CT18	2	1_1_2_1_1_1_5	3.2.1	75	Salmonella enterica subsp. enterica serovar Typhi	GCF_001079065.1	90370	28901	400	10060_6#24
59a95ddbc153cc00018d7f7c	10060_6_21_LaoUI11483_2008	UI11483	2008	Laos	19.8563	102.495	Blood	ERR331318	ERP001718	25961941	41	4741708	206316	38	52.1	3284	100	24.2	Velvet	LNT1148	1	1_1_1_1_1_1_5	3.4	75	Salmonella enterica subsp. enterica serovar Typhi	GCF_001079165.1	90370	28901	400	10060_6#21
59a95ddc1691f900014af651	10060_6_23_LaoUI11955_2008	UI11955	2008	Laos	19.8563	102.495	Blood	ERR331320	ERP001718	25961941	41	4803096	203705	2	52.1	3284	100	25.2	Velvet	LNT1148	1	1_1_1_1_1_1_5	3.4	75	Salmonella enterica subsp. enterica serovar Typhi	GCF_001085225.1	90370	28901	400	10060_6#23
59a95ddc5f409b000112cf35	10060_6_22_LaoUI11562_2008	UI11562	2008	Laos	19.8563	102.495	Blood	ERR331319	ERP001718	25961941	40	4728003	206322	31	52	3284	100	24	Velvet	Ty2	1	1_1_1_1_1_1_5	4.1	75	Salmonella enterica subsp. enterica serovar Typhi	GCF_001078945.1	90370	28901	400	10060_6#22
59a95ddd1691f900014af652	10060_6_26_LaoUI13599_2009	UI13599	2009	Laos	19.8563	102.495	Blood	ERR331323	ERP001718	25961941	42	4697561	217605	22	52.1	3271	99.6	23.7	Velvet	CT18	2	1_1_2_1_1_1_5	3.2.1	75	Salmonella enterica subsp. enterica serovar Typhi	GCF_001079065.1	90370	28901	400	10060_6#26
59a95ddd5f409b000112cf36	10060_6_25_LaoUI13529-2_2009	UI13529-2	2009	Laos	19.8563	102.495	Blood	ERR331322	ERP001718	25961941	43	4741941	206271	45	52.1	3285	100	24.2	Velvet	LNT1148	1	1_1_1_1_1_1_5	3.4	75	Salmonella enterica subsp. enterica serovar Typhi	GCF_001079165.1	90370	28901	400	10060_6#25
59a95dde1691f900014af653	10060_6_27_LaoUI13797_2009	UI13797	2009	Laos	19.8563	102.495	Blood	ERR331324	ERP001718	25961941	42	4699673	206324	2	52.1	3273	99.6	23.7	Velvet	CT18	2	1_1_2_1_1_1_5	3.2.1	75	Salmonella enterica subsp. enterica serovar Typhi	GCF_001079065.1	90370	28901	400	10060_6#27
59a95ddf5f409b000112cf37	10060_6_31_LaoUI15075_2008	UI15075	2008	Laos	19.8563	102.495	Blood	ERR331328	ERP001718	25961941	65	4920948	153564	0	51.8	3269	99.5	27.2	Velvet	7898	1	1_1_1_1_1_1_5	4.3.1.1	75	Salmonella enterica subsp. enterica serovar Typhi	GCF_001079025.1	90370	28901	400	10060_6#31
59a95ddfc153cc00018d7f7d	10060_6_28_LaoUI13823_2009	UI13823	2009	Laos	19.8563	102.495	Blood	ERR331325	ERP001718	25961941	51	4725961	185425	1	52	3281	99.9	24	Velvet	7898	1	1_1_1_1_1_1_5	4.3.1.1	75	Salmonella enterica subsp. enterica serovar Typhi	GCF_001080325.1	90370	28901	400	10060_6#28
59a95de01691f900014af654	10060_6_30_LaoUI14598_2009	UI14598	2009	Laos	19.8563	102.495	Blood	ERR331327	ERP001718	25961941	46	4708406	204299	1	52.1	3284	100	23.7	Velvet	UI4692	2	1_1_2_1_1_1_5	2.2.2,2.2.3	75	Salmonella enterica subsp. enterica serovar Typhi	GCF_001080165.1	90370	28901	400	10060_6#30
59a95de01691f900014af655	10060_6_29_LaoUI14191_3_2009	UI14191/3	2009	Laos	19.8563	102.495	Blood	ERR331326	ERP001718	25961941	45	4741171	204291	1	52.1	3284	100	24.2	Velvet	LNT1148	1	1_1_1_1_1_1_5	3.4	75	Salmonella enterica subsp. enterica serovar Typhi	GCF_001079165.1	90370	28901	400	10060_6#29
59a95de1c153cc00018d7f7e	10060_6_32_LaoUI16161_2010	UI16161	2010	Laos	19.8563	102.495	Blood	ERR331329	ERP001718	25961941	40	4743772	204287	9	52.1	3284	100	24.2	Velvet	LNT1148	1	1_1_1_1_1_1_5	3.4	75	Salmonella enterica subsp. enterica serovar Typhi	GCF_001079165.1	90370	28901	400	10060_6#32
59a95de1c153cc00018d7f7f	10060_6_33_LaoUI16704_2010	UI16704	2010	Laos	19.8563	102.495	Blood	ERR331330	ERP001718	25961941	51	4723864	161326	36	52	3282	99.9	23.9	Velvet	7898	1	1_1_1_1_1_1_5	4.3.1.1	75	Salmonella enterica subsp. enterica serovar Typhi	GCF_001080325.1	90370	28901	400	10060_6#33
59a95de21691f900014af656	10060_6_37_LaoUI3446_2003	UI3446	2003	Laos	19.8563	102.495	Blood	ERR331334	ERP001718	25961941	46	4739695	180848	3	52	3283	100	24.2	Velvet	LNT1148	1	1_1_1_1_1_1_5	3	75	Salmonella enterica subsp. enterica serovar Typhi	GCF_001080385.1	90370	28901	400	10060_6#37
59a95de2c153cc00018d7f80	10060_6_35_LaoUI17614_2010	UI17614	2010	Laos	19.8563	102.495	Blood	ERR331332	ERP001718	25961941	41	4698665	206277	30	52.1	3272	99.6	23.7	Velvet	CT18	2	1_1_2_1_1_1_5	3.2.1	75	Salmonella enterica subsp. enterica serovar Typhi	GCF_001079065.1	90370	28901	400	10060_6#35
59a95de2c153cc00018d7f81	10060_6_34_LaoUI17187_2010	UI17187	2010	Laos	19.8563	102.495	Blood	ERR331331	ERP001718	25961941	40	4731961	204289	6	52	3283	100	24.1	Velvet	Ty2	1	1_1_1_1_1_1_5	4.1	75	Salmonella enterica subsp. enterica serovar Typhi	GCF_001047955.1	90370	28901	400	10060_6#34
59a95de31691f900014af657	10060_6_36_LaoUI3398_2003	UI3398	2003	Laos	19.8563	102.495	Blood	ERR331333	ERP001718	25961941	43	4723300	168598	21	52	3281	99.9	24	Velvet	7898	1	1_1_1_1_1_1_5	4.3.1.1	75	Salmonella enterica subsp. enterica serovar Typhi	GCF_001080325.1	90370	28901	400	10060_6#36
59a95de3c153cc00018d7f82	10060_6_38_LaoUI3452_2003	UI3452	2003	Laos	19.8563	102.495	Blood	ERR331335	ERP001718	25961941	58	4925793	204293	39	51.8	3282	99.9	27.1	Velvet	7898	1	1_1_1_1_1_1_5	4.3.1.1	75	Salmonella enterica subsp. enterica serovar Typhi	GCF_001079025.1	90370	28901	400	10060_6#38
59a95de41691f900014af658	10060_6_39_LaoUI3492_2003	UI3492	2003	Laos	19.8563	102.495	Blood	ERR331336	ERP001718	25961941	66	4931927	178451	0	51.8	3280	99.9	27.2	Velvet	7898	1	1_1_1_1_1_1_5	4.3.1.1	75	Salmonella enterica subsp. enterica serovar Typhi	GCF_001081505.1	90370	28901	400	10060_6#39
59a95de51691f900014af659	10060_6_42_LaoUI3608_2003	UI3608	2003	Laos	19.8563	102.495	Blood	ERR331339	ERP001718	25961941	43	4697510	206301	0	52.1	3283	100	23.5	Velvet	UI4692	2	1_1_2_1_1_1_5	2.2	75	Salmonella enterica subsp. enterica serovar Typhi	GCF_001080205.1	90370	28901	400	10060_6#42
59a95de55f409b000112cf38	10060_6_40_LaoUI3564_2003	UI3564	2003	Laos	19.8563	102.495	Blood	ERR331337	ERP001718	25961941	50	4722489	180971	44	52	3283	100	23.9	Velvet	Ty2	1	1_1_1_1_1_1_5	4.1	75	Salmonella enterica subsp. enterica serovar Typhi	GCF_001100225.1	90370	28901	400	10060_6#40
59a95de55f409b000112cf39	10060_6_43_LaoUI3744_2003	UI3744	2003	Laos	19.8563	102.495	Blood	ERR331340	ERP001718	25961941	46	4742086	177686	1	52.1	3284	100	24.2	Velvet	LNT1148	1	1_1_1_1_1_1_5	3.4	75	Salmonella enterica subsp. enterica serovar Typhi	GCF_001079165.1	90370	28901	400	10060_6#43
59a95de6c153cc00018d7f83	10060_6_44_LaoUI3753_2003	UI3753	2003	Laos	19.8563	102.495	Blood	ERR331341	ERP001718	25961941	41	4699073	206092	7	52.1	3273	99.6	23.7	Velvet	CT18	2	1_1_2_1_1_1_5	3.2.1	75	Salmonella enterica subsp. enterica serovar Typhi	GCF_001079065.1	90370	28901	400	10060_6#44
59a95de6c153cc00018d7f84	10060_6_45_LaoUI3816_2003	UI3816	2003	Laos	19.8563	102.495	Blood	ERR331342	ERP001718	25961941	43	4742274	206287	45	52.1	3284	100	24.2	Velvet	LNT1148	1	1_1_1_1_1_1_5	3.4	75	Salmonella enterica subsp. enterica serovar Typhi	GCF_001079165.1	90370	28901	400	10060_6#45
59a95de71691f900014af65a	10060_6_46_LaoUI3862_2003	UI3862	2003	Laos	19.8563	102.495	Blood	ERR331343	ERP001718	25961941	42	4742765	206316	11	52.1	3284	100	24.2	Velvet	LNT1148	1	1_1_1_1_1_1_5	3.4	75	Salmonella enterica subsp. enterica serovar Typhi	GCF_001079165.1	90370	28901	400	10060_6#46
59a95de71691f900014af65b	10060_6_47_LaoUI3915_2003	UI3915	2003	Laos	19.8563	102.495	Blood	ERR331344	ERP001718	25961941	53	4932294	204298	16	51.8	3282	99.9	27.2	Velvet	7898	1	1_1_1_1_1_1_5	4.3.1.1	75	Salmonella enterica subsp. enterica serovar Typhi	GCF_001079025.1	90370	28901	400	10060_6#47
59a95de85f409b000112cf3a	10060_6_49_LaoUI4389_2003	UI4389	2003	Laos	19.8563	102.495	Blood	ERR331346	ERP001718	25961941	54	4933951	204296	35	51.8	3282	99.9	27.2	Velvet	7898	1	1_1_1_1_1_1_5	4.3.1.1	75	Salmonella enterica subsp. enterica serovar Typhi	GCF_001079025.1	90370	28901	400	10060_6#49
59a95de8c153cc00018d7f85	10060_6_48_LaoUI3930_2003	UI3930	2003	Laos	19.8563	102.495	Blood	ERR331345	ERP001718	25961941	41	4742764	206299	36	52.1	3284	100	24.2	Velvet	LNT1148	1	1_1_1_1_1_1_5	3.4	75	Salmonella enterica subsp. enterica serovar Typhi	GCF_001079165.1	90370	28901	400	10060_6#48
59a95de95f409b000112cf3b	10060_6_50_LaoUI4639_2003	UI4639	2003	Laos	19.8563	102.495	Blood	ERR331347	ERP001718	25961941	45	4722440	206071	15	52	3280	99.9	24	Velvet	7898	1	1_1_1_1_1_1_5	4.3.1.1	75	Salmonella enterica subsp. enterica serovar Typhi	GCF_001080325.1	90370	28901	400	10060_6#50
59a95dea1691f900014af65d	10060_6_53_LaoUI5026_2004	UI5026	2004	Laos	19.8563	102.495	Blood	ERR331350	ERP001718	25961941	47	4699597	204315	43	52.1	3284	100	23.5	Velvet	LNT1148	1	1_1_1_1_1_1_5	3.4	75	Salmonella enterica subsp. enterica serovar Typhi	GCF_001081665.1	90370	28901	400	10060_6#53
59a95deac153cc00018d7f86	10060_6_52_LaoUI4940_2004	UI4940	2004	Laos	19.8563	102.495	Blood	ERR331349	ERP001718	25961941	41	4730350	217851	0	52	3282	99.9	24.1	Velvet	Ty2	1	1_1_1_1_1_1_5	4.1	75	Salmonella enterica subsp. enterica serovar Typhi	GCF_001047955.1	90370	28901	400	10060_6#52
59a95deb1691f900014af65e	10060_6_54_LaoUI5106_2004	UI5106	2004	Laos	19.8563	102.495	Blood	ERR331351	ERP001718	25961941	54	4931520	185398	0	51.8	3280	99.9	27.2	Velvet	7898	1	1_1_1_1_1_1_5	4.3.1.1	75	Salmonella enterica subsp. enterica serovar Typhi	GCF_001081225.1	90370	28901	400	10060_6#54
59a95deb1691f900014af65f	10060_6_55_LaoUI5154_2004	UI5154	2004	Laos	19.8563	102.495	Blood	ERR331352	ERP001718	25961941	52	4932163	206281	0	51.8	3280	99.9	27.2	Velvet	7898	1	1_1_1_1_1_1_5	4.3.1.1	75	Salmonella enterica subsp. enterica serovar Typhi	GCF_001079025.1	90370	28901	400	10060_6#55
59a95ded1691f900014af660	10060_6_57_LaoUI5312_2004	UI5312	2004	Laos	19.8563	102.495	Blood	ERR331354	ERP001718	25961941	51	4697775	171953	1	52.1	3272	99.6	23.7	Velvet	CT18	2	1_1_2_1_1_1_5	3.2.1	75	Salmonella enterica subsp. enterica serovar Typhi	GCF_001080405.1	90370	28901	400	10060_6#57
59a95dedc153cc00018d7f87	10060_6_56_LaoUI5275_2004	UI5275	2004	Laos	19.8563	102.495	Blood	ERR331353	ERP001718	25961941	54	4696876	171858	2	52.1	3272	99.6	23.7	Velvet	CT18	2	1_1_2_1_1_1_5	3.2.1	75	Salmonella enterica subsp. enterica serovar Typhi	GCF_001079065.1	90370	28901	400	10060_6#56
59a95dee1691f900014af661	10060_6_58_LaoUI5446_2004	UI5446	2004	Laos	19.8563	102.495	Blood	ERR331355	ERP001718	25961941	42	4743838	206316	12	52.1	3284	100	24.2	Velvet	LNT1148	1	1_1_1_1_1_1_5	3.4	75	Salmonella enterica subsp. enterica serovar Typhi	GCF_001079165.1	90370	28901	400	10060_6#58
59a95defc153cc00018d7f88	10060_6_60_LaoUI5669_2004	UI5669	2004	Laos	19.8563	102.495	Blood	ERR331357	ERP001718	25961941	45	4730410	204301	1	52	3282	99.9	24.1	Velvet	Ty2	1	1_1_1_1_1_1_5	4.1	75	Salmonella enterica subsp. enterica serovar Typhi	GCF_001047955.1	90370	28901	400	10060_6#60
59a95defc153cc00018d7f89	10060_6_59_LaoUI5557_2004	UI5557	2004	Laos	19.8563	102.495	Blood	ERR331356	ERP001718	25961941	39	4743699	217869	45	52.1	3284	100	24.2	Velvet	LNT1148	1	1_1_1_1_1_1_5	3.4	75	Salmonella enterica subsp. enterica serovar Typhi	GCF_001079165.1	90370	28901	400	10060_6#59
59a95df01691f900014af662	10060_6_62_LaoUX229_2009	UX229	2009	Laos	19.8563	102.495	Blood	ERR331359	ERP001718	25961941	43	4769134	204295	13	52.1	3284	100	24.6	Velvet	LNT1148	1	1_1_1_1_1_1_5	3.4	75	Salmonella enterica subsp. enterica serovar Typhi	GCF_001148345.1	90370	28901	400	10060_6#62
59a95df05f409b000112cf3c	10060_6_63_LaoUX305_2009	UX305	2009	Laos	19.8563	102.495	Blood	ERR331360	ERP001718	25961941	46	4768942	217742	2	52.1	3284	100	24.6	Velvet	LNT1148	1	1_1_1_1_1_1_5	3.4	75	Salmonella enterica subsp. enterica serovar Typhi	GCF_001079445.1	90370	28901	400	10060_6#63
59a95df0c153cc00018d7f8a	10060_6_61_LaoUI5685-2_2004	UI5685-2	2004	Laos	19.8563	102.495	Blood	ERR331358	ERP001718	25961941	46	4731762	171858	71	52	3284	100	24	Velvet	Ty2	1	1_1_1_1_1_1_5	4.1	75	Salmonella enterica subsp. enterica serovar Typhi	GCF_000007545.1	90370	28901	400	10060_6#61
59a95df11691f900014af663	10060_6_64_LaoUX309_2009	UX309	2009	Laos	19.8563	102.495	Blood	ERR331361	ERP001718	25961941	70	4743509	145845	48	52.1	3281	99.9	24.3	Velvet	LNT1148	1	1_1_1_1_1_1_5	3.4	75	Salmonella enterica subsp. enterica serovar Typhi	GCF_001079165.1	90370	28901	400	10060_6#64
59a95df25f409b000112cf3d	10060_6_67_LaoXK1684_2010	XK1684	2010	Laos	19.8563	102.495	Blood	ERR331364	ERP001718	25961941	42	4699608	217605	2	52.1	3272	99.6	23.8	Velvet	CT18	2	1_1_2_1_1_1_5	3.2.1	75	Salmonella enterica subsp. enterica serovar Typhi	GCF_001079065.1	90370	28901	400	10060_6#67
59a95df2c153cc00018d7f8b	10060_6_66_LaoXK1682_2010	XK1682	2010	Laos	19.8563	102.495	Blood	ERR331363	ERP001718	25961941	43	4699150	204294	16	52.1	3272	99.6	23.7	Velvet	CT18	2	1_1_2_1_1_1_5	3.2.1	75	Salmonella enterica subsp. enterica serovar Typhi	GCF_001079065.1	90370	28901	400	10060_6#66
59a95df31691f900014af664	10060_6_69_Tan60434_2006	60434	2006	Tanzania	-6.36903	34.8888	Blood	ERR331366	ERP001718	25961941	44	4708754	206316	3	52.1	3283	100	23.8	Velvet	UI4692	2	1_1_2_1_1_1_5	2.2.2	75	Salmonella enterica subsp. enterica serovar Typhi	GCF_001080165.1	90370	28901	400	10060_6#69
59a95df41691f900014af665	10060_6_71_Tan129-0242-M_2008	129-0242-M	2008	Tanzania	-6.36903	34.8888	Blood	ERR331368	ERP001718	25961941	48	4744476	206291	23	52.1	3284	100	24.2	Velvet	7898	1	1_1_1_1_1_1_5	4.3.1.1	75	Salmonella enterica subsp. enterica serovar Typhi	GCF_001079225.1	90370	28901	400	10060_6#71
59a95df45f409b000112cf3e	10060_6_68_LaoXN211_2010	XN211	2010	Laos	19.8563	102.495	Blood	ERR331365	ERP001718	25961941	43	4741903	204271	1	52.1	3284	100	24.2	Velvet	LNT1148	1	1_1_1_1_1_1_5	3.4	75	Salmonella enterica subsp. enterica serovar Typhi	GCF_001079165.1	90370	28901	400	10060_6#68
59a95df51691f900014af666	10060_6_72_Tan129-0289-M_2008	129-0289-M	2008	Tanzania	-6.36903	34.8888	Blood	ERR331369	ERP001718	25961941	51	4790637	187968	7	52	3284	100	25	Velvet	7898	1	1_1_1_1_1_1_5	4.3.1.1	75	Salmonella enterica subsp. enterica serovar Typhi	GCF_001079725.1	90370	28901	400	10060_6#72
59a95df55f409b000112cf3f	10060_6_74_Tan63714_2007	63714	2007	Tanzania	-6.36903	34.8888	Blood	ERR331371	ERP001718	25961941	40	4737683	221780	0	52.1	3284	100	24.1	Velvet	ERL041834	2	1_1_2_1_1_1_5	3.3.1	75	Salmonella enterica subsp. enterica serovar Typhi	GCF_001080025.1	90370	28901	400	10060_6#74
59a95df61691f900014af667	10060_6_73_Tan61025_2006	61025	2006	Tanzania	-6.36903	34.8888	Blood	ERR331370	ERP001718	25961941	42	4696788	206304	12	52.1	3280	99.8	23.6	Velvet	UI4692	2244	1_1_2_616_1_1_5	2.2	75	Salmonella enterica subsp. enterica serovar Typhi	GCF_001080305.1	90370	28901	400	10060_6#73
59a95df7c153cc00018d7f8c	10060_6_76_Tan129-0177-M_2007	129-0177-M	2007	Tanzania	-6.36903	34.8888	Blood	ERR331373	ERP001718	25961941	40	4725968	207420	36	52.1	3284	100	23.9	Velvet	404Ty	2	1_1_2_1_1_1_5	3.1	75	Salmonella enterica subsp. enterica serovar Typhi	GCF_001082345.1	90370	28901	400	10060_6#76
59a95df7c153cc00018d7f8d	10060_6_75_Tan129-0327-M_2008	129-0327-M	2008	Tanzania	-6.36903	34.8888	Blood	ERR331372	ERP001718	25961941	42	4783980	217856	14	52	3284	100	24.9	Velvet	7898	1	1_1_1_1_1_1_5	4.3.1.1	75	Salmonella enterica subsp. enterica serovar Typhi	GCF_001079725.1	90370	28901	400	10060_6#75
59a95df8c153cc00018d7f8e	10060_6_78_Tan129-0339-M_2008	129-0339-M	2008	Tanzania	-6.36903	34.8888	Blood	ERR331375	ERP001718	25961941	45	4833876	206131	20	52	3284	100	25.6	Velvet	7898	1	1_1_1_1_1_1_5	4.3.1.1	75	Salmonella enterica subsp. enterica serovar Typhi	GCF_001358415.1	90370	28901	400	10060_6#78
59a95df91691f900014af668	10060_6_80_Tan129-0257-M_2008	129-0257-M	2008	Tanzania	-6.36903	34.8888	Blood	ERR331377	ERP001718	25961941	45	4785099	217854	2	52	3284	100	24.9	Velvet	7898	1	1_1_1_1_1_1_5	4.3.1.1	75	Salmonella enterica subsp. enterica serovar Typhi	GCF_001079725.1	90370	28901	400	10060_6#80
59a95df91691f900014af669	10060_6_79_Tan129-0303-M_2008	129-0303-M	2008	Tanzania	-6.36903	34.8888	Blood	ERR331376	ERP001718	25961941	45	4786949	207350	36	52.1	3284	100	24.9	Velvet	7898	1	1_1_1_1_1_1_5	4.3.1.1	75	Salmonella enterica subsp. enterica serovar Typhi	GCF_001079725.1	90370	28901	400	10060_6#79
59a95df91691f900014af66a	10060_6_81_Tan129-0230-K_2008	129-0230-K	2008	Tanzania	-6.36903	34.8888	Blood	ERR331378	ERP001718	25961941	49	4787658	206067	8	52.1	3283	100	25	Velvet	7898	1	1_1_1_1_1_1_5	4.3.1.1	75	Salmonella enterica subsp. enterica serovar Typhi	GCF_001078985.1	90370	28901	400	10060_6#81
59a95df9c153cc00018d7f8f	10060_6_77_Tan129-0268-M_2008	129-0268-M	2008	Tanzania	-6.36903	34.8888	Blood	ERR331374	ERP001718	25961941	46	4789368	204291	21	52.1	3284	100	25	Velvet	7898	1	1_1_1_1_1_1_5	4.3.1.1	75	Salmonella enterica subsp. enterica serovar Typhi	GCF_001078985.1	90370	28901	400	10060_6#77
59a95df9c153cc00018d7f90	10060_6_82_Tan129-0254-M_2008	129-0254-M	2008	Tanzania	-6.36903	34.8888	Blood	ERR331379	ERP001718	25961941	46	4783769	206085	32	52	3284	100	24.9	Velvet	7898	1	1_1_1_1_1_1_5	4.3.1.1	75	Salmonella enterica subsp. enterica serovar Typhi	GCF_001079725.1	90370	28901	400	10060_6#82
59a95dfac153cc00018d7f91	10060_6_84_Tan62717_2006	62717	2006	Tanzania	-6.36903	34.8888	Blood	ERR331381	ERP001718	25961941	40	4699162	206304	8	52.1	3280	99.9	23.6	Velvet	UI4692	2244	1_1_2_616_1_1_5	2.2	75	Salmonella enterica subsp. enterica serovar Typhi	GCF_001360115.1	90370	28901	400	10060_6#84
59a95dfb1691f900014af66b	10060_6_85_IraqH062640481_2006	H062640481	2006	Iraq	33.2232	43.6793	Blood	ERR331382	ERP001718	25961941	46	4806947	204292	0	52	3253	99.1	26	Velvet	7898	1	1_1_1_1_1_1_5	4.3.1.1	74	Salmonella enterica subsp. enterica serovar Typhi	GCF_001081565.1	90370	28901	400	10060_6#85
59a95dfc1691f900014af66c	10060_6_83_Tan129-0238-M_2008	129-0238-M	2008	Tanzania	-6.36903	34.8888	Blood	ERR331380	ERP001718	25961941	49	4787205	161326	32	52	3284	100	24.9	Velvet	7898	1	1_1_1_1_1_1_5	4.3.1.1	75	Salmonella enterica subsp. enterica serovar Typhi	GCF_001079725.1	90370	28901	400	10060_6#83
59a95dfcc153cc00018d7f92	10060_6_88_IraqH104280445_2010	H104280445	2010	Iraq	33.2232	43.6793	Blood	ERR331385	ERP001718	25961941	50	4851267	185400	7	52	3283	100	25.9	Velvet	7898	1	1_1_1_1_1_1_5	4.3.1.1	75	Salmonella enterica subsp. enterica serovar Typhi	GCF_001079085.1	90370	28901	400	10060_6#88
59a95dfe5f409b000112cf40	10060_6_86_IraqH094620494_2009	H094620494	2009	Iraq	33.2232	43.6793	Blood	ERR331383	ERP001718	25961941	46	4851956	217881	24	52	3283	100	25.9	Velvet	7898	1	1_1_1_1_1_1_5	4.3.1.1	75	Salmonella enterica subsp. enterica serovar Typhi	GCF_001079085.1	90370	28901	400	10060_6#86
59a95dff5f409b000112cf41	10060_6_89_IraqH075080543_2007	H075080543	2007	Iraq	33.2232	43.6793	Blood	ERR331386	ERP001718	25961941	51	4851516	185425	37	52	3283	100	25.9	Velvet	7898	1	1_1_1_1_1_1_5	4.3.1.1	75	Salmonella enterica subsp. enterica serovar Typhi	GCF_001079085.1	90370	28901	400	10060_6#89
59a95dffc153cc00018d7f93	10060_6_91_IraqH084140247_2008	H084140247	2008	Iraq	33.2232	43.6793	Blood	ERR331388	ERP001718	25961941	48	4851751	204290	20	52	3283	100	25.9	Velvet	7898	1	1_1_1_1_1_1_5	4.3.1.1	75	Salmonella enterica subsp. enterica serovar Typhi	GCF_001079085.1	90370	28901	400	10060_6#91
59a95dffc153cc00018d7f94	10060_6_87_IraqH083520583_2008	H083520583	2008	Iraq	33.2232	43.6793	Blood	ERR331384	ERP001718	25961941	44	4852018	217803	37	52	3283	100	25.9	Velvet	7898	1	1_1_1_1_1_1_5	4.3.1.1	75	Salmonella enterica subsp. enterica serovar Typhi	GCF_001079085.1	90370	28901	400	10060_6#87
59a95e00c153cc00018d7f95	10060_6_93_IraqH084260341_2008	H084260341	2008	Iraq	33.2232	43.6793	Blood	ERR331390	ERP001718	25961941	47	4851453	185953	26	52	3283	100	25.9	Velvet	7898	1	1_1_1_1_1_1_5	4.3.1.1	75	Salmonella enterica subsp. enterica serovar Typhi	GCF_001079085.1	90370	28901	400	10060_6#93
59a95e00c153cc00018d7f96	10060_6_90_IraqH094420550_2009	H094420550	2009	Iraq	33.2232	43.6793	Stool	ERR331387	ERP001718	25961941	47	4852550	185743	19	52	3283	100	26	Velvet	7898	1	1_1_1_1_1_1_5	4.3.1.1	75	Salmonella enterica subsp. enterica serovar Typhi	GCF_001079085.1	90370	28901	400	10060_6#90
59a95e011691f900014af66d	10060_6_92_IraqH094320403_2009	H094320403	2009	Iraq	33.2232	43.6793	Blood	ERR331389	ERP001718	25961941	48	4850125	206271	0	52	3283	100	25.9	Velvet	7898	1	1_1_1_1_1_1_5	4.3.1.1	75	Salmonella enterica subsp. enterica serovar Typhi	GCF_001079085.1	90370	28901	400	10060_6#92
59a95e011691f900014af66e	10071_3_1_Ban1738_2012	1738	2012	Bangladesh	23.685	90.3563	Blood	ERR337977	ERP001718	25961941	51	4813993	172167	31	52	3284	100	25.3	Velvet	7898	1	1_1_1_1_1_1_5	4.3.1.3	75	Salmonella enterica subsp. enterica serovar Typhi	GCF_001358435.1	90370	28901	400	10071_3#1
59a95e025f409b000112cf42	10071_3_5_BanTY019_2012	TY019	2012	Bangladesh	23.685	90.3563	Blood	ERR337981	ERP001718	25961941	45	4738040	218056	1	52.1	3284	100	24.1	Velvet	ERL041834	2	1_1_2_1_1_1_5	3.3.2	75	Salmonella enterica subsp. enterica serovar Typhi	GCF_001080025.1	90370	28901	400	10071_3#5
59a95e031691f900014af66f	10071_3_7_BanTY032_2012	TY032	2012	Bangladesh	23.685	90.3563	Blood	ERR337983	ERP001718	25961941	43	4738209	204257	11	52.1	3283	100	24.2	Velvet	ERL041834	2	1_1_2_1_1_1_5	3.3.2	75	Salmonella enterica subsp. enterica serovar Typhi	GCF_001080025.1	90370	28901	400	10071_3#7
59a95e03c153cc00018d7f97	10071_3_6_BanTY029_2012	TY029	2012	Bangladesh	23.685	90.3563	Blood	ERR337982	ERP001718	25961941	47	4739252	206310	53	52.1	3283	100	24.2	Velvet	ERL041834	2	1_1_2_1_1_1_5	3.3.2	75	Salmonella enterica subsp. enterica serovar Typhi	GCF_001080025.1	90370	28901	400	10071_3#6
59a95e03c153cc00018d7f98	10071_3_2_Ban1877_2012	1877	2012	Bangladesh	23.685	90.3563	Blood	ERR337978	ERP001718	25961941	53	4723321	161294	12	52	3281	99.9	24	Velvet	7898	1	1_1_1_1_1_1_5	4.3.1.3	75	Salmonella enterica subsp. enterica serovar Typhi	GCF_001080325.1	90370	28901	400	10071_3#2
59a95e03c153cc00018d7f99	10071_3_3_Ban2181_2012	2181	2012	Bangladesh	23.685	90.3563	Blood	ERR337979	ERP001718	25961941	50	4846186	163064	28	52.1	3283	100	25.9	Velvet	ERL041834	2	1_1_2_1_1_1_5	3.3.2	75	Salmonella enterica subsp. enterica serovar Typhi	GCF_001082565.1	90370	28901	400	10071_3#3
59a95e045f409b000112cf43	10071_3_8_BanTY053_2012	TY053	2012	Bangladesh	23.685	90.3563	Blood	ERR337984	ERP001718	25961941	49	4850271	161277	20	52	3283	100	25.9	Velvet	7898	1	1_1_1_1_1_1_5	4.3.1.1	75	Salmonella enterica subsp. enterica serovar Typhi	GCF_001081645.1	90370	28901	400	10071_3#8
59a95e07c153cc00018d7f9a	10071_3_9_BanTY063_2012	TY063	2012	Bangladesh	23.685	90.3563	Blood	ERR337985	ERP001718	25961941	40	4738018	206304	1	52.1	3282	99.9	24.3	Velvet	ERL041834	2	1_1_2_1_1_1_5	3.3.2	75	Salmonella enterica subsp. enterica serovar Typhi	GCF_001080025.1	90370	28901	400	10071_3#9
59a95e08c153cc00018d7f9b	10071_3_12_BanTY108_2012	TY108	2012	Bangladesh	23.685	90.3563	Blood	ERR337988	ERP001718	25961941	51	4739558	181986	0	52.1	3283	100	24.2	Velvet	ERL041834	2	1_1_2_1_1_1_5	3.3.2	75	Salmonella enterica subsp. enterica serovar Typhi	GCF_001080025.1	90370	28901	400	10071_3#12
59a95e091691f900014af670	10071_3_10_BanTY068_2012	TY068	2012	Bangladesh	23.685	90.3563	Blood	ERR337986	ERP001718	25961941	97	4733053	108683	51	52.1	3269	99.5	24.4	Velvet	CT18	2	1_1_2_1_1_1_5	3.2.2	75	Salmonella enterica subsp. enterica serovar Typhi	GCF_001047955.1	90370	28901	400	10071_3#10
59a95e0a5f409b000112cf44	10071_3_14_BanTY132_2012	TY132	2012	Bangladesh	23.685	90.3563	Blood	ERR337990	ERP001718	25961941	58	4851515	149676	0	52	3283	100	25.9	Velvet	7898	1	1_1_1_1_1_1_5	4.3.1.1	75	Salmonella enterica subsp. enterica serovar Typhi	GCF_001081645.1	90370	28901	400	10071_3#14
59a95e0ac153cc00018d7f9c	10071_3_11_BanTY107_2012	TY107	2012	Bangladesh	23.685	90.3563	Blood	ERR337987	ERP001718	25961941	59	4851265	161305	22	52	3283	100	25.9	Velvet	7898	1	1_1_1_1_1_1_5	4.3.1.1	75	Salmonella enterica subsp. enterica serovar Typhi	GCF_001081645.1	90370	28901	400	10071_3#11
59a95e0ac153cc00018d7f9d	10071_3_15_BanTY138_2012	TY138	2012	Bangladesh	23.685	90.3563	Blood	ERR337991	ERP001718	25961941	43	4738713	182413	36	52.1	3283	100	24.2	Velvet	ERL041834	2	1_1_2_1_1_1_5	3.3.2	75	Salmonella enterica subsp. enterica serovar Typhi	GCF_001080025.1	90370	28901	400	10071_3#15
59a95e0b1691f900014af671	10071_3_13_BanTY121_2012	TY121	2012	Bangladesh	23.685	90.3563	Blood	ERR337989	ERP001718	25961941	49	4846458	185909	36	52	3284	100	25.8	Velvet	7898	1	1_1_1_1_1_1_5	4.3.1.1	75	Salmonella enterica subsp. enterica serovar Typhi	GCF_001079085.1	90370	28901	400	10071_3#13
59a95e0b5f409b000112cf45	10071_3_16_BanTY524_2012	TY524	2012	Bangladesh	23.685	90.3563	Blood	ERR337992	ERP001718	25961941	46	4738369	193241	84	52.1	3283	100	24.2	Velvet	ERL041834	2	1_1_2_1_1_1_5	3.3.2	75	Salmonella enterica subsp. enterica serovar Typhi	GCF_001080025.1	90370	28901	400	10071_3#16
59a95e0d1691f900014af672	10071_3_21_BanTY647_2012	TY647	2012	Bangladesh	23.685	90.3563	Blood	ERR337997	ERP001718	25961941	56	4730828	206297	2	52	3283	100	24.1	Velvet	7898	1	1_1_1_1_1_1_5	4.3.1.3	75	Salmonella enterica subsp. enterica serovar Typhi	GCF_001079305.1	90370	28901	400	10071_3#21
59a95e0d1691f900014af673	10071_3_20_BanTY589_2012	TY589	2012	Bangladesh	23.685	90.3563	Blood	ERR337996	ERP001718	25961941	45	4722783	172036	2	52	3284	100	23.9	Velvet	7898	1	1_1_1_1_1_1_5	4.3.1.2	75	Salmonella enterica subsp. enterica serovar Typhi	GCF_001047955.1	90370	28901	400	10071_3#20
59a95e0d1691f900014af674	10071_3_22_Safr231697_2007	231697	2007	South Africa	-30.5595	22.9375	Blood	ERR337998	ERP001718	25961941	41	4700571	207392	20	52.1	3285	100	23.5	Velvet	D50739	2	1_1_2_1_1_1_5	2.4.1	75	Salmonella enterica subsp. enterica serovar Typhi	GCF_001078965.1	90370	28901	400	10071_3#22
59a95e0d5f409b000112cf46	10071_3_19_BanTY585_2012	TY585	2012	Bangladesh	23.685	90.3563	Blood	ERR337995	ERP001718	25961941	51	4851591	204288	27	52	3282	99.9	26	Velvet	7898	1	1_1_1_1_1_1_5	4.3.1.1	75	Salmonella enterica subsp. enterica serovar Typhi	GCF_001081645.1	90370	28901	400	10071_3#19
59a95e0d5f409b000112cf47	10071_3_17_BanTY529_2012	TY529	2012	Bangladesh	23.685	90.3563	Blood	ERR337993	ERP001718	25961941	95	4757036	204306	95	51.9	3284	100	24.4	Velvet	7898	1	1_1_1_1_1_1_5	4.3.1.3	75	Salmonella enterica subsp. enterica serovar Typhi	GCF_001360255.1	90370	28901	400	10071_3#17
59a95e0f1691f900014af675	10071_3_23_Safr155749_2006	155749	2006	South Africa	-30.5595	22.9375	Blood	ERR337999	ERP001718	25961941	43	4684005	204334	31	52.1	3285	100	23.3	Velvet	E98-0664_66	2	1_1_2_1_1_1_5	2.5	75	Salmonella enterica subsp. enterica serovar Typhi	GCF_001079005.1	90370	28901	400	10071_3#23
59a95e0f5f409b000112cf48	10071_3_25_Safr175806_2006	175806	2006	South Africa	-30.5595	22.9375	Blood	ERR338001	ERP001718	25961941	42	4697007	217830	32	52.1	3284	100	23.6	Velvet	D50739	2	1_1_2_1_1_1_5	2.4	75	Salmonella enterica subsp. enterica serovar Typhi	GCF_001080525.1	90370	28901	400	10071_3#25
59a95e101691f900014af676	10071_3_26_Safr1647901_2005	1647901	2005	South Africa	-30.5595	22.9375	Blood	ERR338002	ERP001718	25961941	45	4744216	204291	19	52.1	3284	100	24.2	Velvet	7898	1	1_1_1_1_1_1_5	4.3.1.1	75	Salmonella enterica subsp. enterica serovar Typhi	GCF_001079225.1	90370	28901	400	10071_3#26
59a95e101691f900014af677	10071_3_27_Safr1025041_2004	1025041	2004	South Africa	-30.5595	22.9375	Blood	ERR338003	ERP001718	25961941	38	4699020	217869	20	52.1	3284	100	23.5	Velvet	D50739	2	1_1_2_1_1_1_5	2.4.1	75	Salmonella enterica subsp. enterica serovar Typhi	GCF_001078965.1	90370	28901	400	10071_3#27
59a95e105f409b000112cf49	10071_3_28_Safr1025617_2004	1025617	2004	South Africa	-30.5595	22.9375	Blood	ERR338004	ERP001718	25961941	43	4732812	206304	22	52	3282	99.9	24.1	Velvet	Ty2	1	1_1_1_1_1_1_5	4.1	75	Salmonella enterica subsp. enterica serovar Typhi	GCF_000007545.1	90370	28901	400	10071_3#28
59a95e121691f900014af678	10071_3_29_Safr1647624_2005	1647624	2005	South Africa	-30.5595	22.9375	Blood	ERR338005	ERP001718	25961941	44	4694530	217857	18	52.1	3283	99.9	23.5	Velvet	D50739	2	1_1_2_1_1_1_5	2.4	75	Salmonella enterica subsp. enterica serovar Typhi	GCF_001078965.1	90370	28901	400	10071_3#29
59a95e125f409b000112cf4a	10071_3_31_Safr226195_2007	226195	2007	South Africa	-30.5595	22.9375	Blood	ERR338007	ERP001718	25961941	39	4700115	206264	38	52.1	3285	100	23.5	Velvet	D50739	2	1_1_2_1_1_1_5	2.4.1	75	Salmonella enterica subsp. enterica serovar Typhi	GCF_001078965.1	90370	28901	400	10071_3#31
59a95e12c153cc00018d7f9e	10071_3_30_Safr237091_2007	237091	2007	South Africa	-30.5595	22.9375	Blood	ERR338006	ERP001718	25961941	43	4697849	204342	16	52.1	3281	99.9	23.6	Velvet	D50739	2	1_1_2_1_1_1_5	2.4.1	75	Salmonella enterica subsp. enterica serovar Typhi	GCF_001359475.1	90370	28901	400	10071_3#30
59a95e131691f900014af679	10071_3_33_Safr225555_2007	225555	2007	South Africa	-30.5595	22.9375	Blood	ERR338009	ERP001718	25961941	42	4700483	204292	2	52.1	3284	100	23.5	Velvet	D50739	2	1_1_2_1_1_1_5	2.4	75	Salmonella enterica subsp. enterica serovar Typhi	GCF_001078965.1	90370	28901	400	10071_3#33
59a95e135f409b000112cf4b	10071_3_32_Safr206926_2007	206926	2007	South Africa	-30.5595	22.9375	Blood	ERR338008	ERP001718	25961941	44	4699854	206215	17	52.1	3283	100	23.5	Velvet	76-1292	8	1_1_2_3_1_1_5	1.1.2	75	Salmonella enterica subsp. enterica serovar Typhi	GCF_001079125.1	90370	28901	400	10071_3#32
59a95e145f409b000112cf4c	10071_3_34_Safr241451_2008	241451	2008	South Africa	-30.5595	22.9375	Blood	ERR338010	ERP001718	25961941	44	4686885	206061	19	52.1	3275	99.7	23.4	Velvet	D50739	2	1_1_2_1_1_1_5	2.4.1	75	Salmonella enterica subsp. enterica serovar Typhi	GCF_001080185.1	90370	28901	400	10071_3#34
59a95e145f409b000112cf4d	10071_3_35_Safr238675_2008	238675	2008	South Africa	-30.5595	22.9375	Blood	ERR338011	ERP001718	25961941	43	4732606	206315	48	52.1	3285	100	24	Velvet	D50739	2	1_1_2_1_1_1_5	2.4	75	Salmonella enterica subsp. enterica serovar Typhi	GCF_001082165.1	90370	28901	400	10071_3#35
59a95e151691f900014af67a	10071_3_37_Safr257401_2008	257401	2008	South Africa	-30.5595	22.9375	Blood	ERR338013	ERP001718	25961941	40	4700510	217869	16	52.1	3285	100	23.5	Velvet	D50739	2	1_1_2_1_1_1_5	2.4	75	Salmonella enterica subsp. enterica serovar Typhi	GCF_001078965.1	90370	28901	400	10071_3#37
59a95e151691f900014af67b	10071_3_36_Safr241454_2008	241454	2008	South Africa	-30.5595	22.9375	Blood	ERR338012	ERP001718	25961941	41	4700025	206261	34	52.1	3284	100	23.5	Velvet	D50739	2	1_1_2_1_1_1_5	2.4.1	75	Salmonella enterica subsp. enterica serovar Typhi	GCF_001078965.1	90370	28901	400	10071_3#36
59a95e155f409b000112cf4e	10071_3_40_Safr141461_2006	141461	2006	South Africa	-30.5595	22.9375	Blood	ERR338016	ERP001718	25961941	46	4700249	185108	2	52.1	3283	100	23.5	Velvet	D50739	2	1_1_2_1_1_1_5	2.4.1	75	Salmonella enterica subsp. enterica serovar Typhi	GCF_001078965.1	90370	28901	400	10071_3#40
59a95e161691f900014af67c	10071_3_44_Safr1026656_2004	1026656	2004	South Africa	-30.5595	22.9375	Blood	ERR338020	ERP001718	25961941	50	4889537	206058	42	51.9	3283	99.9	26.6	Velvet	D50739	2	1_1_2_1_1_1_5	2.4	75	Salmonella enterica subsp. enterica serovar Typhi	GCF_001079645.1	90370	28901	400	10071_3#44
59a95e16c153cc00018d7f9f	10071_3_43_Safr1650362_2005	1650362	2005	South Africa	-30.5595	22.9375	Blood	ERR338019	ERP001718	25961941	44	4696147	200276	3	52.1	3283	99.9	23.5	Velvet	D50739	2	1_1_2_1_1_1_5	2.4	75	Salmonella enterica subsp. enterica serovar Typhi	GCF_001078965.1	90370	28901	400	10071_3#43
59a95e181691f900014af67d	10071_3_47_Safr493790_2010	493790	2010	South Africa	-30.5595	22.9375	Blood	ERR338023	ERP001718	25961941	47	4745084	206257	13	52.1	3284	100	24.3	Velvet	7898	1	1_1_1_1_1_1_5	4.3.1.1	75	Salmonella enterica subsp. enterica serovar Typhi	GCF_001079225.1	90370	28901	400	10071_3#47
59a95e185f409b000112cf4f	10071_3_50_Safr474899_2010	474899	2010	South Africa	-30.5595	22.9375	Blood	ERR338026	ERP001718	25961941	46	4813754	185330	2	52	3284	100	25.4	Velvet	7898	1	1_1_1_1_1_1_5	4.3.1.3	75	Salmonella enterica subsp. enterica serovar Typhi	GCF_001358435.1	90370	28901	400	10071_3#50
59a95e185f409b000112cf50	10071_3_49_Safr516981_2010	516981	2010	South Africa	-30.5595	22.9375	Blood	ERR338025	ERP001718	25961941	44	4699874	206031	7	52.1	3285	100	23.5	Velvet	D50739	2	1_1_2_1_1_1_5	2.4	75	Salmonella enterica subsp. enterica serovar Typhi	GCF_001078965.1	90370	28901	400	10071_3#49
59a95e18c153cc00018d7fa0	10071_3_48_Safr520772_2010	520772	2010	South Africa	-30.5595	22.9375	Breast pus	ERR338024	ERP001718	25961941	42	4700686	217865	2	52.1	3284	100	23.5	Velvet	D50739	2	1_1_2_1_1_1_5	2.4.1	75	Salmonella enterica subsp. enterica serovar Typhi	GCF_001078965.1	90370	28901	400	10071_3#48
59a95e195f409b000112cf51	10071_3_51_Safr427489_2010	427489	2010	South Africa	-30.5595	22.9375	Blood & bone marrow	ERR338027	ERP001718	25961941	43	4735741	224089	1	52.1	3280	99.9	24.2	Velvet	ERL041834	2	1_1_2_1_1_1_5	3.3.1	75	Salmonella enterica subsp. enterica serovar Typhi	GCF_001080245.1	90370	28901	400	10071_3#51
59a95e1a1691f900014af67e	10071_3_52_Safr412921_2009	412921	2009	South Africa	-30.5595	22.9375	Blood	ERR338028	ERP001718	25961941	45	4684505	204304	33	52.1	3285	100	23.3	Velvet	E98-0664_66	2	1_1_2_1_1_1_5	2.5	75	Salmonella enterica subsp. enterica serovar Typhi	GCF_001079005.1	90370	28901	400	10071_3#52
59a95e1a1691f900014af67f	10071_3_53_Safr410378_2009	410378	2009	South Africa	-30.5595	22.9375	Blood	ERR338029	ERP001718	25961941	45	4697998	171948	2	52.1	3283	99.9	23.7	Velvet	D50739	2	1_1_2_1_1_1_5	2.4	75	Salmonella enterica subsp. enterica serovar Typhi	GCF_001080525.1	90370	28901	400	10071_3#53
59a95e1a5f409b000112cf52	10071_3_54_Safr410323_2009	410323	2009	South Africa	-30.5595	22.9375	Blood	ERR338030	ERP001718	25961941	40	4738044	223941	14	52.1	3284	100	24.1	Velvet	ERL041834	2	1_1_2_1_1_1_5	3.3.1	75	Salmonella enterica subsp. enterica serovar Typhi	GCF_001080025.1	90370	28901	400	10071_3#54
59a95e1ac153cc00018d7fa1	10071_3_55_Safr542825_2011	542825	2011	South Africa	-30.5595	22.9375	Blood	ERR338031	ERP001718	25961941	50	4781180	204285	13	52.1	3289	100	24.8	Velvet	ERL041834	2	1_1_2_1_1_1_5	3.3.1	75	Salmonella enterica subsp. enterica serovar Typhi	GCF_001080365.1	90370	28901	400	10071_3#55
59a95e1b5f409b000112cf53	10071_3_56_Safr540614_2011	540614	2011	South Africa	-30.5595	22.9375	Blood	ERR338032	ERP001718	25961941	41	4684382	206304	34	52.1	3285	100	23.3	Velvet	E98-0664_66	2	1_1_2_1_1_1_5	2.5	75	Salmonella enterica subsp. enterica serovar Typhi	GCF_001079005.1	90370	28901	400	10071_3#56
59a95e1c5f409b000112cf54	10071_3_58_Safr583236_2011	583236	2011	South Africa	-30.5595	22.9375	Blood	ERR338034	ERP001718	25961941	51	4746302	204293	45	52.1	3284	100	24.3	Velvet	7898	1	1_1_1_1_1_1_5	4.3.1.1	75	Salmonella enterica subsp. enterica serovar Typhi	GCF_001079225.1	90370	28901	400	10071_3#58
59a95e1cc153cc00018d7fa2	10071_3_59_Safr627334_2012	627334	2012	South Africa	-30.5595	22.9375	Blood	ERR338035	ERP001718	25961941	40	4699564	206288	20	52.1	3284	100	23.5	Velvet	76-1292	8	1_1_2_3_1_1_5	1.1.2	75	Salmonella enterica subsp. enterica serovar Typhi	GCF_001079125.1	90370	28901	400	10071_3#59
59a95e1d1691f900014af680	10071_3_60_Safr648212_2012	648212	2012	South Africa	-30.5595	22.9375	Blood	ERR338036	ERP001718	25961941	43	4743710	206297	0	52.1	3284	100	24.2	Velvet	7898	1	1_1_1_1_1_1_5	4.3.1.1	75	Salmonella enterica subsp. enterica serovar Typhi	GCF_001079225.1	90370	28901	400	10071_3#60
59a95e1d1691f900014af681	10071_3_61_Safr639624_2012	639624	2012	South Africa	-30.5595	22.9375	Blood	ERR338037	ERP001718	25961941	52	4780641	204286	31	52.1	3289	100	24.8	Velvet	ERL041834	2	1_1_2_1_1_1_5	3.3.1	75	Salmonella enterica subsp. enterica serovar Typhi	GCF_001080365.1	90370	28901	400	10071_3#61
59a95e1e5f409b000112cf55	10071_3_63_Safr363192_2009	363192	2009	South Africa	-30.5595	22.9375	Blood	ERR338039	ERP001718	25961941	40	4738889	218056	26	52.1	3284	100	24.2	Velvet	ERL041834	2	1_1_2_1_1_1_5	3.3.1	75	Salmonella enterica subsp. enterica serovar Typhi	GCF_001080025.1	90370	28901	400	10071_3#63
59a95e1ec153cc00018d7fa3	10071_3_64_Safr316083_2009	316083	2009	South Africa	-30.5595	22.9375	Blood	ERR338040	ERP001718	25961941	39	4677052	217848	1	52.1	3281	99.9	23.3	Velvet	E98-0664_66	2	1_1_2_1_1_1_5	2.5	75	Salmonella enterica subsp. enterica serovar Typhi	GCF_001081185.1	90370	28901	400	10071_3#64
59a95e1ec153cc00018d7fa4	10071_3_65_Safr671445_2012	671445	2012	South Africa	-30.5595	22.9375	Stool	ERR338041	ERP001718	25961941	41	4699903	221908	11	52.1	3284	100	23.5	Velvet	D50739	2	1_1_2_1_1_1_5	2.4.1	75	Salmonella enterica subsp. enterica serovar Typhi	GCF_001078965.1	90370	28901	400	10071_3#65
59a95e1f5f409b000112cf56	10071_3_66_Safr325681_2009	325681	2009	South Africa	-30.5595	22.9375	CSF & Blood	ERR338042	ERP001718	25961941	44	4732894	218056	12	52	3284	100	24.1	Velvet	Ty2	1	1_1_1_1_1_1_5	4.1	75	Salmonella enterica subsp. enterica serovar Typhi	GCF_001079945.1	90370	28901	400	10071_3#66
59a95e1f5f409b000112cf57	10071_3_67_Safr338900_2009	338900	2009	South Africa	-30.5595	22.9375	Blood	ERR338043	ERP001718	25961941	41	4699809	206304	28	52.1	3285	100	23.5	Velvet	D50739	2	1_1_2_1_1_1_5	2.4.1	75	Salmonella enterica subsp. enterica serovar Typhi	GCF_001078965.1	90370	28901	400	10071_3#67
59a95e1fc153cc00018d7fa5	10071_3_68_Safr400746_2009	400746	2009	South Africa	-30.5595	22.9375	Blood	ERR338044	ERP001718	25961941	41	4694974	217869	1	52.1	3282	99.9	23.6	Velvet	D50739	2	1_1_2_1_1_1_5	2.4	75	Salmonella enterica subsp. enterica serovar Typhi	GCF_001080525.1	90370	28901	400	10071_3#68
59a95e205f409b000112cf58	10071_3_71_Safr634660_2012	634660	2012	South Africa	-30.5595	22.9375	Blood	ERR338047	ERP001718	25961941	44	4694707	206330	1	52.1	3282	99.9	23.6	Velvet	D50739	2	1_1_2_1_1_1_5	2.4	75	Salmonella enterica subsp. enterica serovar Typhi	GCF_001078965.1	90370	28901	400	10071_3#71
59a95e20c153cc00018d7fa6	10071_3_70_Safr379905_2009	379905	2009	South Africa	-30.5595	22.9375	Blood	ERR338046	ERP001718	25961941	44	4700076	204150	37	52.1	3284	100	23.5	Velvet	D50739	2	1_1_2_1_1_1_5	2.4.1	75	Salmonella enterica subsp. enterica serovar Typhi	GCF_001078965.1	90370	28901	400	10071_3#70
59a95e20c153cc00018d7fa7	10071_3_73_Safr671076_2012	671076	2012	South Africa	-30.5595	22.9375	Blood	ERR338049	ERP001718	25961941	43	4726874	204303	8	52.1	3285	100	24	Velvet	404Ty	2	1_1_2_1_1_1_5	3.1	75	Salmonella enterica subsp. enterica serovar Typhi	GCF_001082765.1	90370	28901	400	10071_3#73
59a95e221691f900014af682	10071_3_74_IndoA102_2005	A102	2005	Indonesia	-0.789275	113.921	Blood	ERR338050	ERP001718	25961941	42	4587852	217868	0	52.1	3264	99.4	22.2	Velvet	ERL024120	2254	1_1_340_1_1_486_5	2.1.9	75	Salmonella enterica subsp. enterica serovar Typhi	GCF_001079345.1	90370	28901	400	10071_3#74
59a95e221691f900014af683	10071_3_84_IndoA125_2005	A125	2005	Indonesia	-0.789275	113.921	Blood	ERR338060	ERP001718	25961941	50	4682083	171915	10	52.1	3253	99.1	23.7	Velvet	404Ty	2	1_1_2_1_1_1_5	3.1.2	75	Salmonella enterica subsp. enterica serovar Typhi	GCF_001079505.1	90370	28901	400	10071_3#84
59a95e221691f900014af684	10071_3_76_IndoA109_2004	A109	2004	Indonesia	-0.789275	113.921	Blood	ERR338052	ERP001718	25961941	52	4730038	184130	0	52	3284	100	24	Velvet	ERL024120	2	1_1_2_1_1_1_5	2.1.3	75	Salmonella enterica subsp. enterica serovar Typhi	GCF_001082025.1	90370	28901	400	10071_3#76
59a95e221691f900014af685	10071_3_75_IndoA105_2012	A105	2012	Indonesia	-0.789275	113.921	Blood	ERR338051	ERP001718	25961941	39	4726211	219203	11	52.1	3282	99.9	24.1	Velvet	404Ty	2	1_1_2_1_1_1_5	3.1.2	75	Salmonella enterica subsp. enterica serovar Typhi	GCF_001080745.1	90370	28901	400	10071_3#75
59a95e22c153cc00018d7fa8	10071_3_82_IndoA122_2005	A122	2005	Indonesia	-0.789275	113.921	Blood	ERR338058	ERP001718	25961941	47	4685158	204303	68	52.1	3253	99	23.8	Velvet	404Ty	2	1_1_2_1_1_1_5	3.1.2	75	Salmonella enterica subsp. enterica serovar Typhi	GCF_001079505.1	90370	28901	400	10071_3#82
59a95e231691f900014af686	10071_3_86_IndoA128_2008	A128	2008	Indonesia	-0.789275	113.921	Blood	ERR338062	ERP001718	25961941	49	4683539	173385	3	52.1	3247	98.9	23.9	Velvet	404Ty	2	1_1_2_1_1_1_5	3.1.2	75	Salmonella enterica subsp. enterica serovar Typhi	GCF_001079505.1	90370	28901	400	10071_3#86
59a95e235f409b000112cf59	10071_3_85_IndoA127_2011	A127	2011	Indonesia	-0.789275	113.921	Blood	ERR338061	ERP001718	25961941	45	4736283	205982	24	52	3284	100	24.1	Velvet	ERL024120	2	1_1_2_1_1_1_5	2.1.8	75	Salmonella enterica subsp. enterica serovar Typhi	GCF_001081745.1	90370	28901	400	10071_3#85
59a95e24c153cc00018d7fa9	10071_3_91_IndoA135_2004	A135	2004	Indonesia	-0.789275	113.921	Blood	ERR338067	ERP001718	25961941	55	4683457	173307	30	52.1	3252	99	23.8	Velvet	404Ty	2	1_1_2_1_1_1_5	3.1.2	75	Salmonella enterica subsp. enterica serovar Typhi	GCF_001079505.1	90370	28901	400	10071_3#91
59a95e255f409b000112cf5a	10071_3_92_indoA136_2010	A136	2010	Indonesia	-0.789275	113.921	Blood	ERR338068	ERP001718	25961941	52	4724303	185425	16	52.1	3281	99.9	24.1	Velvet	404Ty	2	1_1_2_1_1_1_5	3.1.2	75	Salmonella enterica subsp. enterica serovar Typhi	GCF_001080745.1	90370	28901	400	10071_3#92
59a95e255f409b000112cf5b	10071_3_88_IndoA131_2004	A131	2004	Indonesia	-0.789275	113.921	Blood	ERR338064	ERP001718	25961941	46	4708632	204301	1	52.1	3284	100	23.7	Velvet	H12ESR00755-001A	1	1_1_1_1_1_1_5	3	75	Salmonella enterica subsp. enterica serovar Typhi	GCF_001081045.1	90370	28901	400	10071_3#88
59a95e255f409b000112cf5c	10071_3_93_IndoA137_2008	A137	2008	Indonesia	-0.789275	113.921	Blood	ERR338069	ERP001718	25961941	48	4594107	172178	18	52.1	3279	99.8	21.9	Velvet	Ty2	1	1_1_1_1_1_1_5	4.1	75	Salmonella enterica subsp. enterica serovar Typhi	GCF_001079845.1	90370	28901	400	10071_3#93
59a95e25c153cc00018d7faa	10071_3_89_IndoA132_2011	A132	2011	Indonesia	-0.789275	113.921	Blood	ERR338065	ERP001718	25961941	44	4724221	204291	8	52.1	3281	99.9	24.1	Velvet	404Ty	2	1_1_2_1_1_1_5	3.1.2	75	Salmonella enterica subsp. enterica serovar Typhi	GCF_001080745.1	90370	28901	400	10071_3#89
59a95e25c153cc00018d7fab	10071_8_1_Sam0001_2012	Gen-0001	2012	Samoa	-13.759	-172.105	Unknown	ERR338070	ERP001718	25961941	41	4826452	202237	17	52	3284	100	25.5	Velvet	H12ESR00394-001A	1	1_1_1_1_1_1_5	3.5.4	75	Salmonella enterica subsp. enterica serovar Typhi	GCF_001079045.1	90370	28901	400	10071_8#1
59a95e271691f900014af687	10071_8_4_Sam0004_2012	Gen-0004	2012	Samoa	-13.759	-172.105	Unknown	ERR338073	ERP001718	25961941	41	4720072	208338	12	52	3285	100	23.8	Velvet	H12ESR00394-001A	1	1_1_1_1_1_1_5	3.5.4	75	Salmonella enterica subsp. enterica serovar Typhi	GCF_001079325.1	90370	28901	400	10071_8#4
59a95e27c153cc00018d7fac	10071_8_2_Sam0002_2012	Gen-0002	2012	Samoa	-13.759	-172.105	Unknown	ERR338071	ERP001718	25961941	43	4826829	206292	1	52	3285	100	25.5	Velvet	H12ESR00394-001A	1	1_1_1_1_1_1_5	3.5.4	75	Salmonella enterica subsp. enterica serovar Typhi	GCF_001079045.1	90370	28901	400	10071_8#2
59a95e27c153cc00018d7fad	10071_8_5_Sam0005_2012	Gen-0005	2012	Samoa	-13.759	-172.105	Unknown	ERR338074	ERP001718	25961941	38	4718327	217870	11	52	3284	100	23.8	Velvet	H12ESR00394-001A	1	1_1_1_1_1_1_5	3.5.4	75	Salmonella enterica subsp. enterica serovar Typhi	GCF_001079325.1	90370	28901	400	10071_8#5
59a95e28c153cc00018d7fae	10071_8_8_Sam0008_2012	Gen-0008	2012	Samoa	-13.759	-172.105	Unknown	ERR338077	ERP001718	25961941	46	4719321	172013	0	52	3284	100	23.8	Velvet	H12ESR00394-001A	1	1_1_1_1_1_1_5	3.5.4	75	Salmonella enterica subsp. enterica serovar Typhi	GCF_001079325.1	90370	28901	400	10071_8#8
59a95e295f409b000112cf5d	10071_8_3_Sam0003_2012	Gen-0003	2012	Samoa	-13.759	-172.105	Unknown	ERR338072	ERP001718	25961941	43	4825545	204294	13	52	3284	100	25.5	Velvet	H12ESR00394-001A	1	1_1_1_1_1_1_5	3.5.4	75	Salmonella enterica subsp. enterica serovar Typhi	GCF_001079045.1	90370	28901	400	10071_8#3
59a95e295f409b000112cf5e	10071_8_6_Sam0006_2012	Gen-0006	2012	Samoa	-13.759	-172.105	Unknown	ERR338075	ERP001718	25961941	41	4828333	206080	12	52	3284	100	25.6	Velvet	H12ESR00394-001A	1	1_1_1_1_1_1_5	3.5.4	75	Salmonella enterica subsp. enterica serovar Typhi	GCF_001079045.1	90370	28901	400	10071_8#6
59a95e29c153cc00018d7faf	10071_8_7_Sam0007_2012	Gen-0007	2012	Samoa	-13.759	-172.105	Unknown	ERR338076	ERP001718	25961941	43	4719805	206074	5	52	3283	100	23.9	Velvet	H12ESR00394-001A	1	1_1_1_1_1_1_5	3.5.4	75	Salmonella enterica subsp. enterica serovar Typhi	GCF_001079325.1	90370	28901	400	10071_8#7
59a95e29c153cc00018d7fb0	10071_8_9_Sam0009_2012	Gen-0009	2012	Samoa	-13.759	-172.105	Unknown	ERR338078	ERP001718	25961941	40	4718924	206298	9	52	3284	100	23.8	Velvet	H12ESR00394-001A	1	1_1_1_1_1_1_5	3.5.4	75	Salmonella enterica subsp. enterica serovar Typhi	GCF_001079325.1	90370	28901	400	10071_8#9
59a95e2a1691f900014af688	10071_8_12_Sam0012_2012	Gen-0012	2012	Samoa	-13.759	-172.105	Unknown	ERR338081	ERP001718	25961941	46	4720455	172005	0	52	3284	100	23.9	Velvet	H12ESR00394-001A	1	1_1_1_1_1_1_5	3.5.4	75	Salmonella enterica subsp. enterica serovar Typhi	GCF_001079325.1	90370	28901	400	10071_8#12
59a95e2ac153cc00018d7fb1	10071_8_10_Sam0010_2012	Gen-0010	2012	Samoa	-13.759	-172.105	Unknown	ERR338079	ERP001718	25961941	41	4719895	217869	12	52	3284	100	23.9	Velvet	H12ESR00394-001A	1	1_1_1_1_1_1_5	3.5.4	75	Salmonella enterica subsp. enterica serovar Typhi	GCF_001079325.1	90370	28901	400	10071_8#10
59a95e2b1691f900014af689	10071_8_11_Sam0011_2012	Gen-0011	2012	Samoa	-13.759	-172.105	Unknown	ERR338080	ERP001718	25961941	41	4719345	185558	101	52	3283	100	23.9	Velvet	H12ESR00394-001A	1	1_1_1_1_1_1_5	3.5.4	75	Salmonella enterica subsp. enterica serovar Typhi	GCF_001079325.1	90370	28901	400	10071_8#11
59a95e2c1691f900014af68a	10071_8_13_Sam0013_2012	Gen-0013	2012	Samoa	-13.759	-172.105	Unknown	ERR338082	ERP001718	25961941	42	4826693	206048	1	52	3284	100	25.5	Velvet	H12ESR00394-001A	1	1_1_1_1_1_1_5	3.5.4	75	Salmonella enterica subsp. enterica serovar Typhi	GCF_001079045.1	90370	28901	400	10071_8#13
59a95e2c1691f900014af68b	10071_8_15_Sam0015_2012	Gen-0015	2012	Samoa	-13.759	-172.105	Unknown	ERR338084	ERP001718	25961941	42	4825760	207350	17	52	3284	100	25.5	Velvet	H12ESR00394-001A	1	1_1_1_1_1_1_5	3.5.4	75	Salmonella enterica subsp. enterica serovar Typhi	GCF_001079045.1	90370	28901	400	10071_8#15
59a95e2c1691f900014af68c	10071_8_16_Sam0016_2012	Gen-0016	2012	Samoa	-13.759	-172.105	Unknown	ERR338085	ERP001718	25961941	40	4826106	206298	1	52	3284	100	25.5	Velvet	H12ESR00394-001A	1	1_1_1_1_1_1_5	3.5.4	75	Salmonella enterica subsp. enterica serovar Typhi	GCF_001079045.1	90370	28901	400	10071_8#16
59a95e2cc153cc00018d7fb2	10071_8_14_Sam0014_2012	Gen-0014	2012	Samoa	-13.759	-172.105	Unknown	ERR338083	ERP001718	25961941	44	4825311	184949	2	52	3284	100	25.5	Velvet	H12ESR00394-001A	1	1_1_1_1_1_1_5	3.5.4	75	Salmonella enterica subsp. enterica serovar Typhi	GCF_001079045.1	90370	28901	400	10071_8#14
59a95e2cc153cc00018d7fb3	10071_8_17_Sam0017_2012	Gen-0017	2012	Samoa	-13.759	-172.105	Unknown	ERR338086	ERP001718	25961941	41	4826012	206022	2	52	3284	100	25.5	Velvet	H12ESR00394-001A	1	1_1_1_1_1_1_5	3.5.4	75	Salmonella enterica subsp. enterica serovar Typhi	GCF_001079045.1	90370	28901	400	10071_8#17
59a95e2d1691f900014af68d	10071_8_19_Sam0019_2012	Gen-0019	2012	Samoa	-13.759	-172.105	Unknown	ERR338088	ERP001718	25961941	43	4720875	185948	1	52	3284	100	23.9	Velvet	H12ESR00394-001A	1	1_1_1_1_1_1_5	3.5.4	75	Salmonella enterica subsp. enterica serovar Typhi	GCF_001079325.1	90370	28901	400	10071_8#19
59a95e2ec153cc00018d7fb4	10071_8_23_Sam0023_2012	Gen-0023	2012	Samoa	-13.759	-172.105	Unknown	ERR338092	ERP001718	25961941	40	4720404	217869	16	52	3284	100	23.9	Velvet	H12ESR00394-001A	1	1_1_1_1_1_1_5	3.5.4	75	Salmonella enterica subsp. enterica serovar Typhi	GCF_001079325.1	90370	28901	400	10071_8#23
59a95e2ec153cc00018d7fb5	10071_8_18_Sam0018_2012	Gen-0018	2012	Samoa	-13.759	-172.105	Unknown	ERR338087	ERP001718	25961941	41	4826552	206074	14	52	3284	100	25.5	Velvet	H12ESR00394-001A	1	1_1_1_1_1_1_5	3.5.4	75	Salmonella enterica subsp. enterica serovar Typhi	GCF_001079045.1	90370	28901	400	10071_8#18
59a95e2f1691f900014af68e	10071_8_22_Sam0022_2012	Gen-0022	2012	Samoa	-13.759	-172.105	Unknown	ERR338091	ERP001718	25961941	44	4719844	184951	10	52	3284	100	23.8	Velvet	H12ESR00394-001A	1	1_1_1_1_1_1_5	3.5.4	75	Salmonella enterica subsp. enterica serovar Typhi	GCF_001079325.1	90370	28901	400	10071_8#22
59a95e2f1691f900014af68f	10071_8_24_Sam0024_2012	Gen-0024	2012	Samoa	-13.759	-172.105	Unknown	ERR338093	ERP001718	25961941	44	4722250	217869	4	52	3284	100	23.9	Velvet	H12ESR00394-001A	1	1_1_1_1_1_1_5	3.5.4	75	Salmonella enterica subsp. enterica serovar Typhi	GCF_001079325.1	90370	28901	400	10071_8#24
59a95e2f5f409b000112cf5f	10071_8_21_Sam0021_2012	Gen-0021	2012	Samoa	-13.759	-172.105	Unknown	ERR338090	ERP001718	25961941	42	4720050	207350	6	52	3284	100	23.9	Velvet	H12ESR00394-001A	1	1_1_1_1_1_1_5	3.5.4	75	Salmonella enterica subsp. enterica serovar Typhi	GCF_001079325.1	90370	28901	400	10071_8#21
59a95e2fc153cc00018d7fb6	10071_8_20_Sam0020_2012	Gen-0020	2012	Samoa	-13.759	-172.105	Unknown	ERR338089	ERP001718	25961941	42	4720931	184996	1	52	3284	100	23.9	Velvet	H12ESR00394-001A	1	1_1_1_1_1_1_5	3.5.4	75	Salmonella enterica subsp. enterica serovar Typhi	GCF_001079325.1	90370	28901	400	10071_8#20
59a95e311691f900014af690	10071_8_29_Sam0029_2012	Gen-0029	2012	Samoa	-13.759	-172.105	Unknown	ERR338098	ERP001718	25961941	38	4719593	217870	2	52	3284	100	23.9	Velvet	H12ESR00394-001A	1	1_1_1_1_1_1_5	3.5.4	75	Salmonella enterica subsp. enterica serovar Typhi	GCF_001079325.1	90370	28901	400	10071_8#29
59a95e31c153cc00018d7fb7	10071_8_25_Sam0025_2012	Gen-0025	2012	Samoa	-13.759	-172.105	Unknown	ERR338094	ERP001718	25961941	42	4719654	217091	0	52	3284	100	23.8	Velvet	H12ESR00394-001A	1	1_1_1_1_1_1_5	3.5.4	75	Salmonella enterica subsp. enterica serovar Typhi	GCF_001079325.1	90370	28901	400	10071_8#25
59a95e321691f900014af691	10071_8_27_Sam0027_2012	Gen-0027	2012	Samoa	-13.759	-172.105	Unknown	ERR338096	ERP001718	25961941	41	4720497	217870	18	52	3283	100	23.9	Velvet	H12ESR00394-001A	1	1_1_1_1_1_1_5	3.5.4	75	Salmonella enterica subsp. enterica serovar Typhi	GCF_001079325.1	90370	28901	400	10071_8#27
59a95e325f409b000112cf60	10071_8_26_Sam0026_2012	Gen-0026	2012	Samoa	-13.759	-172.105	Unknown	ERR338095	ERP001718	25961941	43	4720065	206298	1	52	3284	100	23.9	Velvet	H12ESR00394-001A	1	1_1_1_1_1_1_5	3.5.4	75	Salmonella enterica subsp. enterica serovar Typhi	GCF_001079325.1	90370	28901	400	10071_8#26
59a95e331691f900014af692	10071_8_28_Sam0028_2012	Gen-0028	2012	Samoa	-13.759	-172.105	Unknown	ERR338097	ERP001718	25961941	39	4719410	206292	2	52	3283	100	23.9	Velvet	H12ESR00394-001A	1	1_1_1_1_1_1_5	3.5.4	75	Salmonella enterica subsp. enterica serovar Typhi	GCF_001079325.1	90370	28901	400	10071_8#28
59a95e345f409b000112cf61	10071_8_32_Sam0032_2012	Gen-0032	2012	Samoa	-13.759	-172.105	Unknown	ERR338101	ERP001718	25961941	45	4827116	184945	2	52	3284	100	25.5	Velvet	H12ESR00394-001A	1	1_1_1_1_1_1_5	3.5.4	75	Salmonella enterica subsp. enterica serovar Typhi	GCF_001079045.1	90370	28901	400	10071_8#32
59a95e34c153cc00018d7fb8	10071_8_31_Sam0031_2012	Gen-0031	2012	Samoa	-13.759	-172.105	Unknown	ERR338100	ERP001718	25961941	41	4719372	217863	2	52	3285	100	23.8	Velvet	H12ESR00394-001A	1	1_1_1_1_1_1_5	3.5.4	75	Salmonella enterica subsp. enterica serovar Typhi	GCF_001079325.1	90370	28901	400	10071_8#31
59a95e34c153cc00018d7fb9	10071_8_30_Sam0030_2012	Gen-0030	2012	Samoa	-13.759	-172.105	Unknown	ERR338099	ERP001718	25961941	40	4734490	217869	3	52	3284	100	24.1	Velvet	Ty2	1	1_1_1_1_1_1_5	4.1	75	Salmonella enterica subsp. enterica serovar Typhi	GCF_001081105.1	90370	28901	400	10071_8#30
59a95e355f409b000112cf62	10071_8_34_Sam0034_2012	Gen-0034	2012	Samoa	-13.759	-172.105	Unknown	ERR338103	ERP001718	25961941	43	4721272	202228	18	52	3285	100	23.9	Velvet	H12ESR00394-001A	1	1_1_1_1_1_1_5	3.5.4	75	Salmonella enterica subsp. enterica serovar Typhi	GCF_001079325.1	90370	28901	400	10071_8#34
59a95e35c153cc00018d7fba	10071_8_33_Sam0033_2012	Gen-0033	2012	Samoa	-13.759	-172.105	Unknown	ERR338102	ERP001718	25961941	41	4719962	217870	2	52	3284	100	23.9	Velvet	H12ESR00394-001A	1	1_1_1_1_1_1_5	3.5.4	75	Salmonella enterica subsp. enterica serovar Typhi	GCF_001079325.1	90370	28901	400	10071_8#33
59a95e35c153cc00018d7fbb	10071_8_35_Sam0035_2012	Gen-0035	2012	Samoa	-13.759	-172.105	Unknown	ERR338104	ERP001718	25961941	41	4721046	207350	2	52	3284	100	23.9	Velvet	H12ESR00394-001A	1	1_1_1_1_1_1_5	3.5.4	75	Salmonella enterica subsp. enterica serovar Typhi	GCF_001079325.1	90370	28901	400	10071_8#35
59a95e365f409b000112cf63	10071_8_37_Sam0037_2012	Gen-0037	2012	Samoa	-13.759	-172.105	Unknown	ERR338106	ERP001718	25961941	44	4828011	185487	8	52	3284	100	25.6	Velvet	H12ESR00394-001A	1	1_1_1_1_1_1_5	3.5.4	75	Salmonella enterica subsp. enterica serovar Typhi	GCF_001079045.1	90370	28901	400	10071_8#37
59a95e36c153cc00018d7fbc	10071_8_36_Sam0036_2012	Gen-0036	2012	Samoa	-13.759	-172.105	Unknown	ERR338105	ERP001718	25961941	43	4827116	172005	2	52	3284	100	25.5	Velvet	H12ESR00394-001A	1	1_1_1_1_1_1_5	3.5.4	75	Salmonella enterica subsp. enterica serovar Typhi	GCF_001079045.1	90370	28901	400	10071_8#36
59a95e371691f900014af693	10071_8_38_Sam0038_2012	Gen-0038	2012	Samoa	-13.759	-172.105	Unknown	ERR338107	ERP001718	25961941	42	4824785	206298	17	52	3284	100	25.5	Velvet	H12ESR00394-001A	1	1_1_1_1_1_1_5	3.5.4	75	Salmonella enterica subsp. enterica serovar Typhi	GCF_001079045.1	90370	28901	400	10071_8#38
59a95e371691f900014af694	10071_8_39_Sam0039_2012	Gen-0039	2012	Samoa	-13.759	-172.105	Unknown	ERR338108	ERP001718	25961941	43	4719780	206298	12	52	3282	99.9	23.9	Velvet	H12ESR00394-001A	1	1_1_1_1_1_1_5	3.5.4	75	Salmonella enterica subsp. enterica serovar Typhi	GCF_001079325.1	90370	28901	400	10071_8#39
59a95e371691f900014af695	10071_8_41_Sam0041_2012	Gen-0041	2012	Samoa	-13.759	-172.105	Unknown	ERR338110	ERP001718	25961941	44	4721900	217868	19	52	3284	100	23.9	Velvet	H12ESR00394-001A	1	1_1_1_1_1_1_5	3.5.4	75	Salmonella enterica subsp. enterica serovar Typhi	GCF_001079325.1	90370	28901	400	10071_8#41
59a95e37c153cc00018d7fbd	10071_8_40_Sam0040_2012	Gen-0040	2012	Samoa	-13.759	-172.105	Unknown	ERR338109	ERP001718	25961941	41	4719465	217869	10	52	3284	100	23.8	Velvet	H12ESR00394-001A	1	1_1_1_1_1_1_5	3.5.4	75	Salmonella enterica subsp. enterica serovar Typhi	GCF_001079325.1	90370	28901	400	10071_8#40
59a95e381691f900014af696	10071_8_42_Sam0042_2012	Gen-0042	2012	Samoa	-13.759	-172.105	Unknown	ERR338111	ERP001718	25961941	43	4826249	206266	1	52	3284	100	25.5	Velvet	H12ESR00394-001A	1	1_1_1_1_1_1_5	3.5.4	75	Salmonella enterica subsp. enterica serovar Typhi	GCF_001079045.1	90370	28901	400	10071_8#42
59a95e381691f900014af697	10071_8_43_Sam0043_2012	Gen-0043	2012	Samoa	-13.759	-172.105	Unknown	ERR338112	ERP001718	25961941	41	4827749	217870	3	52	3284	100	25.6	Velvet	H12ESR00394-001A	1	1_1_1_1_1_1_5	3.5.4	75	Salmonella enterica subsp. enterica serovar Typhi	GCF_001079045.1	90370	28901	400	10071_8#43
59a95e391691f900014af698	10071_8_46_Sam0046_2012	Gen-0046	2012	Samoa	-13.759	-172.105	Unknown	ERR338115	ERP001718	25961941	43	4826002	206266	1	52	3284	100	25.5	Velvet	H12ESR00394-001A	1	1_1_1_1_1_1_5	3.5.4	75	Salmonella enterica subsp. enterica serovar Typhi	GCF_001079045.1	90370	28901	400	10071_8#46
59a95e395f409b000112cf64	10071_8_47_Sam0047_2012	Gen-0047	2012	Samoa	-13.759	-172.105	Unknown	ERR338116	ERP001718	25961941	42	4828231	205970	5	52	3285	100	25.5	Velvet	H12ESR00394-001A	1	1_1_1_1_1_1_5	3.5.4	75	Salmonella enterica subsp. enterica serovar Typhi	GCF_001079045.1	90370	28901	400	10071_8#47
59a95e395f409b000112cf65	10071_8_44_Sam0044_2012	Gen-0044	2012	Samoa	-13.759	-172.105	Unknown	ERR338113	ERP001718	25961941	45	4720702	184934	14	52	3285	100	23.9	Velvet	H12ESR00394-001A	1	1_1_1_1_1_1_5	3.5.4	75	Salmonella enterica subsp. enterica serovar Typhi	GCF_001079325.1	90370	28901	400	10071_8#44
59a95e39c153cc00018d7fbe	10071_8_45_Sam0045_2012	Gen-0045	2012	Samoa	-13.759	-172.105	Unknown	ERR338114	ERP001718	25961941	41	4719640	217092	1	52	3284	100	23.8	Velvet	H12ESR00394-001A	1	1_1_1_1_1_1_5	3.5.4	75	Salmonella enterica subsp. enterica serovar Typhi	GCF_001079325.1	90370	28901	400	10071_8#45
59a95e3ac153cc00018d7fbf	10071_8_48_Sam0048_2012	Gen-0048	2012	Samoa	-13.759	-172.105	Unknown	ERR338117	ERP001718	25961941	46	4719157	171964	12	52	3282	99.9	23.9	Velvet	H12ESR00394-001A	1	1_1_1_1_1_1_5	3.5.4	75	Salmonella enterica subsp. enterica serovar Typhi	GCF_001079325.1	90370	28901	400	10071_8#48
59a95e3ac153cc00018d7fc0	10071_8_49_Sam0049_2012	Gen-0049	2012	Samoa	-13.759	-172.105	Unknown	ERR338118	ERP001718	25961941	44	4826791	206298	30	52	3283	100	25.6	Velvet	H12ESR00394-001A	1	1_1_1_1_1_1_5	3.5.4	75	Salmonella enterica subsp. enterica serovar Typhi	GCF_001079045.1	90370	28901	400	10071_8#49
59a95e3b1691f900014af699	10071_8_50_Sam0050_2012	Gen-0050	2012	Samoa	-13.759	-172.105	Unknown	ERR338119	ERP001718	25961941	46	4828555	185507	18	52	3283	100	25.6	Velvet	H12ESR00394-001A	1	1_1_1_1_1_1_5	3.5.4	75	Salmonella enterica subsp. enterica serovar Typhi	GCF_001079045.1	90370	28901	400	10071_8#50
59a95e3b1691f900014af69a	10071_8_51_Sam0051_2012	Gen-0051	2012	Samoa	-13.759	-172.105	Unknown	ERR338120	ERP001718	25961941	40	4826533	206297	6	52	3284	100	25.5	Velvet	H12ESR00394-001A	1	1_1_1_1_1_1_5	3.5.4	75	Salmonella enterica subsp. enterica serovar Typhi	GCF_001079045.1	90370	28901	400	10071_8#51
59a95e3b1691f900014af69b	10071_8_54_Sam0054_2012	Gen-0054	2012	Samoa	-13.759	-172.105	Unknown	ERR338123	ERP001718	25961941	43	4824417	206240	1	52	3283	100	25.5	Velvet	H12ESR00394-001A	1	1_1_1_1_1_1_5	3.5.4	75	Salmonella enterica subsp. enterica serovar Typhi	GCF_001079045.1	90370	28901	400	10071_8#54
59a95e3b5f409b000112cf66	10071_8_53_Sam0053_2012	Gen-0053	2012	Samoa	-13.759	-172.105	Unknown	ERR338122	ERP001718	25961941	44	4827143	204299	23	52	3284	100	25.5	Velvet	H12ESR00394-001A	1	1_1_1_1_1_1_5	3.5.4	75	Salmonella enterica subsp. enterica serovar Typhi	GCF_001079045.1	90370	28901	400	10071_8#53
59a95e3cc153cc00018d7fc1	10071_8_55_Sam0055_2012	Gen-0055	2012	Samoa	-13.759	-172.105	Unknown	ERR338124	ERP001718	25961941	40	4826947	217870	4	52	3283	100	25.6	Velvet	H12ESR00394-001A	1	1_1_1_1_1_1_5	3.5.4	75	Salmonella enterica subsp. enterica serovar Typhi	GCF_001079045.1	90370	28901	400	10071_8#55
59a95e3d1691f900014af69c	10071_8_58_Sam0058_2012	Gen-0058	2012	Samoa	-13.759	-172.105	Unknown	ERR338127	ERP001718	25961941	45	4826140	184954	8	52	3284	100	25.5	Velvet	H12ESR00394-001A	1	1_1_1_1_1_1_5	3.5.4	75	Salmonella enterica subsp. enterica serovar Typhi	GCF_001079045.1	90370	28901	400	10071_8#58
59a95e3d1691f900014af69d	10071_8_62_Ken0515_2007	2010K-0515	2007	Kenya	-0.023559	37.9062	Blood	ERR338131	ERP001718	25961941	41	4723734	206421	8	52	3284	100	23.9	Velvet	7898	1	1_1_1_1_1_1_5	4.3.1.1	75	Salmonella enterica subsp. enterica serovar Typhi	GCF_001047955.1	90370	28901	400	10071_8#62
59a95e3dc153cc00018d7fc2	10071_8_56_Sam0056_2012	Gen-0056	2012	Samoa	-13.759	-172.105	Unknown	ERR338125	ERP001718	25961941	45	4721404	185870	3	52	3284	100	23.9	Velvet	H12ESR00394-001A	1	1_1_1_1_1_1_5	3.5.4	75	Salmonella enterica subsp. enterica serovar Typhi	GCF_001079325.1	90370	28901	400	10071_8#56
59a95e3dc153cc00018d7fc3	10071_8_60_Sam0060_2012	Gen-0060	2012	Samoa	-13.759	-172.105	Unknown	ERR338129	ERP001718	25961941	44	4733456	252719	20	52	3283	100	24.1	Velvet	Ty2	1	1_1_1_1_1_1_5	4.1	75	Salmonella enterica subsp. enterica serovar Typhi	GCF_001081105.1	90370	28901	400	10071_8#60
59a95e3dc153cc00018d7fc4	10071_8_59_Sam0059_2012	Gen-0059	2012	Samoa	-13.759	-172.105	Unknown	ERR338128	ERP001718	25961941	48	4734439	204299	2	52	3284	100	24.1	Velvet	Ty2	1	1_1_1_1_1_1_5	4.1	75	Salmonella enterica subsp. enterica serovar Typhi	GCF_001081105.1	90370	28901	400	10071_8#59
59a95e3e1691f900014af69e	10071_8_63_Ken0552_2008	2010K-0552	2008	Kenya	-0.023559	37.9062	Blood	ERR338132	ERP001718	25961941	53	4932620	204307	13	51.8	3283	100	27.2	Velvet	7898	1	1_1_1_1_1_1_5	4.3.1.1	75	Salmonella enterica subsp. enterica serovar Typhi	GCF_001079025.1	90370	28901	400	10071_8#63
59a95e3f1691f900014af69f	10071_8_68_Ken0512_2007	2010K-0512	2007	Kenya	-0.023559	37.9062	Blood	ERR338137	ERP001718	25961941	54	4931861	204303	41	51.8	3284	100	27.1	Velvet	7898	1	1_1_1_1_1_1_5	4.3.1.1	75	Salmonella enterica subsp. enterica serovar Typhi	GCF_001079025.1	90370	28901	400	10071_8#68
59a95e3f5f409b000112cf67	10071_8_67_Ken0533_2008	2010K-0533	2008	Kenya	-0.023559	37.9062	Blood	ERR338136	ERP001718	25961941	51	4933333	206315	13	51.8	3284	100	27.1	Velvet	7898	1	1_1_1_1_1_1_5	4.3.1.1	75	Salmonella enterica subsp. enterica serovar Typhi	GCF_001079025.1	90370	28901	400	10071_8#67
59a95e3f5f409b000112cf68	10071_8_65_Ken0507_2007	2010K-0507	2007	Kenya	-0.023559	37.9062	Blood	ERR338134	ERP001718	25961941	61	4931382	161326	10	51.8	3283	100	27.1	Velvet	7898	1	1_1_1_1_1_1_5	4.3.1.2	75	Salmonella enterica subsp. enterica serovar Typhi	GCF_001079025.1	90370	28901	400	10071_8#65
59a95e3fc153cc00018d7fc5	10071_8_64_Ken0527_2007	2010K-0527	2007	Kenya	-0.023559	37.9062	Blood	ERR338133	ERP001718	25961941	43	4723762	206244	12	52	3283	100	24	Velvet	7898	1	1_1_1_1_1_1_5	4.3.1.1	75	Salmonella enterica subsp. enterica serovar Typhi	GCF_001047955.1	90370	28901	400	10071_8#64
59a95e3fc153cc00018d7fc6	10071_8_66_Ken0519_2007	2010K-0519	2007	Kenya	-0.023559	37.9062	Blood	ERR338135	ERP001718	25961941	56	4934163	161538	3	51.8	3283	100	27.2	Velvet	7898	1	1_1_1_1_1_1_5	4.3.1.2	75	Salmonella enterica subsp. enterica serovar Typhi	GCF_001079025.1	90370	28901	400	10071_8#66
59a95e405f409b000112cf69	10071_8_69_Ken0530_2007	2010K-0530	2007	Kenya	-0.023559	37.9062	Blood	ERR338138	ERP001718	25961941	59	4931405	204333	2	51.8	3280	99.9	27.2	Velvet	7898	1	1_1_1_1_1_1_5	4.3.1.2	75	Salmonella enterica subsp. enterica serovar Typhi	GCF_001079025.1	90370	28901	400	10071_8#69
59a95e415f409b000112cf6a	10071_8_70_Ken0553_2008	2010K-0553	2008	Kenya	-0.023559	37.9062	Blood	ERR338139	ERP001718	25961941	42	4722446	206277	1	52	3284	100	23.9	Velvet	7898	1	1_1_1_1_1_1_5	4.3.1.1	75	Salmonella enterica subsp. enterica serovar Typhi	GCF_001047955.1	90370	28901	400	10071_8#70
59a95e421691f900014af6a0	10071_8_76_Ken0522_2007	2010K-0522	2007	Kenya	-0.023559	37.9062	Blood	ERR338145	ERP001718	25961941	54	4932592	185764	2	51.8	3284	100	27.1	Velvet	7898	1	1_1_1_1_1_1_5	4.3.1.1	75	Salmonella enterica subsp. enterica serovar Typhi	GCF_001079025.1	90370	28901	400	10071_8#76
59a95e421691f900014af6a1	10071_8_74_Ken0539_2008	2010K-0539	2008	Kenya	-0.023559	37.9062	Blood	ERR338143	ERP001718	25961941	47	4932049	217821	3	51.8	3284	100	27.1	Velvet	7898	1	1_1_1_1_1_1_5	4.3.1.1	75	Salmonella enterica subsp. enterica serovar Typhi	GCF_001079025.1	90370	28901	400	10071_8#74
59a95e425f409b000112cf6b	10071_8_71_Ken0550_2009	2010K-0550	2009	Kenya	-0.023559	37.9062	Blood	ERR338140	ERP001718	25961941	51	4933693	217881	16	51.8	3284	100	27.2	Velvet	7898	1	1_1_1_1_1_1_5	4.3.1.1	75	Salmonella enterica subsp. enterica serovar Typhi	GCF_001079025.1	90370	28901	400	10071_8#71
59a95e425f409b000112cf6c	10071_8_72_Ken0511_2007	2010K-0511	2007	Kenya	-0.023559	37.9062	Blood	ERR338141	ERP001718	25961941	56	4931554	206309	0	51.8	3284	100	27.1	Velvet	7898	1	1_1_1_1_1_1_5	4.3.1.1	75	Salmonella enterica subsp. enterica serovar Typhi	GCF_001079025.1	90370	28901	400	10071_8#72
59a95e431691f900014af6a2	10071_8_78_Ken0548_2008	2010K-0548	2008	Kenya	-0.023559	37.9062	Blood	ERR338147	ERP001718	25961941	39	4721695	217881	1	52	3284	100	23.9	Velvet	7898	1	1_1_1_1_1_1_5	4.3.1.1	75	Salmonella enterica subsp. enterica serovar Typhi	GCF_001047955.1	90370	28901	400	10071_8#78
59a95e435f409b000112cf6d	10071_8_79_Ken0509_2007	2010K-0509	2007	Kenya	-0.023559	37.9062	Blood	ERR338148	ERP001718	25961941	42	4725696	217881	30	52	3283	100	24	Velvet	7898	1	1_1_1_1_1_1_5	4.3.1.1	75	Salmonella enterica subsp. enterica serovar Typhi	GCF_001080325.1	90370	28901	400	10071_8#79
59a95e43c153cc00018d7fc7	10071_8_77_Ken0517_2007	2010K-0517	2007	Kenya	-0.023559	37.9062	Blood	ERR338146	ERP001718	25961941	45	4723540	185440	7	52	3282	99.9	24	Velvet	7898	1	1_1_1_1_1_1_5	4.3.1.2	75	Salmonella enterica subsp. enterica serovar Typhi	GCF_001080325.1	90370	28901	400	10071_8#77
59a95e445f409b000112cf6e	10071_8_81_Ken0506_2007	2010K-0506	2007	Kenya	-0.023559	37.9062	Blood	ERR338150	ERP001718	25961941	57	4932642	185886	2	51.8	3281	99.9	27.2	Velvet	7898	1	1_1_1_1_1_1_5	4.3.1.2	75	Salmonella enterica subsp. enterica serovar Typhi	GCF_001079025.1	90370	28901	400	10071_8#81
59a95e445f409b000112cf6f	10071_8_83_Ken0508_2007	2010K-0508	2007	Kenya	-0.023559	37.9062	Blood	ERR338152	ERP001718	25961941	50	4933929	186471	7	51.8	3284	100	27.2	Velvet	7898	1	1_1_1_1_1_1_5	4.3.1.1	75	Salmonella enterica subsp. enterica serovar Typhi	GCF_001079025.1	90370	28901	400	10071_8#83
59a95e455f409b000112cf70	10071_8_80_Ken0500_2007	2010K-0500	2007	Kenya	-0.023559	37.9062	Stool	ERR338149	ERP001718	25961941	57	4933903	206297	17	51.8	3283	100	27.2	Velvet	7898	1	1_1_1_1_1_1_5	4.3.1.2	75	Salmonella enterica subsp. enterica serovar Typhi	GCF_001079025.1	90370	28901	400	10071_8#80
59a95e461691f900014af6a3	10071_8_88_Ken0524_2007	2010K-0524	2007	Kenya	-0.023559	37.9062	Blood	ERR338157	ERP001718	25961941	61	4931654	172028	11	51.8	3284	100	27.1	Velvet	7898	1	1_1_1_1_1_1_5	4.3.1.1	75	Salmonella enterica subsp. enterica serovar Typhi	GCF_001079025.1	90370	28901	400	10071_8#88
59a95e461691f900014af6a4	10071_8_82_Ken0554_2008	2010K-0554	2008	Kenya	-0.023559	37.9062	Blood	ERR338151	ERP001718	25961941	51	4933444	206315	39	51.8	3284	100	27.1	Velvet	7898	1	1_1_1_1_1_1_5	4.3.1.1	75	Salmonella enterica subsp. enterica serovar Typhi	GCF_001079025.1	90370	28901	400	10071_8#82
59a95e461691f900014af6a5	10071_8_84_Ken0626_2009	2010K-0626	2009	Kenya	-0.023559	37.9062	Blood	ERR338153	ERP001718	25961941	53	4793810	206309	20	52.1	3288	100	25	Velvet	ERL041834	2	1_1_2_1_1_1_5	3.3.1	75	Salmonella enterica subsp. enterica serovar Typhi	GCF_001079625.1	90370	28901	400	10071_8#84
59a95e461691f900014af6a6	10071_8_89_Ken0523_2007	2010K-0523	2007	Kenya	-0.023559	37.9062	Blood	ERR338158	ERP001718	25961941	55	4933254	204284	12	51.8	3283	100	27.2	Velvet	7898	1	1_1_1_1_1_1_5	4.3.1.2	75	Salmonella enterica subsp. enterica serovar Typhi	GCF_001079025.1	90370	28901	400	10071_8#89
59a95e465f409b000112cf71	10071_8_90_Ken0544_2009	2010K-0544	2009	Kenya	-0.023559	37.9062	Blood	ERR338159	ERP001718	25961941	58	4931465	186012	1	51.8	3283	100	27.2	Velvet	7898	1	1_1_1_1_1_1_5	4.3.1.1	75	Salmonella enterica subsp. enterica serovar Typhi	GCF_001079025.1	90370	28901	400	10071_8#90
59a95e475f409b000112cf72	10071_8_91_Ken0545_2008	2010K-0545	2008	Kenya	-0.023559	37.9062	Blood	ERR338160	ERP001718	25961941	52	4933059	217880	23	51.8	3284	100	27.1	Velvet	7898	1	1_1_1_1_1_1_5	4.3.1.1	75	Salmonella enterica subsp. enterica serovar Typhi	GCF_001079025.1	90370	28901	400	10071_8#91
59a95e481691f900014af6a7	10071_8_94_Ken0534_2008	2010K-0534	2008	Kenya	-0.023559	37.9062	Blood	ERR338163	ERP001718	25961941	53	4933909	204288	5	51.8	3285	100	27.1	Velvet	7898	1	1_1_1_1_1_1_5	4.3.1.1	75	Salmonella enterica subsp. enterica serovar Typhi	GCF_001079025.1	90370	28901	400	10071_8#94
59a95e485f409b000112cf73	10209_5_1_Cam001525_2007	2007-001525	2007	Cambodia	12.5657	104.991	Blood	ERR340757	ERP001718	25961941	58	4933313	204311	2	51.8	3284	100	27.1	Velvet	7898	1	1_1_1_1_1_1_5	4.3.1.1	75	Salmonella enterica subsp. enterica serovar Typhi	GCF_001079025.1	90370	28901	400	10209_5#1
59a95e48c153cc00018d7fc8	10071_8_92_Ken0538_2008	2010K-0538	2008	Kenya	-0.023559	37.9062	Blood	ERR338161	ERP001718	25961941	61	4932389	206309	17	51.8	3282	99.9	27.2	Velvet	7898	1	1_1_1_1_1_1_5	4.3.1.2	75	Salmonella enterica subsp. enterica serovar Typhi	GCF_001079025.1	90370	28901	400	10071_8#92
59a95e491691f900014af6a8	10209_5_2_Cam001619_2007	2007-001619	2007	Cambodia	12.5657	104.991	Blood	ERR340758	ERP001718	25961941	91	4933034	143275	0	51.8	3283	100	27.1	Velvet	7898	1	1_1_1_1_1_1_5	4.3.1.1	75	Salmonella enterica subsp. enterica serovar Typhi	GCF_001079025.1	90370	28901	400	10209_5#2
59a95e495f409b000112cf74	10071_8_95_Ken0514_2007	2010K-0514	2007	Kenya	-0.023559	37.9062	Blood	ERR338164	ERP001718	25961941	39	4723168	217875	24	52	3284	100	23.9	Velvet	7898	1	1_1_1_1_1_1_5	4.3.1.1	75	Salmonella enterica subsp. enterica serovar Typhi	GCF_001047955.1	90370	28901	400	10071_8#95
59a95e495f409b000112cf75	10071_8_93_Ken0535_2009	2010K-0535	2009	Kenya	-0.023559	37.9062	Blood	ERR338162	ERP001718	25961941	47	4779552	220765	2	52.1	3287	100	24.8	Velvet	ERL041834	2	1_1_2_1_1_1_5	3.3.1	75	Salmonella enterica subsp. enterica serovar Typhi	GCF_001080365.1	90370	28901	400	10071_8#93
59a95e4a1691f900014af6a9	10209_5_3_Cam102645_2007	2001-102645	2007	Cambodia	12.5657	104.991	Blood	ERR340759	ERP001718	25961941	56	4836561	155112	0	51.9	3284	100	25.7	Velvet	7898	1	1_1_1_1_1_1_5	4.3.1.1	75	Salmonella enterica subsp. enterica serovar Typhi	GCF_001361935.1	90370	28901	400	10209_5#3
59a95e4ac153cc00018d7fc9	10209_5_5_Cam006110_2007	2007-006110	2007	Cambodia	12.5657	104.991	Blood	ERR340761	ERP001718	25961941	64	4936929	150407	2	51.8	3281	99.9	27.3	Velvet	7898	1	1_1_1_1_1_1_5	4.3.1.1	75	Salmonella enterica subsp. enterica serovar Typhi	GCF_001079025.1	90370	28901	400	10209_5#5
59a95e4c1691f900014af6aa	10209_5_7_Cam005516_2007	2007-005516	2007	Cambodia	12.5657	104.991	Blood	ERR340763	ERP001718	25961941	63	4951851	204319	1	51.8	3284	100	27.4	Velvet	7898	1	1_1_1_1_1_1_5	4.3.1.1	75	Salmonella enterica subsp. enterica serovar Typhi	GCF_001107805.1	90370	28901	400	10209_5#7
59a95e4c5f409b000112cf76	10209_5_11_Cam006685_2008	2008-006685	2008	Cambodia	12.5657	104.991	Blood	ERR340767	ERP001718	25961941	41	4820614	204462	4	51.9	3283	100	25.5	Velvet	7898	1	1_1_1_1_1_1_5	4.3.1.1	75	Salmonella enterica subsp. enterica serovar Typhi	GCF_001087005.1	90370	28901	400	10209_5#11
59a95e4c5f409b000112cf77	10209_5_10_Cam007506_2007	2007-007506	2007	Cambodia	12.5657	104.991	Blood	ERR340766	ERP001718	25961941	58	4933606	204314	32	51.8	3284	100	27.1	Velvet	7898	1	1_1_1_1_1_1_5	4.3.1.1	75	Salmonella enterica subsp. enterica serovar Typhi	GCF_001079025.1	90370	28901	400	10209_5#10
59a95e4c5f409b000112cf78	10209_5_4_Cam003270_2007	2007-003270	2007	Cambodia	12.5657	104.991	Blood	ERR340760	ERP001718	25961941	58	4934201	185425	2	51.8	3282	99.9	27.2	Velvet	7898	1	1_1_1_1_1_1_5	4.3.1.1	75	Salmonella enterica subsp. enterica serovar Typhi	GCF_001079025.1	90370	28901	400	10209_5#4
59a95e4cc153cc00018d7fca	10209_5_9_Cam007073_2007	2007-007073	2007	Cambodia	12.5657	104.991	Blood	ERR340765	ERP001718	25961941	43	4741311	185726	15	52.1	3268	99.5	24.5	Velvet	CT18	2	1_1_2_1_1_1_5	3.2.1	75	Salmonella enterica subsp. enterica serovar Typhi	GCF_001152345.1	90370	28901	400	10209_5#9
59a95e4cc153cc00018d7fcb	10209_5_12_Cam011815_2007	2007-011815	2007	Cambodia	12.5657	104.991	Blood	ERR340768	ERP001718	25961941	51	4934325	217981	2	51.8	3284	100	27.2	Velvet	7898	1	1_1_1_1_1_1_5	4.3.1.1	75	Salmonella enterica subsp. enterica serovar Typhi	GCF_001079025.1	90370	28901	400	10209_5#12
59a95e4d5f409b000112cf79	10209_5_15_Cam023117_2007	2007-023117	2007	Cambodia	12.5657	104.991	Blood	ERR340771	ERP001718	25961941	71	4949070	206321	2	51.8	3284	100	27.4	Velvet	7898	1	1_1_1_1_1_1_5	4.3.1.1	75	Salmonella enterica subsp. enterica serovar Typhi	GCF_001107805.1	90370	28901	400	10209_5#15
59a95e4e1691f900014af6ab	10209_5_17_Cam023116_2007	2007-023116	2007	Cambodia	12.5657	104.991	Blood	ERR340773	ERP001718	25961941	58	4947735	204310	11	51.8	3284	100	27.4	Velvet	7898	1	1_1_1_1_1_1_5	4.3.1.1	75	Salmonella enterica subsp. enterica serovar Typhi	GCF_001107805.1	90370	28901	400	10209_5#17
59a95e4e1691f900014af6ac	10209_5_18_Cam024758_2007	2007-024758	2007	Cambodia	12.5657	104.991	Blood	ERR340774	ERP001718	25961941	42	4724091	204303	0	52	3283	100	23.9	Velvet	7898	1	1_1_1_1_1_1_5	4.3.1.1	75	Salmonella enterica subsp. enterica serovar Typhi	GCF_001080325.1	90370	28901	400	10209_5#18
59a95e4e5f409b000112cf7a	10209_5_13_Cam100239_2007	2001-100239	2007	Cambodia	12.5657	104.991	Blood	ERR340769	ERP001718	25961941	50	4752594	172036	3	52.1	3284	100	24.4	Velvet	CT18	2	1_1_2_1_1_1_5	3.2.1	75	Salmonella enterica subsp. enterica serovar Typhi	GCF_001157185.1	90370	28901	400	10209_5#13
59a95e4f1691f900014af6ad	10209_5_14_Cam015823_2007	2007-015823	2007	Cambodia	12.5657	104.991	Blood	ERR340770	ERP001718	25961941	81	4942641	161326	3	51.8	3284	100	27.3	Velvet	7898	1	1_1_1_1_1_1_5	4.3.1.1	75	Salmonella enterica subsp. enterica serovar Typhi	GCF_001090925.1	90370	28901	400	10209_5#14
59a95e4f1691f900014af6ae	10209_5_22_LaoLNT1108_2001	LNT1108	2001	Laos	19.8563	102.495	Blood	ERR340778	ERP001718	25961941	46	4744156	204316	2	52.1	3284	100	24.2	Velvet	LNT1148	1	1_1_1_1_1_1_5	3.4	75	Salmonella enterica subsp. enterica serovar Typhi	GCF_001079165.1	90370	28901	400	10209_5#22
59a95e4f5f409b000112cf7b	10209_5_16_Cam024445_2007	2007-024445	2007	Cambodia	12.5657	104.991	Blood	ERR340772	ERP001718	25961941	62	4933350	161326	1	51.8	3284	100	27.1	Velvet	7898	1	1_1_1_1_1_1_5	4.3.1.1	75	Salmonella enterica subsp. enterica serovar Typhi	GCF_001079025.1	90370	28901	400	10209_5#16
59a95e4fc153cc00018d7fcc	10209_5_19_Cam007363_2007	2007-007363	2007	Cambodia	12.5657	104.991	Blood	ERR340775	ERP001718	25961941	64	4935125	204307	2	51.8	3284	100	27.2	Velvet	7898	1	1_1_1_1_1_1_5	4.3.1.1	75	Salmonella enterica subsp. enterica serovar Typhi	GCF_001079025.1	90370	28901	400	10209_5#19
59a95e4fc153cc00018d7fcd	10209_5_21_LaoLNT08_2001	LNT 08	2001	Laos	19.8563	102.495	Blood	ERR340777	ERP001718	25961941	45	4743588	204316	1	52.1	3284	100	24.2	Velvet	LNT1148	1	1_1_1_1_1_1_5	3.4	75	Salmonella enterica subsp. enterica serovar Typhi	GCF_001079165.1	90370	28901	400	10209_5#21
59a95e505f409b000112cf7c	10209_5_26_LaoLNT358_2000	LNT358	2000	Laos	19.8563	102.495	Blood	ERR340782	ERP001718	25961941	39	4768057	206322	113	52.1	3283	100	24.6	Velvet	LNT1148	1	1_1_1_1_1_1_5	3.4	75	Salmonella enterica subsp. enterica serovar Typhi	GCF_001087725.1	90370	28901	400	10209_5#26
59a95e511691f900014af6af	10209_5_25_LaoLNT26_2001	LNT26	2001	Laos	19.8563	102.495	Blood	ERR340781	ERP001718	25961941	41	4743833	206316	2	52.1	3284	100	24.2	Velvet	LNT1148	1	1_1_1_1_1_1_5	3.4	75	Salmonella enterica subsp. enterica serovar Typhi	GCF_001079165.1	90370	28901	400	10209_5#25
59a95e511691f900014af6b0	10209_5_24_LaoLNT22_2001	LNT22	2001	Laos	19.8563	102.495	Blood	ERR340780	ERP001718	25961941	42	4742553	204318	2	52.1	3284	100	24.2	Velvet	LNT1148	1	1_1_1_1_1_1_5	3.4	75	Salmonella enterica subsp. enterica serovar Typhi	GCF_001079165.1	90370	28901	400	10209_5#24
59a95e511691f900014af6b1	10209_5_29_LaoUI1203_2001	UI1203	2001	Laos	19.8563	102.495	Blood	ERR340785	ERP001718	25961941	56	4907046	171994	0	51.9	3272	99.6	27	Velvet	CT18	2	1_1_2_1_1_1_5	3.2.1	75	Salmonella enterica subsp. enterica serovar Typhi	GCF_001092765.1	90370	28901	400	10209_5#29
59a95e51c153cc00018d7fce	10209_5_28_LaoUI1151_2001	UI1151	2001	Laos	19.8563	102.495	Blood	ERR340784	ERP001718	25961941	206	4869926	204308	11	51.9	3280	99.9	26.3	Velvet	7898	1	1_1_1_1_1_1_5	4.3.1.1	75	Salmonella enterica subsp. enterica serovar Typhi	GCF_001089925.1	90370	28901	400	10209_5#28
59a95e51c153cc00018d7fcf	10209_5_27_LaoUI1059_2001	UI1059	2001	Laos	19.8563	102.495	Blood	ERR340783	ERP001718	25961941	59	4948344	204310	7	51.8	3280	99.9	27.5	Velvet	7898	1	1_1_1_1_1_1_5	4.3.1.1	75	Salmonella enterica subsp. enterica serovar Typhi	GCF_001079025.1	90370	28901	400	10209_5#27
59a95e525f409b000112cf7d	10209_5_30_LaoUI1236_2001	UI1236	2001	Laos	19.8563	102.495	Blood	ERR340786	ERP001718	25961941	57	4906148	185674	1	51.9	3272	99.6	27	Velvet	CT18	2	1_1_2_1_1_1_5	3.2.1	75	Salmonella enterica subsp. enterica serovar Typhi	GCF_001092765.1	90370	28901	400	10209_5#30
59a95e52c153cc00018d7fd0	10209_5_32_LaoUI1954-2_3_2002	UI1954-2/3	2002	Laos	19.8563	102.495	Blood	ERR340788	ERP001718	25961941	44	4700979	204304	2	52.1	3272	99.6	23.8	Velvet	CT18	2	1_1_2_1_1_1_5	3.2.1	75	Salmonella enterica subsp. enterica serovar Typhi	GCF_001079065.1	90370	28901	400	10209_5#32
59a95e531691f900014af6b2	10209_5_31_LaoUI1954-12_3_2002	UI1954-12/3	2002	Laos	19.8563	102.495	Blood	ERR340787	ERP001718	25961941	48	4725032	185425	1	52	3282	99.9	24	Velvet	7898	1	1_1_1_1_1_1_5	4.3.1.1	75	Salmonella enterica subsp. enterica serovar Typhi	GCF_001080325.1	90370	28901	400	10209_5#31
59a95e545f409b000112cf7e	10209_5_36_LaoUI2001_2002	UI2001	2002	Laos	19.8563	102.495	Blood	ERR340792	ERP001718	25961941	44	4709030	204320	1	52.1	3283	100	23.7	Velvet	UI4692	2	1_1_2_1_1_1_5	2.2.2,2.2.3	75	Salmonella enterica subsp. enterica serovar Typhi	GCF_001080165.1	90370	28901	400	10209_5#36
59a95e545f409b000112cf7f	10209_5_34_LaoUI1998_2002	UI1998	2002	Laos	19.8563	102.495	Blood	ERR340790	ERP001718	25961941	45	4725124	204310	1	52	3282	99.9	24	Velvet	7898	1	1_1_1_1_1_1_5	4.3.1.1	75	Salmonella enterica subsp. enterica serovar Typhi	GCF_001080325.1	90370	28901	400	10209_5#34
59a95e545f409b000112cf80	10209_5_35_LaoUI2000_2002	UI2000	2002	Laos	19.8563	102.495	Blood	ERR340791	ERP001718	25961941	53	4722502	157566	0	52	3282	99.9	23.9	Velvet	7898	1	1_1_1_1_1_1_5	4.3.1.1	75	Salmonella enterica subsp. enterica serovar Typhi	GCF_001080325.1	90370	28901	400	10209_5#35
59a95e555f409b000112cf81	10209_5_33_LaoUI1965_2002	UI1965	2002	Laos	19.8563	102.495	Blood	ERR340789	ERP001718	25961941	42	4725191	206321	2	52	3282	99.9	24	Velvet	7898	1	1_1_1_1_1_1_5	4.3.1.1	75	Salmonella enterica subsp. enterica serovar Typhi	GCF_001080325.1	90370	28901	400	10209_5#33
59a95e565f409b000112cf82	10209_5_39_LaoUI2120_2002	UI2120	2002	Laos	19.8563	102.495	Blood	ERR340795	ERP001718	25961941	54	4722791	161326	10	52	3282	99.9	23.9	Velvet	7898	1	1_1_1_1_1_1_5	4.3.1.1	75	Salmonella enterica subsp. enterica serovar Typhi	GCF_001080325.1	90370	28901	400	10209_5#39
59a95e565f409b000112cf83	10209_5_37_LaoUI2006_2002	UI2006	2002	Laos	19.8563	102.495	Blood	ERR340793	ERP001718	25961941	46	4700204	171979	1	52.1	3272	99.6	23.8	Velvet	CT18	2	1_1_2_1_1_1_5	3.2.1	75	Salmonella enterica subsp. enterica serovar Typhi	GCF_001079065.1	90370	28901	400	10209_5#37
59a95e56c153cc00018d7fd1	10209_5_38_LaoUI2063_2002	UI2063	2002	Laos	19.8563	102.495	Blood	ERR340794	ERP001718	25961941	45	4724723	206315	0	52	3282	99.9	24	Velvet	7898	1	1_1_1_1_1_1_5	4.3.1.1	75	Salmonella enterica subsp. enterica serovar Typhi	GCF_001080325.1	90370	28901	400	10209_5#38
59a95e575f409b000112cf84	10209_5_42_LaoUI2152_2002	UI2152	2002	Laos	19.8563	102.495	Blood	ERR340798	ERP001718	25961941	45	4734387	204315	2	52	3282	99.9	24.2	Velvet	Ty2	1	1_1_1_1_1_1_5	4.1	75	Salmonella enterica subsp. enterica serovar Typhi	GCF_000007545.1	90370	28901	400	10209_5#42
59a95e57c153cc00018d7fd2	10209_5_41_LaoUI2144_2002	UI2144	2002	Laos	19.8563	102.495	Blood	ERR340797	ERP001718	25961941	46	4724204	186253	1	52	3282	99.9	23.9	Velvet	7898	1	1_1_1_1_1_1_5	4.3.1.1	75	Salmonella enterica subsp. enterica serovar Typhi	GCF_001080325.1	90370	28901	400	10209_5#41
59a95e585f409b000112cf85	10209_5_45_LaoUI2351_2002	UI2351	2002	Laos	19.8563	102.495	Blood	ERR340801	ERP001718	25961941	44	4700574	206322	2	52.1	3273	99.6	23.8	Velvet	CT18	2	1_1_2_1_1_1_5	3.2.1	75	Salmonella enterica subsp. enterica serovar Typhi	GCF_001079065.1	90370	28901	400	10209_5#45
59a95e595f409b000112cf86	10209_5_44_LaoUI2220_2002	UI2220	2002	Laos	19.8563	102.495	Blood	ERR340800	ERP001718	25961941	42	4724390	204308	3	52	3282	99.9	24	Velvet	7898	1	1_1_1_1_1_1_5	4.3.1.1	75	Salmonella enterica subsp. enterica serovar Typhi	GCF_001080325.1	90370	28901	400	10209_5#44
59a95e59c153cc00018d7fd3	10209_5_46_LaoUI247_2000	UI247	2000	Laos	19.8563	102.495	Blood	ERR340802	ERP001718	25961941	49	4933317	204311	1	51.8	3282	99.9	27.2	Velvet	7898	1	1_1_1_1_1_1_5	4.3.1.1	75	Salmonella enterica subsp. enterica serovar Typhi	GCF_001079025.1	90370	28901	400	10209_5#46
59a95e5a5f409b000112cf87	10209_5_43_LaoUI2155_2002	UI2155	2002	Laos	19.8563	102.495	Blood	ERR340799	ERP001718	25961941	49	4725605	176192	1	52	3282	99.9	24	Velvet	7898	1	1_1_1_1_1_1_5	4.3.1.1	75	Salmonella enterica subsp. enterica serovar Typhi	GCF_001080325.1	90370	28901	400	10209_5#43
59a95e5ac153cc00018d7fd4	10209_5_48_LaoUI2658_2002	UI2658	2002	Laos	19.8563	102.495	Blood	ERR340804	ERP001718	25961941	44	4744416	206316	2	52.1	3284	100	24.2	Velvet	LNT1148	1	1_1_1_1_1_1_5	3.4	75	Salmonella enterica subsp. enterica serovar Typhi	GCF_001079165.1	90370	28901	400	10209_5#48
59a95e5ac153cc00018d7fd5	10209_5_47_LaoUI2591_2002	UI2591	2002	Laos	19.8563	102.495	Blood	ERR340803	ERP001718	25961941	46	4743787	206316	25	52.1	3284	100	24.2	Velvet	LNT1148	1	1_1_1_1_1_1_5	3.4	75	Salmonella enterica subsp. enterica serovar Typhi	GCF_001079165.1	90370	28901	400	10209_5#47
59a95e5ac153cc00018d7fd6	10209_5_50_LaoUI2824_2002	UI2824	2002	Laos	19.8563	102.495	Blood	ERR340806	ERP001718	25961941	73	4934697	153657	1	51.8	3282	99.9	27.2	Velvet	7898	1	1_1_1_1_1_1_5	4.3.1.1	75	Salmonella enterica subsp. enterica serovar Typhi	GCF_001079025.1	90370	28901	400	10209_5#50
59a95e5b5f409b000112cf88	10209_5_49_LaoUI2679_2002	UI2679	2002	Laos	19.8563	102.495	Blood	ERR340805	ERP001718	25961941	43	4699076	204309	0	52.1	3272	99.6	23.7	Velvet	CT18	2	1_1_2_1_1_1_5	3.2.1	75	Salmonella enterica subsp. enterica serovar Typhi	GCF_001079065.1	90370	28901	400	10209_5#49
59a95e5bc153cc00018d7fd7	10209_5_51_LaoUI286_2000	UI286	2000	Laos	19.8563	102.495	Blood	ERR340807	ERP001718	25961941	57	4934087	161294	0	51.8	3281	99.9	27.2	Velvet	7898	1	1_1_1_1_1_1_5	4.3.1.1	75	Salmonella enterica subsp. enterica serovar Typhi	GCF_001079025.1	90370	28901	400	10209_5#51
59a95e5c5f409b000112cf89	10209_5_54_LaoUI3151_2002	UI3151	2002	Laos	19.8563	102.495	Blood	ERR340810	ERP001718	25961941	45	4719059	185984	2	52.1	3284	100	23.8	Velvet	ST1921-06	2	1_1_2_1_1_1_5	2.3.4	75	Salmonella enterica subsp. enterica serovar Typhi	GCF_001081925.1	90370	28901	400	10209_5#54
59a95e5d5f409b000112cf8a	10209_5_52_LaoUI3146_2002	UI3146	2002	Laos	19.8563	102.495	Blood	ERR340808	ERP001718	25961941	39	4718403	206328	3	52.1	3285	100	23.8	Velvet	ST1921-06	2	1_1_2_1_1_1_5	2.3.4	75	Salmonella enterica subsp. enterica serovar Typhi	GCF_001081925.1	90370	28901	400	10209_5#52
59a95e5d5f409b000112cf8b	10209_5_59_LaoUI3313_2003	UI3313	2003	Laos	19.8563	102.495	Blood	ERR340813	ERP001718	25961941	46	4744724	185824	8	52.1	3284	100	24.2	Velvet	LNT1148	1	1_1_1_1_1_1_5	3.4	75	Salmonella enterica subsp. enterica serovar Typhi	GCF_001079165.1	90370	28901	400	10209_5#59
59a95e5d5f409b000112cf8c	10209_5_58_LaoUI3275_2003	UI3275	2003	Laos	19.8563	102.495	Blood	ERR340812	ERP001718	25961941	53	4919371	204309	1	51.8	3282	99.9	27	Velvet	7898	1	1_1_1_1_1_1_5	4.3.1.1	75	Salmonella enterica subsp. enterica serovar Typhi	GCF_001160365.1	90370	28901	400	10209_5#58
59a95e5dc153cc00018d7fd8	10209_5_57_LaoUI3260_2003	UI3260	2003	Laos	19.8563	102.495	Blood	ERR340811	ERP001718	25961941	47	4701374	204299	1	52.1	3272	99.6	23.8	Velvet	CT18	2	1_1_2_1_1_1_5	3.2.1	75	Salmonella enterica subsp. enterica serovar Typhi	GCF_001079065.1	90370	28901	400	10209_5#57
59a95e5e1691f900014af6b3	10209_5_53_LaoUI315_2000	UI315	2000	Laos	19.8563	102.495	Blood	ERR340809	ERP001718	25961941	59	4931979	184953	1	51.8	3282	99.9	27.2	Velvet	7898	1	1_1_1_1_1_1_5	4.3.1.1	75	Salmonella enterica subsp. enterica serovar Typhi	GCF_001079025.1	90370	28901	400	10209_5#53
59a95e5e1691f900014af6b4	10209_5_60_LaoUI3396_2003	UI3396	2003	Laos	19.8563	102.495	Blood	ERR340814	ERP001718	25961941	50	4708433	173258	1	52.1	3284	100	23.7	Velvet	UI4692	2	1_1_2_1_1_1_5	2.2.2,2.2.3	75	Salmonella enterica subsp. enterica serovar Typhi	GCF_001080165.1	90370	28901	400	10209_5#60
59a95e601691f900014af6b5	10349_1_3_Meast022464_2002	ERL022464	2002	Western Asia			Blood	ERR343251	ERP001718	25961941	50	4727968	204279	736	52	3278	99.8	24.2	Velvet	ERL024120	2138	1_465_2_1_1_1_5	2.1.2	75	Salmonella enterica subsp. enterica serovar Typhi	GCF_001047995.1	90370	28901	400	10349_1#3
59a95e605f409b000112cf8d	10209_5_62_LaoUI54_2000	UI54	2000	Laos	19.8563	102.495	Blood	ERR340816	ERP001718	25961941	41	4730927	205651	2	52	3284	100	24.1	Velvet	Ty2	1	1_1_1_1_1_1_5	4.1	75	Salmonella enterica subsp. enterica serovar Typhi	GCF_000007545.1	90370	28901	400	10209_5#62
59a95e611691f900014af6b6	10349_1_2_Meast022463_2002	ERL022463	2002	Western Asia			Stool	ERR343250	ERP001718	25961941	46	4731519	206464	189	52	3284	100	24	Velvet	ERL024120	2	1_1_2_1_1_1_5	2.1.4	75	Salmonella enterica subsp. enterica serovar Typhi	GCF_001080685.1	90370	28901	400	10349_1#2
59a95e615f409b000112cf8e	10209_5_61_LaoUI473_2000	UI473	2000	Laos	19.8563	102.495	Blood	ERR340815	ERP001718	25961941	56	4935590	204309	1	51.8	3281	99.9	27.2	Velvet	7898	1	1_1_1_1_1_1_5	4.3.1.1	75	Salmonella enterica subsp. enterica serovar Typhi	GCF_001079025.1	90370	28901	400	10209_5#61
59a95e615f409b000112cf8f	10349_1_1_Sam021174_2002	ERL021174	2002	Samoa	-13.759	-172.105	Blood	ERR343249	ERP001718	25961941	42	4824252	206298	46	52	3284	100	25.5	Velvet	H12ESR00394-001A	1	1_1_1_1_1_1_5	3.5.4	75	Salmonella enterica subsp. enterica serovar Typhi	GCF_001079045.1	90370	28901	400	10349_1#1
59a95e61c153cc00018d7fd9	10349_1_6_Ind02425_2002	ERL02425	2002	India	20.5937	78.9629	Stool	ERR343254	ERP001718	25961941	41	4682449	206272	126	52.1	3284	100	23.2	Velvet	E98-0664_66	2	1_1_2_1_1_1_5	2.5	75	Salmonella enterica subsp. enterica serovar Typhi	GCF_001079005.1	90370	28901	400	10349_1#6
59a95e621691f900014af6b7	10349_1_5_Ind024182_2002	ERL024182	2002	India	20.5937	78.9629	Blood	ERR343253	ERP001718	25961941	41	4682429	206214	139	52.1	3284	100	23.2	Velvet	E98-0664_66	2	1_1_2_1_1_1_5	2.5	75	Salmonella enterica subsp. enterica serovar Typhi	GCF_001079005.1	90370	28901	400	10349_1#5
59a95e631691f900014af6b8	10349_1_12_Indo034151_2003	ERL034151	2003	Indonesia	-0.789275	113.921	Blood	ERR343260	ERP001718	25961941	49	4765176	217682	228	52	3279	99.8	24.7	Velvet	UI4692	2	1_1_2_1_1_1_5	2.2.1	75	Salmonella enterica subsp. enterica serovar Typhi	GCF_001098645.1	90370	28901	400	10349_1#12
59a95e635f409b000112cf90	10349_1_7_Sam024919_2002	ERL024919	2002	Samoa	-13.759	-172.105	Blood	ERR343255	PRJEB3215	25961941	40	4716647	206184	300	52	3284	100	23.8	Velvet	H12ESR00394-001A	1	1_1_1_1_1_1_5	3.5.4	75	Salmonella enterica subsp. enterica serovar Typhi	GCF_001079325.1	90370	28901	400	10349_1#7
59a95e635f409b000112cf91	10349_1_10_Ind032330_2003	ERL032330	2003	India	20.5937	78.9629	Blood	ERR343258	ERP001718	25961941	38	4828778	221854	1	52	3284	100	25.6	Velvet	7898	1	1_1_1_1_1_1_5	4.3.1.2	75	Salmonella enterica subsp. enterica serovar Typhi	GCF_001357095.1	90370	28901	400	10349_1#10
59a95e635f409b000112cf92	10349_1_8_Indo02732_2002	ERL02732	2002	Indonesia	-0.789275	113.921	Blood	ERR343256	ERP001718	25961941	40	4725102	206026	135	52.1	3283	100	24	Velvet	404Ty	2	1_1_2_1_1_1_5	3.1.2	75	Salmonella enterica subsp. enterica serovar Typhi	GCF_001080745.1	90370	28901	400	10349_1#8
59a95e641691f900014af6b9	10349_1_9_Ton032200_2003	ERL032200	2003	Tonga	-21.179	-175.198	Blood	ERR343257	ERP001718	25961941	38	4718350	205993	127	52	3284	100	23.8	Velvet	ERL072973	1	1_1_1_1_1_1_5	4.2	75	Salmonella enterica subsp. enterica serovar Typhi	GCF_000007545.1	90370	28901	400	10349_1#9
59a95e65c153cc00018d7fda	10349_1_14_Ind04140_2004	ERL04140	2004	India	20.5937	78.9629	Blood	ERR343262	ERP001718	25961941	42	4828388	206303	74	52	3283	100	25.6	Velvet	7898	1	1_1_1_1_1_1_5	4.3.1.2	75	Salmonella enterica subsp. enterica serovar Typhi	GCF_001109745.1	90370	28901	400	10349_1#14
59a95e661691f900014af6ba	10349_1_19_Sam043008_2004	ERL043008	2004	Samoa	-13.759	-172.105	Stool	ERR343267	ERP001718	25961941	42	4717508	206214	103	52	3284	100	23.8	Velvet	H12ESR00394-001A	1	1_1_1_1_1_1_5	3.5.4	75	Salmonella enterica subsp. enterica serovar Typhi	GCF_001079325.1	90370	28901	400	10349_1#19
59a95e665f409b000112cf93	10349_1_17_Sam041932_2004	ERL041932	2004	Samoa	-13.759	-172.105	Blood	ERR343265	ERP001718	25961941	42	4730409	206354	64	52	3283	100	24	Velvet	Ty2	1	1_1_1_1_1_1_5	4.1	75	Salmonella enterica subsp. enterica serovar Typhi	GCF_001081105.1	90370	28901	400	10349_1#17
59a95e665f409b000112cf94	10349_1_15_Ind041419_2004	ERL041419	2004	India	20.5937	78.9629	Blood	ERR343263	ERP001718	25961941	42	4732221	204280	123	52	3284	100	24	Velvet	Ty2	1	1_1_1_1_1_1_5	4.1	75	Salmonella enterica subsp. enterica serovar Typhi	GCF_001085625.1	90370	28901	400	10349_1#15
59a95e665f409b000112cf95	10349_1_21_Ind052042_2005	ERL052042	2005	India	20.5937	78.9629	Blood	ERR343269	ERP001718	25961941	53	4776062	187549	86	52	3281	99.9	24.8	Velvet	7898	1	1_1_1_1_1_1_5	4.3.1.1	75	Salmonella enterica subsp. enterica serovar Typhi	GCF_001103885.1	90370	28901	395	10349_1#21
59a95e671691f900014af6bb	10349_1_23_Ind062282_2006	ERL062282	2006	India	20.5937	78.9629	Blood	ERR343271	ERP001718	25961941	38	4827645	217819	121	52	3284	100	25.6	Velvet	7898	1	1_1_1_1_1_1_5	4.3.1.2	75	Salmonella enterica subsp. enterica serovar Typhi	GCF_001109745.1	90370	28901	400	10349_1#23
59a95e675f409b000112cf96	10349_1_22_SEAsia061748_2006	ERL061748	2006	South-East Asia	-2.21797	115.663	Blood	ERR343270	ERP001718	25961941	38	4720705	209892	131	52	3284	100	23.9	Velvet	7898	1	1_1_1_1_1_1_5	4.3.1.1	75	Salmonella enterica subsp. enterica serovar Typhi	GCF_001047955.1	90370	28901	400	10349_1#22
59a95e691691f900014af6bc	10349_1_18_Sam042857_2004	ERL042857	2004	Samoa	-13.759	-172.105	Blood	ERR343266	ERP001718	25961941	44	4860761	204412	123	51.9	3283	100	26.1	Velvet	H12ESR00394-001A	1	1_1_1_1_1_1_5	3.5.3	75	Salmonella enterica subsp. enterica serovar Typhi	GCF_001119485.1	90370	28901	400	10349_1#18
59a95e691691f900014af6bd	10349_1_27_Ind0661_2006	ERL0661	2006	India	20.5937	78.9629	Blood	ERR343275	ERP001718	25961941	44	4681880	206391	126	52.1	3284	100	23.2	Velvet	E98-0664_66	2	1_1_2_1_1_1_5	2.5	75	Salmonella enterica subsp. enterica serovar Typhi	GCF_001159525.1	90370	28901	400	10349_1#27
59a95e695f409b000112cf97	10349_1_26_Sam064553_2006	ERL064553	2006	Samoa	-13.759	-172.105	Blood	ERR343274	ERP001718	25961941	42	4824088	206021	74	52	3284	100	25.5	Velvet	H12ESR00394-001A	1	1_1_1_1_1_1_5	3.5.4	75	Salmonella enterica subsp. enterica serovar Typhi	GCF_001079045.1	90370	28901	400	10349_1#26
59a95e695f409b000112cf98	10349_1_24_Ind063423_2006	ERL063423	2006	India	20.5937	78.9629	Blood	ERR343272	ERP001718	25961941	41	4828187	206167	60	52	3284	100	25.6	Velvet	7898	1	1_1_1_1_1_1_5	4.3.1.1	75	Salmonella enterica subsp. enterica serovar Typhi	GCF_001109745.1	90370	28901	400	10349_1#24
59a95e69c153cc00018d7fdb	10349_1_25_Ind063424_2006	ERL063424	2006	India	20.5937	78.9629	Blood	ERR343273	ERP001718	25961941	41	4720928	217835	138	52	3284	100	23.9	Velvet	7898	1	1_1_1_1_1_1_5	4.3.1.2	75	Salmonella enterica subsp. enterica serovar Typhi	GCF_001085625.1	90370	28901	400	10349_1#25
59a95e6a5f409b000112cf99	10349_1_29_Sam07264_2007	ERL07264	2007	Samoa	-13.759	-172.105	Blood	ERR343277	ERP001718	25961941	56	4825914	185073	12004	52	3265	99.4	26.1	Velvet	H12ESR00394-001A	1	1_1_1_1_1_1_5	3.5.3	75	Salmonella enterica subsp. enterica serovar Typhi	GCF_001134205.1	90370	28901	400	10349_1#29
59a95e6ac153cc00018d7fdc	10349_1_28_Sam07263_2007	ERL07263	2007	Samoa	-13.759	-172.105	Blood	ERR343276	ERP001718	25961941	58	4720257	184287	14278	52	3261	99.3	24.7	Velvet	H12ESR00394-001A	1	1_1_1_1_1_1_5	3.5.4	74	Salmonella enterica subsp. enterica serovar Typhi	GCF_001166565.1	90370	28901	400	10349_1#28
59a95e6c1691f900014af6be	10349_1_34_Ind082356_2008	ERL082356	2008	India	20.5937	78.9629	Stool	ERR343282	ERP001718	25961941	55	4753328	193165	8937	52	3272	99.6	24.9	Velvet	7898	1	1_1_1_1_1_1_5	4.3.1.2	75	Salmonella enterica subsp. enterica serovar Typhi	GCF_001078825.1	90370	28901	399	10349_1#34
59a95e6c1691f900014af6bf	10349_1_30_Sam072830_2007	ERL072830	2007	Samoa	-13.759	-172.105	Blood	ERR343278	ERP001718	25961941	54	4719684	204327	16437	52	3256	99.1	24.6	Velvet	H12ESR00394-001A	1	1_1_1_1_1_1_5	3.5.4	75	Salmonella enterica subsp. enterica serovar Typhi	GCF_001162345.1	90370	28901	400	10349_1#30
59a95e6cc153cc00018d7fdd	10349_1_33_Fij082325_2008	ERL082325	2008	Fiji	-17.7134	178.065	Blood	ERR343281	ERP001718	25961941	53	4677112	185593	18010	52	3219	98	24.9	Velvet	ERL072973	1	1_1_1_1_1_1_5	4.2.1	75	Salmonella enterica subsp. enterica serovar Typhi	GCF_001093885.1	90370	28901	400	10349_1#33
59a95e6d1691f900014af6c0	10349_1_35_Sam082408_2008	ERL082408	2008	Samoa	-13.759	-172.105	Blood	ERR343283	ERP001718	25961941	54	4719430	184962	8477	52	3274	99.7	24.2	Velvet	H12ESR00394-001A	1	1_1_1_1_1_1_5	3.5.4	75	Salmonella enterica subsp. enterica serovar Typhi	GCF_001137405.1	90370	28901	400	10349_1#35
59a95e6d1691f900014af6c1	10349_1_32_Sam07434_2007	ERL07434	2007	Samoa	-13.759	-172.105	Blood	ERR343280	ERP001718	25961941	55	4719773	184917	12414	52	3268	99.5	24.4	Velvet	H12ESR00394-001A	1	1_1_1_1_1_1_5	3.5.4	75	Salmonella enterica subsp. enterica serovar Typhi	GCF_001118965.1	90370	28901	400	10349_1#32
59a95e6ec153cc00018d7fde	10349_1_36_Sam082444_2008	ERL082444	2008	Samoa	-13.759	-172.105	Blood	ERR343284	ERP001718	25961941	53	4719275	193287	13255	52	3264	99.4	24.5	Velvet	H12ESR00394-001A	1	1_1_1_1_1_1_5	3.5.4	75	Salmonella enterica subsp. enterica serovar Typhi	GCF_001087105.1	90370	28901	400	10349_1#36
59a95e6ec153cc00018d7fdf	10349_1_38_Ind084047_2008	ERL084047	2008	India	20.5937	78.9629	Stool	ERR343286	ERP001718	25961941	55	4705675	204344	12576	52.1	3265	99.4	24.2	Velvet	UI4692	2	1_1_2_1_1_1_5	2.2.2	75	Salmonella enterica subsp. enterica serovar Typhi	GCF_001126885.1	90370	28901	400	10349_1#38
59a95e6ec153cc00018d7fe0	10349_1_37_Fij082759_2008	ERL082759	2008	Fiji	-17.7134	178.065	Blood	ERR343285	ERP001718	25961941	57	4721549	185000	18505	52	3249	98.9	25	Velvet	ERL072973	1	1_1_1_1_1_1_5	4.2.2	75	Salmonella enterica subsp. enterica serovar Typhi	GCF_001100105.1	90370	28901	400	10349_1#37
59a95e701691f900014af6c2	10349_1_43_Indo091092_2009	ERL091092	2009	Indonesia	-0.789275	113.921	Blood	ERR343291	ERP001718	25961941	58	4754034	173313	11309	52	3264	99.4	25	Velvet	404Ty	2	1_1_2_1_1_1_5	3.1.2	75	Salmonella enterica subsp. enterica serovar Typhi	GCF_001141945.1	90370	28901	400	10349_1#43
59a95e701691f900014af6c3	10349_1_39_Chin084170_2008	ERL084170	2008	China	35.8617	104.195	Blood	ERR343287	ERP001718	25961941	54	4724107	185417	26084	52.1	3230	98.4	26.1	Velvet	404Ty	2	1_1_2_1_1_1_5	3.1.2	75	Salmonella enterica subsp. enterica serovar Typhi	GCF_001089225.1	90370	28901	400	10349_1#39
59a95e705f409b000112cf9a	10349_1_41_Ind08758_2008	ERL08758	2008	India	20.5937	78.9629	Blood	ERR343289	ERP001718	25961941	57	4735815	204374	21765	52	3246	98.8	25.5	Velvet	ERL024120	2	1_1_2_1_1_1_5	2.1.7	75	Salmonella enterica subsp. enterica serovar Typhi	GCF_001093525.1	90370	28901	400	10349_1#41
59a95e705f409b000112cf9b	10349_1_40_Ind08619_2008	ERL08619	2008	India	20.5937	78.9629	Unknown	ERR343288	ERP001718	25961941	54	4753368	204392	11389	52	3270	99.6	24.8	Velvet	7898	1	1_1_1_1_1_1_5	4.3.1.2	74	Salmonella enterica subsp. enterica serovar Typhi	GCF_001160385.1	90370	28901	400	10349_1#40
59a95e70c153cc00018d7fe1	10349_1_44_Sam091300_2009	ERL091300	2009	Samoa	-13.759	-172.105	Blood	ERR343292	ERP001718	25961941	57	4720042	184967	12018	52	3266	99.5	24.6	Velvet	H12ESR00394-001A	1	1_1_1_1_1_1_5	3.5.4	75	Salmonella enterica subsp. enterica serovar Typhi	GCF_001087105.1	90370	28901	400	10349_1#44
59a95e721691f900014af6c4	10349_1_47_Ind09383_2009	ERL09383	2009	India	20.5937	78.9629	Stool	ERR343295	ERP001718	25961941	58	4726892	185690	15747	52.1	3256	99.1	24.8	Velvet	404Ty	2	1_1_2_1_1_1_5	3.1	75	Salmonella enterica subsp. enterica serovar Typhi	GCF_001128025.1	90370	28901	400	10349_1#47
59a95e725f409b000112cf9c	10349_1_45_SEAsia091788_2009	ERL091788	2009	South-East Asia	-2.21797	115.663	Blood	ERR343293	ERP001718	25961941	69	4811828	167563	10876	52	3269	99.5	25.8	Velvet	CT18	2	1_1_2_1_1_1_5	3.2.2	75	Salmonella enterica subsp. enterica serovar Typhi	GCF_001048015.1	90370	28901	400	10349_1#45
59a95e72c153cc00018d7fe2	10349_1_48_Sam094053_2009	ERL094053	2009	Samoa	-13.759	-172.105	Blood	ERR343296	ERP001718	25961941	55	4715915	204340	8794	52	3276	99.8	24	Velvet	H12ESR00394-001A	1	1_1_1_1_1_1_5	3.5.4	75	Salmonella enterica subsp. enterica serovar Typhi	GCF_001362235.1	90370	28901	400	10349_1#48
59a95e735f409b000112cf9d	10349_1_49_Sam0982_2009	ERL0982	2009	Samoa	-13.759	-172.105	Blood	ERR343297	ERP001718	25961941	55	4719956	206517	10900	52	3266	99.5	24.6	Velvet	H12ESR00394-001A	1	1_1_1_1_1_1_5	3.5.4	75	Salmonella enterica subsp. enterica serovar Typhi	GCF_001133225.1	90370	28901	400	10349_1#49
59a95e73c153cc00018d7fe3	10349_1_46_Ind091797_2009	ERL091797	2009	India	20.5937	78.9629	Blood	ERR343294	ERP001718	25961941	53	4722797	204465	15082	52	3258	99.2	24.6	Velvet	7898	1	1_1_1_1_1_1_5	4.3.1.2	75	Salmonella enterica subsp. enterica serovar Typhi	GCF_001048115.1	90370	28901	400	10349_1#46
59a95e745f409b000112cf9e	10349_1_50_Sam0983_2009	ERL0983	2009	Samoa	-13.759	-172.105	Blood	ERR343298	ERP001718	25961941	55	4689353	204429	16964	52.1	3230	98.4	24.8	Velvet	H12ESR00394-001A	1	1_1_1_1_1_1_5	3.5.4	74	Salmonella enterica subsp. enterica serovar Typhi	GCF_001089345.1	90370	28901	400	10349_1#50
59a95e74c153cc00018d7fe4	10349_1_51_Sam09892_2009	ERL09892	2009	Samoa	-13.759	-172.105	Unknown	ERR343299	ERP001718	25961941	55	4719025	171992	21227	52	3246	98.8	25.2	Velvet	H12ESR00394-001A	1	1_1_1_1_1_1_5	3.5.4	75	Salmonella enterica subsp. enterica serovar Typhi	GCF_001140985.1	90370	28901	400	10349_1#51
59a95e755f409b000112cf9f	10349_1_55_Ind102275_2010	ERL102275	2010	India	20.5937	78.9629	Blood	ERR343303	ERP001718	25961941	55	4832345	204395	18722	52	3267	99.5	26.2	Velvet	7898	1	1_1_1_1_1_1_5	4.3.1.2	75	Salmonella enterica subsp. enterica serovar Typhi	GCF_001148945.1	90370	28901	400	10349_1#55
59a95e761691f900014af6c5	10349_1_56_Sam102461_2010	ERL102461	2010	Samoa	-13.759	-172.105	Blood	ERR343304	ERP001718	25961941	55	4827150	184834	19548	52	3263	99.4	26.3	Velvet	H12ESR00394-001A	1	1_1_1_1_1_1_5	3.5.4	75	Salmonella enterica subsp. enterica serovar Typhi	GCF_001134205.1	90370	28901	400	10349_1#56
59a95e76c153cc00018d7fe5	10349_1_53_Ind101621_2010	ERL101621	2010	India	20.5937	78.9629	Blood	ERR343301	ERP001718	25961941	59	4731616	185841	12290	52.1	3261	99.3	24.9	Velvet	ERL041834	2	1_1_2_1_1_1_5	2.0.1	75	Salmonella enterica subsp. enterica serovar Typhi	GCF_001099585.1	90370	28901	400	10349_1#53
59a95e76c153cc00018d7fe6	10349_1_54_Ind102156_2010	ERL102156	2010	India	20.5937	78.9629	Blood	ERR343302	ERP001718	25961941	63	4724501	154489	11277	52	3265	99.4	24.7	Velvet	7898	1	1_1_1_1_1_1_5	4.3.1.1	75	Salmonella enterica subsp. enterica serovar Typhi	GCF_001169045.1	90370	28901	400	10349_1#54
59a95e76c153cc00018d7fe7	10349_1_52_Ind101104_2010	ERL101104	2010	India	20.5937	78.9629	Blood	ERR343300	ERP001718	25961941	53	4755011	204415	14897	52	3263	99.4	25.3	Velvet	7898	1	1_1_1_1_1_1_5	4.3.1.2	75	Salmonella enterica subsp. enterica serovar Typhi	GCF_001048115.1	90370	28901	400	10349_1#52
59a95e775f409b000112cfa0	10349_1_59_Ind103534_2010	ERL103534	2010	India	20.5937	78.9629	Blood	ERR343307	ERP001718	25961941	53	4724294	204317	14215	52	3262	99.3	25	Velvet	7898	1	1_1_1_1_1_1_5	4.3.1.2	75	Salmonella enterica subsp. enterica serovar Typhi	GCF_001362075.1	90370	28901	400	10349_1#59
59a95e77c153cc00018d7fe8	10349_1_57_Sam10320_2010	ERL10320	2010	Samoa	-13.759	-172.105	Stool	ERR343305	ERP001718	25961941	57	4825667	171161	12992	52	3268	99.5	26.1	Velvet	H12ESR00394-001A	1	1_1_1_1_1_1_5	3.5.3	75	Salmonella enterica subsp. enterica serovar Typhi	GCF_001089545.1	90370	28901	400	10349_1#57
59a95e77c153cc00018d7fe9	10349_1_58_Tha10338_2010	ERL10338	2010	Thailand	15.87	100.993	Blood	ERR343306	ERP001718	25961941	57	4722219	204335	11222	52	3270	99.6	24.3	Velvet	7898	1	1_1_1_1_1_1_5	4.3.1	75	Salmonella enterica subsp. enterica serovar Typhi	GCF_001129145.1	90370	28901	400	10349_1#58
59a95e791691f900014af6c6	10349_1_63_Sam10504_2010	ERL10504	2010	Samoa	-13.759	-172.105	Blood	ERR343311	ERP001718	25961941	56	4720072	184772	18744	52	3253	99.1	25	Velvet	H12ESR00394-001A	1	1_1_1_1_1_1_5	3.5.4	75	Salmonella enterica subsp. enterica serovar Typhi	GCF_001103005.1	90370	28901	400	10349_1#63
59a95e795f409b000112cfa1	10349_1_62_Sam10492_2010	ERL10492	2010	Samoa	-13.759	-172.105	Blood	ERR343310	ERP001718	25961941	56	4720036	184967	9166	52	3272	99.6	24.2	Velvet	H12ESR00394-001A	1	1_1_1_1_1_1_5	3.5.4	75	Salmonella enterica subsp. enterica serovar Typhi	GCF_001087105.1	90370	28901	400	10349_1#62
59a95e7a1691f900014af6c7	10349_1_61_Ind1048_2010	ERL1048	2010	India	20.5937	78.9629	Blood	ERR343309	ERP001718	25961941	55	4724694	185439	16309	52	3255	99.1	25.1	Velvet	7898	1	1_1_1_1_1_1_5	4.3.1.2	74	Salmonella enterica subsp. enterica serovar Typhi	GCF_001128625.1	90370	28901	400	10349_1#61
59a95e7ac153cc00018d7fea	10349_1_64_Sam111572_2011	ERL111572	2011	Samoa	-13.759	-172.105	Blood	ERR343312	ERP001718	25961941	55	4719969	184996	9335	52	3271	99.6	24.3	Velvet	H12ESR00394-001A	1	1_1_1_1_1_1_5	3.5.4	75	Salmonella enterica subsp. enterica serovar Typhi	GCF_001170165.1	90370	28901	400	10349_1#64
59a95e7ac153cc00018d7feb	10349_1_65_Sam111998_2011	ERL111998	2011	Samoa	-13.759	-172.105	Blood	ERR343313	ERP001718	25961941	55	4721046	185093	17810	52	3254	99.1	24.9	Velvet	H12ESR00394-001A	1	1_1_1_1_1_1_5	3.5.4	75	Salmonella enterica subsp. enterica serovar Typhi	GCF_001087105.1	90370	28901	400	10349_1#65
59a95e7ac153cc00018d7fec	10349_1_66_Pak11299_2011	ERL11299	2011	Pakistan	30.3753	69.3451	Stool	ERR343314	ERP001718	25961941	58	4730937	185785	9788	52.1	3269	99.5	24.6	Velvet	ERL041834	2	1_1_2_1_1_1_5	2.0.1	75	Salmonella enterica subsp. enterica serovar Typhi	GCF_001093825.1	90370	28901	400	10349_1#66
59a95e7ac153cc00018d7fed	10349_1_67_Ind113095_2011	ERL113095	2011	India	20.5937	78.9629	Blood	ERR343315	ERP001718	25961941	56	4722135	204673	11947	52	3265	99.4	24.5	Velvet	7898	1	1_1_1_1_1_1_5	4.3.1.2	75	Salmonella enterica subsp. enterica serovar Typhi	GCF_001101805.1	90370	28901	400	10349_1#67
59a95e7bc153cc00018d7fee	10349_1_68_Sam113434_2011	ERL113434	2011	Samoa	-13.759	-172.105	Blood	ERR343316	ERP001718	25961941	56	4719938	179963	11892	52	3266	99.5	24.4	Velvet	H12ESR00394-001A	1	1_1_1_1_1_1_5	3.5.4	75	Salmonella enterica subsp. enterica serovar Typhi	GCF_001170285.1	90370	28901	400	10349_1#68
59a95e7c1691f900014af6c8	10349_1_70_Samer114070_2011	ERL114070	2011	South America	-8.78319	-55.4915	Blood	ERR343318	ERP001718	25961941	54	4784360	206229	9608	52.1	3253	99.1	25.7	Velvet	UI4692	2	1_1_2_1_1_1_5	2.2	75	Salmonella enterica subsp. enterica serovar Typhi	GCF_001047975.1	90370	28901	400	10349_1#70
59a95e7e5f409b000112cfa2	10349_1_75_Ind12375_2012	ERL12375	2012	India	20.5937	78.9629	Blood	ERR343323	ERP001718	25961941	56	4725367	172016	15964	52	3256	99.1	25	Velvet	7898	1	1_1_1_1_1_1_5	4.3.1.2	74	Salmonella enterica subsp. enterica serovar Typhi	GCF_001092745.1	90370	28901	400	10349_1#75
59a95e7f1691f900014af6ca	10349_1_74_Ind12148_2012	ERL12148	2012	India	20.5937	78.9629	Stool	ERR343322	ERP001718	25961941	63	4853812	204551	18368	52	3251	99	27.1	Velvet	7898	1	1_1_1_1_1_1_5	4.3.1.1	75	Salmonella enterica subsp. enterica serovar Typhi	GCF_001133645.1	90370	28901	396	10349_1#74
59a95e7fc153cc00018d7fef	10349_1_72_Ind11877_2011	ERL11877	2011	India	20.5937	78.9629	Stool	ERR343320	ERP001718	25961941	53	4723464	206469	23080	52	3235	98.5	25.6	Velvet	7898	1	1_1_1_1_1_1_5	4.3.1.2	75	Salmonella enterica subsp. enterica serovar Typhi	GCF_001106065.1	90370	28901	400	10349_1#72
59a95e7fc153cc00018d7ff0	10349_1_77_Ind12680_2012	ERL12680	2012	India	20.5937	78.9629	Stool	ERR343325	ERP001718	25961941	55	4739209	204508	23350	52.1	3251	99	25.5	Velvet	UI4692	2	1_1_2_1_1_1_5	2.2.4	75	Salmonella enterica subsp. enterica serovar Typhi	GCF_001362155.1	90370	28901	400	10349_1#77
59a95e811691f900014af6cb	10349_1_76_Ind12590_2012	ERL12590	2012	India	20.5937	78.9629	Stool	ERR343324	ERP001718	25961941	58	4735572	182820	19742	52	3242	98.7	25.4	Velvet	Ty2	1	1_1_1_1_1_1_5	4.1	75	Salmonella enterica subsp. enterica serovar Typhi	GCF_001113605.1	90370	28901	400	10349_1#76
59a95e815f409b000112cfa3	10349_1_78_Ind12959_2012	ERL12959	2012	India	20.5937	78.9629	Blood	ERR343326	ERP001718	25961941	58	4754715	185553	21366	52	3249	98.9	25.9	Velvet	404Ty	2	1_1_2_1_1_1_5	3.1.2	75	Salmonella enterica subsp. enterica serovar Typhi	GCF_001097585.1	90370	28901	400	10349_1#78
59a95e815f409b000112cfa4	10349_1_82_IndH12ESR04734_2012	H12ESR04734-001A	2012	India	20.5937	78.9629	Blood	ERR343330	PRJEB3215	25961941	66	4782853	204336	12389	52.1	3279	99.6	25.2	Velvet	ERL041834	2	1_1_2_1_1_1_5	3.3	75	Salmonella enterica subsp. enterica serovar Typhi	GCF_001080365.1	90370	28901	398	10349_1#82
59a95e81c153cc00018d7ff1	10349_1_79_Ind12960_2012	ERL12960	2012	India	20.5937	78.9629	Unknown	ERR343327	ERP001718	25961941	61	4853784	204371	20777	52	3265	99.4	26.5	Velvet	7898	1	1_1_1_1_1_1_5	4.3.1.1	75	Salmonella enterica subsp. enterica serovar Typhi	GCF_001084965.1	90370	28901	397	10349_1#79
59a95e81c153cc00018d7ff2	10349_1_81_IndH12ESR02737_2012	H12ESR02737-001A	2012	India	20.5937	78.9629	Blood	ERR343329	ERP001718	25961941	54	4709074	185329	8620	52.1	3273	99.7	24	Velvet	D50739	2	1_1_2_1_1_1_5	2.4	75	Salmonella enterica subsp. enterica serovar Typhi	GCF_001156325.1	90370	28901	400	10349_1#81
59a95e821691f900014af6cc	10349_1_91_IndE02-2759_2002	E02-2759	2002	India	20.5937	78.9629	Unknown	ERR343339	ERP001718	25961941	60	4806052	185383	48002	52	3227	98.3	26.5	Velvet	7898	1	1_1_1_1_1_1_5	4.3.1.2	74	Salmonella enterica subsp. enterica serovar Typhi	GCF_001086325.1	90370	28901	400	10349_1#91
59a95e825f409b000112cfa5	10425_1_1_Viedtc8_1994	dtc8	1994	Vietnam	14.0583	108.277	Blood	ERR349331	ERP001718	25961941	58	4930688	204280	0	51.8	3284	100	27.1	Velvet	7898	1	1_1_1_1_1_1_5	4.3.1.1	75	Salmonella enterica subsp. enterica serovar Typhi	GCF_001079025.1	90370	28901	400	10425_1#1
59a95e831691f900014af6cd	10396_8_20_LaoUI3257_2003	UI 3257	2003	Laos	19.8563	102.495	Blood	ERR352253	ERP001718	25961941	46	4699685	206310	0	52.1	3272	99.6	23.8	Velvet	CT18	2	1_1_2_1_1_1_5	3.2.1	75	Salmonella enterica subsp. enterica serovar Typhi	GCF_001079065.1	90370	28901	400	10396_8#20
59a95e831691f900014af6ce	10425_1_3_Nepnp74_2011	np74	2011	Nepal	28.3949	84.124	Blood	ERR349333	ERP001718	25961941	41	4720467	206303	0	52	3283	100	23.9	Velvet	7898	1	1_1_1_1_1_1_5	4.3.1.2	75	Salmonella enterica subsp. enterica serovar Typhi	GCF_001047955.1	90370	28901	400	10425_1#3
59a95e83c153cc00018d7ff3	10425_1_4_Viedtc86_1994	dtc86	1994	Vietnam	14.0583	108.277	Blood	ERR349334	ERP001718	25961941	46	4721375	204282	24	52	3284	100	23.9	Velvet	7898	1	1_1_1_1_1_1_5	4.3.1.1	75	Salmonella enterica subsp. enterica serovar Typhi	GCF_001047955.1	90370	28901	400	10425_1#4
59a95e841691f900014af6cf	10425_1_5_Nepnp45_2011	np45	2011	Nepal	28.3949	84.124	Blood	ERR349335	ERP001718	25961941	72	4780798	179873	7441	52.1	3275	99.6	25.2	Velvet	ERL041834	2233	1_478_2_1_1_1_5	3.3.2	75	Salmonella enterica subsp. enterica serovar Typhi	GCF_001367795.1	90370	28901	400	10425_1#5
59a95e845f409b000112cfa6	10425_1_6_Nepnp80_2011	np80	2011	Nepal	28.3949	84.124	Blood	ERR349336	ERP001718	25961941	44	4719514	204287	18	52	3283	100	23.9	Velvet	7898	1	1_1_1_1_1_1_5	4.3.1.2	75	Salmonella enterica subsp. enterica serovar Typhi	GCF_001047955.1	90370	28901	400	10425_1#6
59a95e851691f900014af6d0	10425_1_2_Nepnp69_2011	np69	2011	Nepal	28.3949	84.124	Blood	ERR349332	ERP001718	25961941	42	4719384	221937	58	52	3283	100	23.9	Velvet	7898	1	1_1_1_1_1_1_5	4.3.1.2	75	Salmonella enterica subsp. enterica serovar Typhi	GCF_001047955.1	90370	28901	400	10425_1#2
59a95e855f409b000112cfa7	10425_1_7_Viedtc105_1994	dtc105	1994	Vietnam	14.0583	108.277	Blood	ERR349337	ERP001718	25961941	57	4930608	206303	0	51.8	3284	100	27.1	Velvet	7898	1	1_1_1_1_1_1_5	4.3.1.1	75	Salmonella enterica subsp. enterica serovar Typhi	GCF_001239985.1	90370	28901	400	10425_1#7
59a95e855f409b000112cfa8	10425_1_8_Viedtc153_1995	dtc153	1995	Vietnam	14.0583	108.277	Blood	ERR349338	ERP001718	25961941	53	4930779	206289	47	51.8	3284	100	27.1	Velvet	7898	1	1_1_1_1_1_1_5	4.3.1.1	75	Salmonella enterica subsp. enterica serovar Typhi	GCF_001079025.1	90370	28901	400	10425_1#8
59a95e865f409b000112cfa9	10425_1_9_Nepnp27_2011	np27	2011	Nepal	28.3949	84.124	Blood	ERR349339	ERP001718	25961941	46	4719717	217881	25	52	3283	100	23.9	Velvet	7898	1	1_1_1_1_1_1_5	4.3.1.2	75	Salmonella enterica subsp. enterica serovar Typhi	GCF_001047955.1	90370	28901	400	10425_1#9
59a95e871691f900014af6d1	10425_1_13_RusBRD948_1996	BRD948	1996	Russia	61.524	105.319	Unknown	ERR349343	ERP001718	25961941	55	4729114	184495	7868	52	3267	99.5	24.5	Velvet	Ty2	fcd6468e2ac1f0f64d86b2241ab5ee992647a6ed	?_1_1_1_1_1_5	4.1	75	Salmonella enterica subsp. enterica serovar Typhi	GCF_001048115.1	90370	28901	400	10425_1#13
59a95e875f409b000112cfaa	10425_1_11_Viedtc174_1995	dtc174	1995	Vietnam	14.0583	108.277	Blood	ERR349341	ERP001718	25961941	55	4818257	204296	5267	51.9	3277	99.8	25.6	Velvet	7898	1	1_1_1_1_1_1_5	4.3.1.1	75	Salmonella enterica subsp. enterica serovar Typhi	GCF_001239925.1	90370	28901	400	10425_1#11
59a95e875f409b000112cfab	10425_1_17_Viedtc79_1994	dtc79	1994	Vietnam	14.0583	108.277	Blood	ERR349347	ERP001718	25961941	67	4931624	204320	9480	51.8	3274	99.7	27.5	Velvet	7898	1	1_1_1_1_1_1_5	4.3.1.1	75	Salmonella enterica subsp. enterica serovar Typhi	GCF_001048335.1	90370	28901	400	10425_1#17
59a95e885f409b000112cfac	10425_1_16_Viedn14_1995	dn14	1995	Vietnam	14.0583	108.277	Blood	ERR349346	ERP001718	25961941	66	4931796	204260	8721	51.8	3272	99.6	27.6	Velvet	7898	1	1_1_1_1_1_1_5	4.3.1.1	75	Salmonella enterica subsp. enterica serovar Typhi	GCF_001048335.1	90370	28901	400	10425_1#16
59a95e891691f900014af6d2	10425_1_18_Viedn63_1995	dn63	1995	Vietnam	14.0583	108.277	Blood	ERR349348	ERP001718	25961941	70	5029901	154997	6114	51.8	3275	99.7	28.8	Velvet	7898	1	1_1_1_1_1_1_5	4.3.1.1	75	Salmonella enterica subsp. enterica serovar Typhi	GCF_001239765.1	90370	28901	400	10425_1#18
59a95e891691f900014af6d3	10425_1_15_Viedn191_1996	dn191	1996	Vietnam	14.0583	108.277	Blood	ERR349345	ERP001718	25961941	59	4817465	153737	4425	51.9	3280	99.9	25.6	Velvet	7898	1	1_1_1_1_1_1_5	4.3.1.1	75	Salmonella enterica subsp. enterica serovar Typhi	GCF_001239925.1	90370	28901	400	10425_1#15
59a95e891691f900014af6d4	10425_1_20_Viedn136_1996	dn136	1996	Vietnam	14.0583	108.277	Blood	ERR349350	ERP001718	25961941	59	4817844	161678	16751	52	3266	99.5	26.1	Velvet	7898	1	1_1_1_1_1_1_5	4.3.1.1	75	Salmonella enterica subsp. enterica serovar Typhi	GCF_001240245.1	90370	28901	400	10425_1#20
59a95e895f409b000112cfad	10425_1_19_Viedn121_1996	dn121	1996	Vietnam	14.0583	108.277	Blood	ERR349349	ERP001718	25961941	55	4816857	204490	6299	51.9	3276	99.8	25.7	Velvet	7898	1	1_1_1_1_1_1_5	4.3.1.1	75	Salmonella enterica subsp. enterica serovar Typhi	GCF_001239925.1	90370	28901	400	10425_1#19
59a95e8a5f409b000112cfae	10425_1_21_Viedtc116_1995	dtc116	1995	Vietnam	14.0583	108.277	Blood	ERR349351	ERP001718	25961941	61	4740256	153748	6089	51.9	3272	99.6	24.6	Velvet	LNT1148	1	1_1_1_1_1_1_5	3.4	75	Salmonella enterica subsp. enterica serovar Typhi	GCF_001239745.1	90370	28901	400	10425_1#21
59a95e8d1691f900014af6d5	10425_1_26_Viedn162_1996	dn162	1996	Vietnam	14.0583	108.277	Blood	ERR349356	ERP001718	25961941	55	4816955	183759	4547	51.9	3283	100	25.4	Velvet	7898	1	1_1_1_1_1_1_5	4.3.1.1	75	Salmonella enterica subsp. enterica serovar Typhi	GCF_001239925.1	90370	28901	400	10425_1#26
59a95e8d1691f900014af6d6	10425_1_27_Viedn18_1995	dn18	1995	Vietnam	14.0583	108.277	Blood	ERR349357	ERP001718	25961941	69	4930858	161234	4518	51.8	3278	99.8	27.4	Velvet	7898	1	1_1_1_1_1_1_5	4.3.1.1	75	Salmonella enterica subsp. enterica serovar Typhi	GCF_001048335.1	90370	28901	400	10425_1#27
59a95e8d5f409b000112cfaf	10425_1_24_Viedn93_1995	dn93	1995	Vietnam	14.0583	108.277	Blood	ERR349354	ERP001718	25961941	71	4932534	155028	7581	51.8	3275	99.7	27.5	Velvet	7898	1	1_1_1_1_1_1_5	4.3.1.1	75	Salmonella enterica subsp. enterica serovar Typhi	GCF_001048335.1	90370	28901	400	10425_1#24
59a95e8e1691f900014af6d7	10425_1_30_Viedn19_1995	dn19	1995	Vietnam	14.0583	108.277	Blood	ERR349360	ERP001718	25961941	73	4932402	153713	5668	51.8	3277	99.8	27.4	Velvet	7898	1	1_1_1_1_1_1_5	4.3.1.1	75	Salmonella enterica subsp. enterica serovar Typhi	GCF_001048335.1	90370	28901	400	10425_1#30
59a95e8ec153cc00018d7ff4	10425_1_23_Viedn86_1995	dn86	1995	Vietnam	14.0583	108.277	Blood	ERR349353	ERP001718	25961941	67	4932964	161200	12598	51.8	3273	99.7	27.6	Velvet	7898	1	1_1_1_1_1_1_5	4.3.1.1	75	Salmonella enterica subsp. enterica serovar Typhi	GCF_001366115.1	90370	28901	400	10425_1#23
59a95e8fc153cc00018d7ff5	10425_1_31_Viedn160_1996	dn160	1996	Vietnam	14.0583	108.277	Blood	ERR349361	ERP001718	25961941	60	4808952	153668	6855	51.9	3268	99.5	25.7	Velvet	7898	1	1_1_1_1_1_1_5	4.3.1.1	75	Salmonella enterica subsp. enterica serovar Typhi	GCF_001242455.1	90370	28901	400	10425_1#31
59a95e905f409b000112cfb0	10425_1_34_Viedtc93_1994	dtc93	1994	Vietnam	14.0583	108.277	Blood	ERR349364	ERP001718	25961941	60	4720346	153631	4645	52	3274	99.7	24.2	Velvet	7898	1	1_1_1_1_1_1_5	4.3.1.1	75	Salmonella enterica subsp. enterica serovar Typhi	GCF_001048115.1	90370	28901	400	10425_1#34
59a95e905f409b000112cfb1	10425_1_29_Viedtc103_1994	dtc103	1994	Vietnam	14.0583	108.277	Blood	ERR349359	ERP001718	25961941	65	4925731	161340	6414	51.8	3275	99.7	27.3	Velvet	7898	1	1_1_1_1_1_1_5	4.3.1.1	75	Salmonella enterica subsp. enterica serovar Typhi	GCF_001048335.1	90370	28901	400	10425_1#29
59a95e90c153cc00018d7ff6	10425_1_37_Viedn61_1995	dn61	1995	Vietnam	14.0583	108.277	Blood	ERR349367	ERP001718	25961941	69	4932661	185236	7592	51.8	3274	99.7	27.5	Velvet	7898	1	1_1_1_1_1_1_5	4.3.1.1	75	Salmonella enterica subsp. enterica serovar Typhi	GCF_001048335.1	90370	28901	400	10425_1#37
59a95e911691f900014af6d8	10425_1_32_Viedtc111_1994	dtc111	1994	Vietnam	14.0583	108.277	Blood	ERR349362	ERP001718	25961941	74	4856331	171986	5718	52	3276	99.8	26.3	Velvet	Ty2	1	1_1_1_1_1_1_5	4.1	75	Salmonella enterica subsp. enterica serovar Typhi	GCF_001367215.1	90370	28901	400	10425_1#32
59a95e915f409b000112cfb2	10425_1_40_Viect1-7_1993	ct1-7	1993	Vietnam	14.0583	108.277	Blood	ERR349370	ERP001718	25961941	44	4739255	206306	71	52.1	3269	99.5	24.4	Velvet	CT18	2	1_1_2_1_1_1_5	3.2.1	75	Salmonella enterica subsp. enterica serovar Typhi	GCF_001152345.1	90370	28901	400	10425_1#40
59a95e91c153cc00018d7ff7	10425_1_33_Viedn189_1996	dn189	1996	Vietnam	14.0583	108.277	Blood	ERR349363	ERP001718	25961941	58	4817859	185348	10834	51.9	3262	99.3	26.2	Velvet	7898	1	1_1_1_1_1_1_5	4.3.1.1	75	Salmonella enterica subsp. enterica serovar Typhi	GCF_001239925.1	90370	28901	400	10425_1#33
59a95e921691f900014af6d9	10425_1_46_Vieipt57_1997	ipt57	1997	Vietnam	14.0583	108.277	Blood	ERR349376	ERP001718	25961941	60	4716101	161887	8585	52.1	3267	99.5	24.5	Velvet	ST1921-06	2	1_1_2_1_1_1_5	2.3.4	75	Salmonella enterica subsp. enterica serovar Typhi	GCF_001241805.1	90370	28901	400	10425_1#46
59a95e925f409b000112cfb3	10425_1_48_Viety3-193_1997	ty3-193	1997	Vietnam	14.0583	108.277	Blood	ERR349378	ERP001718	25961941	72	5037470	155029	10016	51.8	3273	99.7	29.2	Velvet	7898	1	1_1_1_1_1_1_5	4.3.1.1	75	Salmonella enterica subsp. enterica serovar Typhi	GCF_001365995.1	90370	28901	400	10425_1#48
59a95e935f409b000112cfb4	10425_1_43_Viedty1-73_1997	dty1-73	1997	Vietnam	14.0583	108.277	Blood	ERR349373	ERP001718	25961941	70	5030436	161321	9203	51.8	3275	99.7	28.8	Velvet	7898	1	1_1_1_1_1_1_5	4.3.1.1	75	Salmonella enterica subsp. enterica serovar Typhi	GCF_001358815.1	90370	28901	400	10425_1#43
59a95e93c153cc00018d7ff8	10425_1_45_Viect1-17_1993	ct1-17	1993	Vietnam	14.0583	108.277	Blood	ERR349375	ERP001718	25961941	72	4933273	161354	6082	51.8	3276	99.8	27.5	Velvet	7898	1	1_1_1_1_1_1_5	4.3.1.1	75	Salmonella enterica subsp. enterica serovar Typhi	GCF_001048335.1	90370	28901	400	10425_1#45
59a95e945f409b000112cfb5	10425_1_42_Viect1-40_1994	ct1-40	1994	Vietnam	14.0583	108.277	Blood	ERR349372	ERP001718	25961941	69	4932597	204271	7480	51.8	3273	99.7	27.5	Velvet	7898	1	1_1_1_1_1_1_5	4.3.1.1	75	Salmonella enterica subsp. enterica serovar Typhi	GCF_001239945.1	90370	28901	400	10425_1#42
59a95e94c153cc00018d7ff9	10425_1_51_Viect1-3_1993	ct1-3	1993	Vietnam	14.0583	108.277	Blood	ERR349381	ERP001718	25961941	70	4932261	159919	8334	51.8	3266	99.5	27.7	Velvet	7898	1	1_1_1_1_1_1_5	4.3.1.1	75	Salmonella enterica subsp. enterica serovar Typhi	GCF_001240045.1	90370	28901	400	10425_1#51
59a95e951691f900014af6da	10425_1_54_Viety3-214_1997	ty3-214	1997	Vietnam	14.0583	108.277	Blood	ERR349384	ERP001718	25961941	56	4776801	162338	5312	52	3280	99.9	24.9	Velvet	Ty2	1	1_1_1_1_1_1_5	4.1	75	Salmonella enterica subsp. enterica serovar Typhi	GCF_001240985.1	90370	28901	400	10425_1#54
59a95e955f409b000112cfb6	10425_1_55_Viect1-102_1994	ct1-102	1994	Vietnam	14.0583	108.277	Blood	ERR349385	ERP001718	25961941	67	4931384	204278	6936	51.8	3279	99.8	27.3	Velvet	7898	1	1_1_1_1_1_1_5	4.3.1.1	75	Salmonella enterica subsp. enterica serovar Typhi	GCF_001048335.1	90370	28901	400	10425_1#55
59a95e955f409b000112cfb7	10425_1_58_Vieipt41_1997	ipt41	1997	Vietnam	14.0583	108.277	Blood	ERR349388	ERP001718	25961941	55	4722869	161264	5910	52	3274	99.7	24.2	Velvet	7898	1	1_1_1_1_1_1_5	4.3.1.1	75	Salmonella enterica subsp. enterica serovar Typhi	GCF_001048115.1	90370	28901	400	10425_1#58
59a95e965f409b000112cfb8	10425_1_67_Viety2-91_1994	ty2-91	1994	Vietnam	14.0583	108.277	Blood	ERR349397	ERP001718	25961941	54	4739615	172023	7152	52.1	3261	99.3	24.8	Velvet	CT18	2	1_1_2_1_1_1_5	3.2.1	75	Salmonella enterica subsp. enterica serovar Typhi	GCF_001239905.1	90370	28901	400	10425_1#67
59a95e96c153cc00018d7ffa	10425_1_57_Viect1-34_1994	ct1-34	1994	Vietnam	14.0583	108.277	Blood	ERR349387	ERP001718	25961941	65	4931073	171949	4804	51.8	3278	99.8	27.3	Velvet	7898	1	1_1_1_1_1_1_5	4.3.1.1	75	Salmonella enterica subsp. enterica serovar Typhi	GCF_001048335.1	90370	28901	400	10425_1#57
59a95e971691f900014af6db	10425_1_60_Viety1-35_1993	ty1-35	1993	Vietnam	14.0583	108.277	Blood	ERR349390	ERP001718	25961941	53	4719012	184967	4827	52	3277	99.8	24.1	Velvet	H12ESR00394-001A	1	1_1_1_1_1_1_5	3.5	75	Salmonella enterica subsp. enterica serovar Typhi	GCF_001087105.1	90370	28901	400	10425_1#60
59a95e975f409b000112cfb9	10425_1_62_Viety2-120_1994	ty2-120	1994	Vietnam	14.0583	108.277	Blood	ERR349392	ERP001718	25961941	68	4932071	185415	6218	51.8	3274	99.7	27.5	Velvet	7898	1	1_1_1_1_1_1_5	4.3.1.1	75	Salmonella enterica subsp. enterica serovar Typhi	GCF_001242105.1	90370	28901	400	10425_1#62
59a95e985f409b000112cfba	10425_1_68_Viety2-107_1994	ty2-107	1994	Vietnam	14.0583	108.277	Blood	ERR349398	ERP001718	25961941	59	4730559	185321	9645	52.1	3263	99.4	24.7	Velvet	ST1921-06	2	1_1_2_1_1_1_5	2.3.2	75	Salmonella enterica subsp. enterica serovar Typhi	GCF_001241545.1	90370	28901	400	10425_1#68
59a95e985f409b000112cfbb	10425_1_73_Viety2-108_1994	ty2-108	1994	Vietnam	14.0583	108.277	Blood	ERR349403	ERP001718	25961941	71	4932489	153669	10331	51.8	3268	99.5	27.7	Velvet	7898	1	1_1_1_1_1_1_5	4.3.1.1	75	Salmonella enterica subsp. enterica serovar Typhi	GCF_001364415.1	90370	28901	400	10425_1#73
59a95e98c153cc00018d7ffb	10425_1_72_Viety2-93_1994	ty2-93	1994	Vietnam	14.0583	108.277	Blood	ERR349402	ERP001718	25961941	55	4776097	185431	5982	52	3275	99.7	25	Velvet	Ty2	1	1_1_1_1_1_1_5	4.1	75	Salmonella enterica subsp. enterica serovar Typhi	GCF_001241345.1	90370	28901	400	10425_1#72
59a95e995f409b000112cfbc	10425_1_75_Viety1-16_1993	ty1-16	1993	Vietnam	14.0583	108.277	Blood	ERR349405	ERP001718	25961941	56	4724996	173391	6472	52.1	3271	99.6	24.4	Velvet	404Ty	2	1_1_2_1_1_1_5	3.1	75	Salmonella enterica subsp. enterica serovar Typhi	GCF_001240755.1	90370	28901	400	10425_1#75
59a95e995f409b000112cfbd	10425_1_70_Viety2-32_1993	ty2-32	1993	Vietnam	14.0583	108.277	Blood	ERR349400	ERP001718	25961941	57	4846561	161433	8016	52.1	3254	99.1	26.6	Velvet	CT18	2	1_1_2_1_1_1_5	3.2.1	75	Salmonella enterica subsp. enterica serovar Typhi	GCF_001239825.1	90370	28901	400	10425_1#70
59a95e99c153cc00018d7ffc	10425_1_76_Viety2-80_1994	ty2-80	1994	Vietnam	14.0583	108.277	Blood	ERR349406	ERP001718	25961941	58	4805470	162994	7612	52.1	3271	99.6	25.6	Velvet	LNT1148	1	1_1_1_1_1_1_5	3.4	75	Salmonella enterica subsp. enterica serovar Typhi	GCF_001240005.1	90370	28901	400	10425_1#76
59a95e99c153cc00018d7ffd	10425_1_81_Viety2-98_1994	ty2-98	1994	Vietnam	14.0583	108.277	Blood	ERR349411	ERP001718	25961941	58	4738848	153661	5729	52.1	3260	99.3	24.7	Velvet	CT18	2	1_1_2_1_1_1_5	3.2.1	75	Salmonella enterica subsp. enterica serovar Typhi	GCF_001241705.1	90370	28901	400	10425_1#81
59a95e9ac153cc00018d7ffe	10425_1_85_Viety2-99_1994	ty2-99	1994	Vietnam	14.0583	108.277	Blood	ERR349415	ERP001718	25961941	57	4739097	161805	5123	52.1	3265	99.4	24.6	Velvet	CT18	2	1_1_2_1_1_1_5	3.2.1	75	Salmonella enterica subsp. enterica serovar Typhi	GCF_001239905.1	90370	28901	400	10425_1#85
59a95e9b5f409b000112cfbe	10425_1_82_Viety2-111_1994	ty2-111	1994	Vietnam	14.0583	108.277	Blood	ERR349412	ERP001718	25961941	62	4735988	183449	8466	52	3271	99.6	24.6	Velvet	ERL024120	2	1_1_2_1_1_1_5	2.1.7	75	Salmonella enterica subsp. enterica serovar Typhi	GCF_001099365.1	90370	28901	400	10425_1#82
59a95e9c1691f900014af6dc	10425_1_93_Viety2-86_1994	ty2-86	1994	Vietnam	14.0583	108.277	Blood	ERR349423	ERP001718	25961941	58	4740042	172028	7139	52.1	3258	99.2	24.8	Velvet	CT18	2	1_1_2_1_1_1_5	3.2.1	75	Salmonella enterica subsp. enterica serovar Typhi	GCF_001239905.1	90370	28901	400	10425_1#93
59a95e9c5f409b000112cfbf	10425_1_94_Viety1-34_1993	ty1-34	1993	Vietnam	14.0583	108.277	Blood	ERR349424	ERP001718	25961941	52	4716374	185441	7860	52.1	3269	99.5	24.4	Velvet	ST1921-06	2	1_1_2_1_1_1_5	2.3.3	75	Salmonella enterica subsp. enterica serovar Typhi	GCF_001240105.1	90370	28901	400	10425_1#94
59a95e9cc153cc00018d7fff	10425_1_96_Viety2-75_1994	ty2-75	1994	Vietnam	14.0583	108.277	Blood	ERR349426	ERP001718	25961941	55	4739942	171947	6198	52.1	3256	99.1	24.9	Velvet	CT18	2	1_1_2_1_1_1_5	3.2.1	75	Salmonella enterica subsp. enterica serovar Typhi	GCF_001242225.1	90370	28901	400	10425_1#96
59a95e9cc153cc00018d8000	10425_1_95_Viety1-60_1993	Ty1-60	1993	Vietnam	14.0583	108.277	Unknown	ERR349425	ERP001718	25961941	62	4952910	185228	6728	51.8	3261	99.3	28	Velvet	CT18	2	1_1_2_1_1_1_5	3.2.1	75	Salmonella enterica subsp. enterica serovar Typhi	GCF_001163165.1	90370	28901	394	10425_1#95
59a95e9d5f409b000112cfc0	10426_1_1_Viedtc95_1994	dtc95	1994	Vietnam	14.0583	108.277	Blood	ERR349523	ERP001718	25961941	54	4929925	204286	10	51.8	3279	99.8	27.2	Velvet	7898	1	1_1_1_1_1_1_5	4.3.1.1	75	Salmonella enterica subsp. enterica serovar Typhi	GCF_001362395.1	90370	28901	400	10426_1#1
59a95e9dc153cc00018d8001	10426_1_2_Viedtc110_1994	dtc110	1994	Vietnam	14.0583	108.277	Blood	ERR349524	ERP001718	25961941	54	4931229	206350	40	51.8	3284	100	27.1	Velvet	7898	1	1_1_1_1_1_1_5	4.3.1.1	75	Salmonella enterica subsp. enterica serovar Typhi	GCF_001079025.1	90370	28901	400	10426_1#2
59a95e9e1691f900014af6dd	10426_1_3_Con3525_3_2011	3525/3	2011	Democratic Republic of Congo	-4.03833	21.7587	Blood	ERR349525	ERP001718	25961941	53	4877134	204260	24	51.9	3283	100	26.3	Velvet	E98-0664_66	2	1_1_2_1_1_1_5	2.5.1	75	Salmonella enterica subsp. enterica serovar Typhi	GCF_001100465.1	90370	28901	400	10426_1#3
59a95e9e1691f900014af6de	10426_1_5_Con3069_3_2010	3069/3	2010	Democratic Republic of Congo	-4.03833	21.7587	Blood	ERR349527	ERP001718	25961941	46	4684380	191214	46	52.1	3283	100	23.3	Velvet	E98-0664_66	2	1_1_2_1_1_1_5	2.5.1	75	Salmonella enterica subsp. enterica serovar Typhi	GCF_001079005.1	90370	28901	400	10426_1#5
59a95e9e5f409b000112cfc1	10426_1_4_Con3080_3_2010	3080/3	2010	Democratic Republic of Congo	-4.03833	21.7587	Blood	ERR349526	ERP001718	25961941	55	4871516	171997	17	51.9	3283	100	26.2	Velvet	E98-0664_66	2	1_1_2_1_1_1_5	2.5.1	75	Salmonella enterica subsp. enterica serovar Typhi	GCF_001100465.1	90370	28901	400	10426_1#4
59a95e9e5f409b000112cfc2	10426_1_9_Viedtc139_1995	dtc139	1995	Vietnam	14.0583	108.277	Blood	ERR349531	ERP001718	25961941	45	4817373	204276	129	51.9	3284	100	25.4	Velvet	7898	1	1_1_1_1_1_1_5	4.3.1.1	75	Salmonella enterica subsp. enterica serovar Typhi	GCF_001358615.1	90370	28901	400	10426_1#9
59a95e9ec153cc00018d8002	10426_1_6_Nepnp61_2011	np61	2011	Nepal	28.3949	84.124	Blood	ERR349528	ERP001718	25961941	42	4720717	217842	47	52	3283	100	23.9	Velvet	7898	1	1_1_1_1_1_1_5	4.3.1.2	75	Salmonella enterica subsp. enterica serovar Typhi	GCF_001047955.1	90370	28901	400	10426_1#6
59a95ea01691f900014af6df	10426_1_10_Viedtc102_1994	dtc102	1994	Vietnam	14.0583	108.277	Blood	ERR349532	ERP001718	25961941	58	4722024	161278	5142	52	3280	99.9	24	Velvet	7898	1	1_1_1_1_1_1_5	4.3.1.1	75	Salmonella enterica subsp. enterica serovar Typhi	GCF_001048115.1	90370	28901	400	10426_1#10
59a95ea05f409b000112cfc3	10426_1_11_Viedn163_1996	dn163	1996	Vietnam	14.0583	108.277	Blood	ERR349533	ERP001718	25961941	69	4933479	185434	8535	51.8	3273	99.7	27.5	Velvet	7898	1	1_1_1_1_1_1_5	4.3.1.1	74	Salmonella enterica subsp. enterica serovar Typhi	GCF_001365415.1	90370	28901	400	10426_1#11
59a95ea0c153cc00018d8003	10426_1_13_Viedtc3_1994	dtc3	1994	Vietnam	14.0583	108.277	Blood	ERR349535	ERP001718	25961941	54	4827809	204455	5260	52	3279	99.8	25.8	Velvet	7898	1	1_1_1_1_1_1_5	4.3.1.1	75	Salmonella enterica subsp. enterica serovar Typhi	GCF_001088065.1	90370	28901	400	10426_1#13
59a95ea21691f900014af6e0	10426_1_15_Viedn110_1996	dn110	1996	Vietnam	14.0583	108.277	Blood	ERR349537	ERP001718	25961941	71	4764737	182844	2809	52.1	3283	100	24.6	Velvet	LNT1148	1	1_1_1_1_1_1_5	3.4	75	Salmonella enterica subsp. enterica serovar Typhi	GCF_001367975.1	90370	28901	400	10426_1#15
59a95ea25f409b000112cfc4	10426_1_17_Viedtc92_1994	dtc92	1994	Vietnam	14.0583	108.277	Blood	ERR349539	ERP001718	25961941	66	4932158	204308	12418	51.8	3279	99.8	27.3	Velvet	7898	1	1_1_1_1_1_1_5	4.3.1.1	75	Salmonella enterica subsp. enterica serovar Typhi	GCF_001048335.1	90370	28901	400	10426_1#17
59a95ea25f409b000112cfc5	10426_1_14_Viedn15_1995	dn15	1995	Vietnam	14.0583	108.277	Blood	ERR349536	ERP001718	25961941	70	4931376	204312	5588	51.8	3281	99.9	27.3	Velvet	7898	1	1_1_1_1_1_1_5	4.3.1.1	75	Salmonella enterica subsp. enterica serovar Typhi	GCF_001048335.1	90370	28901	400	10426_1#14
59a95ea2c153cc00018d8004	10426_1_16_Viedtc150_1995	dtc150	1995	Vietnam	14.0583	108.277	Blood	ERR349538	ERP001718	25961941	68	5031160	185320	9273	51.8	3279	99.8	28.7	Velvet	7898	1	1_1_1_1_1_1_5	4.3.1.1	75	Salmonella enterica subsp. enterica serovar Typhi	GCF_001239765.1	90370	28901	400	10426_1#16
59a95ea35f409b000112cfc6	10426_1_12_Viedn45_1995	dn45	1995	Vietnam	14.0583	108.277	Blood	ERR349534	ERP001718	25961941	68	4932662	171918	7829	51.8	3275	99.7	27.5	Velvet	7898	1	1_1_1_1_1_1_5	4.3.1.1	74	Salmonella enterica subsp. enterica serovar Typhi	GCF_001048335.1	90370	28901	400	10426_1#12
59a95ea41691f900014af6e1	10426_1_19_Viedn10_1995	dn10	1995	Vietnam	14.0583	108.277	Blood	ERR349541	ERP001718	25961941	70	4926397	161354	5609	51.9	3277	99.8	27.3	Velvet	7898	1	1_1_1_1_1_1_5	4.3.1.1	75	Salmonella enterica subsp. enterica serovar Typhi	GCF_001363655.1	90370	28901	400	10426_1#19
59a95ea41691f900014af6e2	10426_1_21_Viedn109_1996	dn109	1996	Vietnam	14.0583	108.277	Blood	ERR349543	ERP001718	25961941	55	4816891	172081	4360	51.9	3279	99.8	25.5	Velvet	7898	1	1_1_1_1_1_1_5	4.3.1.1	75	Salmonella enterica subsp. enterica serovar Typhi	GCF_001239925.1	90370	28901	400	10426_1#21
59a95ea55f409b000112cfc7	10426_1_23_Viedtc138_1995	dtc138	1995	Vietnam	14.0583	108.277	Blood	ERR349545	ERP001718	25961941	68	5028980	171990	7868	51.8	3277	99.8	28.8	Velvet	7898	1	1_1_1_1_1_1_5	4.3.1.1	75	Salmonella enterica subsp. enterica serovar Typhi	GCF_001358815.1	90370	28901	400	10426_1#23
59a95ea61691f900014af6e3	10426_1_26_Viedn108_1996	dn108	1996	Vietnam	14.0583	108.277	Blood	ERR349548	ERP001718	25961941	68	4933896	171924	7228	51.8	3272	99.6	27.6	Velvet	7898	1	1_1_1_1_1_1_5	4.3.1.1	75	Salmonella enterica subsp. enterica serovar Typhi	GCF_001364135.1	90370	28901	400	10426_1#26
59a95ea61691f900014af6e4	10426_1_24_Viedtc69_1994	dtc69	1994	Vietnam	14.0583	108.277	Blood	ERR349546	ERP001718	25961941	56	4721781	161210	4058	52	3279	99.8	24.1	Velvet	7898	1	1_1_1_1_1_1_5	4.3.1.1	75	Salmonella enterica subsp. enterica serovar Typhi	GCF_001048115.1	90370	28901	400	10426_1#24
59a95ea65f409b000112cfc8	10426_1_27_Viedn57_1995	dn57	1995	Vietnam	14.0583	108.277	Blood	ERR349549	ERP001718	25961941	73	4932338	153881	5796	51.8	3276	99.8	27.4	Velvet	7898	1	1_1_1_1_1_1_5	4.3.1.1	75	Salmonella enterica subsp. enterica serovar Typhi	GCF_001364895.1	90370	28901	400	10426_1#27
59a95ea65f409b000112cfc9	10426_1_25_Viedn12_1995	dn12	1995	Vietnam	14.0583	108.277	Blood	ERR349547	ERP001718	25961941	73	4930765	155021	6085	51.8	3273	99.7	27.5	Velvet	7898	1	1_1_1_1_1_1_5	4.3.1.1	75	Salmonella enterica subsp. enterica serovar Typhi	GCF_001048335.1	90370	28901	400	10426_1#25
59a95ea71691f900014af6e5	10426_1_29_Viedn20_1995	dn20	1995	Vietnam	14.0583	108.277	Blood	ERR349551	ERP001718	25961941	67	4932106	161329	5100	51.8	3279	99.8	27.3	Velvet	7898	1	1_1_1_1_1_1_5	4.3.1.1	75	Salmonella enterica subsp. enterica serovar Typhi	GCF_001048335.1	90370	28901	400	10426_1#29
59a95ea75f409b000112cfca	10426_1_28_Viedtc71_1994	dtc71	1994	Vietnam	14.0583	108.277	Blood	ERR349550	ERP001718	25961941	66	4931712	204450	4684	51.8	3279	99.8	27.3	Velvet	7898	1	1_1_1_1_1_1_5	4.3.1.1	75	Salmonella enterica subsp. enterica serovar Typhi	GCF_001048335.1	90370	28901	400	10426_1#28
59a95ea81691f900014af6e6	10426_1_31_Viedn28_1995	dn28	1995	Vietnam	14.0583	108.277	Blood	ERR349553	ERP001718	25961941	45	4721651	204284	26	52	3284	100	23.9	Velvet	7898	1	1_1_1_1_1_1_5	4.3.1.1	75	Salmonella enterica subsp. enterica serovar Typhi	GCF_001047955.1	90370	28901	400	10426_1#31
59a95ea81691f900014af6e7	10426_1_30_Viedtc21_1994	dtc21	1994	Vietnam	14.0583	108.277	Blood	ERR349552	ERP001718	25961941	69	4932334	204356	6612	51.8	3272	99.6	27.5	Velvet	7898	1	1_1_1_1_1_1_5	4.3.1.1	75	Salmonella enterica subsp. enterica serovar Typhi	GCF_001048335.1	90370	28901	400	10426_1#30
59a95ea95f409b000112cfcb	10426_1_34_Vieipt43_1997	ipt43	1997	Vietnam	14.0583	108.277	Blood	ERR349556	ERP001718	25961941	40	4817672	206273	2	51.9	3284	100	25.4	Velvet	7898	1	1_1_1_1_1_1_5	4.3.1.1	75	Salmonella enterica subsp. enterica serovar Typhi	GCF_001368075.1	90370	28901	400	10426_1#34
59a95ea95f409b000112cfcc	10426_1_35_Viety2-160_1994	ty2-160	1994	Vietnam	14.0583	108.277	Blood	ERR349557	ERP001718	25961941	68	4933661	204357	6676	51.8	3279	99.8	27.4	Velvet	7898	1	1_1_1_1_1_1_5	4.3.1.1	75	Salmonella enterica subsp. enterica serovar Typhi	GCF_001364015.1	90370	28901	400	10426_1#35
59a95ea95f409b000112cfcd	10426_1_36_Vieipt47_1997	ipt47	1997	Vietnam	14.0583	108.277	Blood	ERR349558	ERP001718	25961941	54	4721479	204492	6393	52	3271	99.6	24.3	Velvet	7898	1	1_1_1_1_1_1_5	4.3.1.1	75	Salmonella enterica subsp. enterica serovar Typhi	GCF_001048115.1	90370	28901	400	10426_1#36
59a95eaa1691f900014af6e8	10426_1_37_Viety2-166_1994	ty2-166	1994	Vietnam	14.0583	108.277	Blood	ERR349559	ERP001718	25961941	55	4739803	185224	8617	52.1	3272	99.6	24.6	Velvet	UI4692	2	1_1_2_1_1_1_5	2.2	75	Salmonella enterica subsp. enterica serovar Typhi	GCF_001366955.1	90370	28901	400	10426_1#37
59a95eab5f409b000112cfce	10426_1_42_Viety3-253_1998	ty3-253	1998	Vietnam	14.0583	108.277	Blood	ERR349564	ERP001718	25961941	68	4931967	161332	6581	51.8	3279	99.8	27.4	Velvet	7898	1	1_1_1_1_1_1_5	4.3.1.1	75	Salmonella enterica subsp. enterica serovar Typhi	GCF_001048335.1	90370	28901	400	10426_1#42
59a95eac1691f900014af6e9	10426_1_41_Viety2-170_1995	ty2-170	1995	Vietnam	14.0583	108.277	Blood	ERR349563	ERP001718	25961941	68	4931009	161298	8672	51.8	3275	99.7	27.4	Velvet	7898	1	1_1_1_1_1_1_5	4.3.1.1	75	Salmonella enterica subsp. enterica serovar Typhi	GCF_001048335.1	90370	28901	400	10426_1#41
59a95eac1691f900014af6ea	10426_1_40_Viedty1-75_1997	dty1-75	1997	Vietnam	14.0583	108.277	Blood	ERR349562	ERP001718	25961941	71	5029305	155044	8177	51.8	3270	99.6	28.9	Velvet	7898	1	1_1_1_1_1_1_5	4.3.1.1	75	Salmonella enterica subsp. enterica serovar Typhi	GCF_001358815.1	90370	28901	400	10426_1#40
59a95eac5f409b000112cfcf	10426_1_43_Vieas16_1998	as16	1998	Vietnam	14.0583	108.277	Blood	ERR349565	ERP001718	25961941	53	4729562	204336	7901	52.1	3272	99.6	24.5	Velvet	ST1921-06	2	1_1_2_1_1_1_5	2.3.2	75	Salmonella enterica subsp. enterica serovar Typhi	GCF_001363315.1	90370	28901	400	10426_1#43
59a95ead5f409b000112cfd0	10426_1_47_Vieipt79_1997	ipt79	1997	Vietnam	14.0583	108.277	Blood	ERR349568	ERP001718	25961941	73	5030688	155023	7769	51.8	3273	99.7	29	Velvet	7898	1	1_1_1_1_1_1_5	4.3.1.1	75	Salmonella enterica subsp. enterica serovar Typhi	GCF_001365015.1	90370	28901	400	10426_1#47
59a95eae1691f900014af6eb	10426_1_49_Viect1-23_1993	ct1-23	1993	Vietnam	14.0583	108.277	Blood	ERR349570	ERP001718	25961941	68	4931992	204272	4661	51.8	3279	99.8	27.3	Velvet	7898	1	1_1_1_1_1_1_5	4.3.1.1	75	Salmonella enterica subsp. enterica serovar Typhi	GCF_001048335.1	90370	28901	400	10426_1#49
59a95eae1691f900014af6ec	10426_1_48_Viedty1-86_1997	dty1-86	1997	Vietnam	14.0583	108.277	Blood	ERR349569	ERP001718	25961941	53	4722307	204335	7430	52	3271	99.6	24.3	Velvet	7898	1	1_1_1_1_1_1_5	4.3.1.1	75	Salmonella enterica subsp. enterica serovar Typhi	GCF_001366335.1	90370	28901	400	10426_1#48
59a95eae5f409b000112cfd1	10426_1_38_Viect1-45_1994	ct1-45	1994	Vietnam	14.0583	108.277	Blood	ERR349560	ERP001718	25961941	52	4721856	204314	4559	52	3280	99.9	24.1	Velvet	7898	1	1_1_1_1_1_1_5	4.3.1.1	75	Salmonella enterica subsp. enterica serovar Typhi	GCF_001048115.1	90370	28901	400	10426_1#38
59a95eafc153cc00018d8005	10426_1_50_Vieipt76_1997	ipt76	1997	Vietnam	14.0583	108.277	Blood	ERR349571	ERP001718	25961941	72	5030625	161267	17995	51.8	3271	99.6	29	Velvet	7898	1	1_1_1_1_1_1_5	4.3.1.1	75	Salmonella enterica subsp. enterica serovar Typhi	GCF_001358815.1	90370	28901	400	10426_1#50
59a95eafc153cc00018d8006	10426_1_52_Viety3-212_1997	ty3-212	1997	Vietnam	14.0583	108.277	Blood	ERR349573	ERP001718	25961941	54	4720581	161208	4949	52	3278	99.8	24.1	Velvet	7898	1	1_1_1_1_1_1_5	4.3.1.1	75	Salmonella enterica subsp. enterica serovar Typhi	GCF_001363215.1	90370	28901	400	10426_1#52
59a95eb05f409b000112cfd2	10426_1_51_Viedty1-88_1997	dty1-88	1997	Vietnam	14.0583	108.277	Blood	ERR349572	ERP001718	25961941	57	5029534	204285	7	51.8	3283	100	28.6	Velvet	7898	1	1_1_1_1_1_1_5	4.3.1.1	75	Salmonella enterica subsp. enterica serovar Typhi	GCF_001358815.1	90370	28901	400	10426_1#51
59a95eb05f409b000112cfd3	10426_1_55_Viedty1-89_1997	dty1-89	1997	Vietnam	14.0583	108.277	Blood	ERR349576	ERP001718	25961941	56	4721515	185058	4990	52	3277	99.8	24.1	Velvet	7898	1	1_1_1_1_1_1_5	4.3.1.1	75	Salmonella enterica subsp. enterica serovar Typhi	GCF_001113605.1	90370	28901	400	10426_1#55
59a95eb15f409b000112cfd4	10426_1_57_Viect1-65_1994	ct1-65	1994	Vietnam	14.0583	108.277	Blood	ERR349578	ERP001718	25961941	66	4932224	204500	5346	51.8	3279	99.8	27.3	Velvet	7898	1	1_1_1_1_1_1_5	4.3.1.1	75	Salmonella enterica subsp. enterica serovar Typhi	GCF_001048335.1	90370	28901	400	10426_1#57
59a95eb21691f900014af6ed	10426_1_59_Viedty1-91_1997	dty1-91	1997	Vietnam	14.0583	108.277	Blood	ERR349580	ERP001718	25961941	60	4819538	155175	7525	51.9	3275	99.7	25.8	Velvet	7898	1	1_1_1_1_1_1_5	4.3.1.1	75	Salmonella enterica subsp. enterica serovar Typhi	GCF_001363195.1	90370	28901	400	10426_1#59
59a95eb21691f900014af6ee	10426_1_61_Viedty1-93_1997	dty1-93	1997	Vietnam	14.0583	108.277	Blood	ERR349582	ERP001718	25961941	57	5027420	185707	53	51.8	3284	100	28.5	Velvet	7898	1	1_1_1_1_1_1_5	4.3.1.1	75	Salmonella enterica subsp. enterica serovar Typhi	GCF_001358815.1	90370	28901	400	10426_1#61
59a95eb2c153cc00018d8007	10426_1_60_Viedty1-58_1995	dty1-58	1995	Vietnam	14.0583	108.277	Blood	ERR349581	ERP001718	25961941	43	4810629	185607	44	51.9	3278	99.8	25.4	Velvet	7898	1	1_1_1_1_1_1_5	4.3.1.1	74	Salmonella enterica subsp. enterica serovar Typhi	GCF_001358615.1	90370	28901	400	10426_1#60
59a95eb41691f900014af6ef	10426_1_62_Viect1-33_1994	ct1-33	1994	Vietnam	14.0583	108.277	Blood	ERR349583	ERP001718	25961941	70	4932956	155001	7750	51.8	3272	99.6	27.8	Velvet	7898	1	1_1_1_1_1_1_5	4.3.1.1	75	Salmonella enterica subsp. enterica serovar Typhi	GCF_001367955.1	90370	28901	400	10426_1#62
59a95eb41691f900014af6f0	10426_1_64_Viety3-215_1997	ty3-215	1997	Vietnam	14.0583	108.277	Blood	ERR349585	ERP001718	25961941	71	5028114	161266	5519	51.8	3275	99.7	28.9	Velvet	7898	1	1_1_1_1_1_1_5	4.3.1.1	75	Salmonella enterica subsp. enterica serovar Typhi	GCF_001358815.1	90370	28901	400	10426_1#64
59a95eb45f409b000112cfd5	10426_1_58_Viedty1-46_1995	dty1-46	1995	Vietnam	14.0583	108.277	Blood	ERR349579	ERP001718	25961941	75	5016981	184930	45541	51.8	3271	99.6	28.7	Velvet	7898	1	1_1_1_1_1_1_5	4.3.1.1	75	Salmonella enterica subsp. enterica serovar Typhi	GCF_001365255.1	90370	28901	400	10426_1#58
59a95eb4c153cc00018d8008	10426_1_63_Viedty1-67_1995	dty1-67	1995	Vietnam	14.0583	108.277	Blood	ERR349584	ERP001718	25961941	70	4931740	204289	6958	51.8	3275	99.7	27.6	Velvet	7898	1	1_1_1_1_1_1_5	4.3.1.1	75	Salmonella enterica subsp. enterica serovar Typhi	GCF_001363415.1	90370	28901	400	10426_1#63
59a95eb4c153cc00018d8009	10426_1_54_Vieas257_1999	as257	1999	Vietnam	14.0583	108.277	Blood	ERR349575	ERP001718	25961941	52	4739480	185448	6322	52.1	3263	99.4	24.7	Velvet	CT18	2	1_1_2_1_1_1_5	3.2.1	75	Salmonella enterica subsp. enterica serovar Typhi	GCF_001239905.1	90370	28901	400	10426_1#54
59a95eb65f409b000112cfd6	10426_1_67_Viety2-76_1994	ty2-76	1994	Vietnam	14.0583	108.277	Blood	ERR349588	ERP001718	25961941	68	4932822	204307	5881	51.8	3276	99.8	27.4	Velvet	7898	1	1_1_1_1_1_1_5	4.3.1.1	75	Salmonella enterica subsp. enterica serovar Typhi	GCF_001367955.1	90370	28901	400	10426_1#67
59a95eb71691f900014af6f1	10426_1_70_Viety2-90_1994	ty2-90	1994	Vietnam	14.0583	108.277	Blood	ERR349591	ERP001718	25961941	68	4930974	204315	6189	51.8	3273	99.7	27.6	Velvet	7898	1	1_1_1_1_1_1_5	4.3.1.1	75	Salmonella enterica subsp. enterica serovar Typhi	GCF_001366795.1	90370	28901	400	10426_1#70
59a95eb71691f900014af6f2	10426_1_69_Viety2-17_1993	ty2-17	1993	Vietnam	14.0583	108.277	Blood	ERR349590	ERP001718	25961941	67	5037478	185219	10549	51.8	3265	99.4	29.2	Velvet	7898	1	1_1_1_1_1_1_5	4.3.1.1	75	Salmonella enterica subsp. enterica serovar Typhi	GCF_001363455.1	90370	28901	400	10426_1#69
59a95eb7c153cc00018d800a	10426_1_72_Viety2-123_1994	ty2-123	1994	Vietnam	14.0583	108.277	Blood	ERR349593	ERP001718	25961941	69	4932714	204289	6688	51.8	3276	99.8	27.5	Velvet	7898	1	1_1_1_1_1_1_5	4.3.1.1	75	Salmonella enterica subsp. enterica serovar Typhi	GCF_001048335.1	90370	28901	400	10426_1#72
59a95eb81691f900014af6f3	10426_1_74_Viety2-144_1994	ty2-144	1994	Vietnam	14.0583	108.277	Blood	ERR349595	ERP001718	25961941	67	4931771	204352	9334	51.8	3272	99.6	27.6	Velvet	7898	1	1_1_1_1_1_1_5	4.3.1.1	75	Salmonella enterica subsp. enterica serovar Typhi	GCF_001364115.1	90370	28901	400	10426_1#74
59a95eb81691f900014af6f4	10426_1_78_Viety2-100_1994	ty2-100	1994	Vietnam	14.0583	108.277	Blood	ERR349599	ERP001718	25961941	72	4933118	161383	8639	51.8	3270	99.6	27.6	Velvet	7898	1	1_1_1_1_1_1_5	4.3.1.1	75	Salmonella enterica subsp. enterica serovar Typhi	GCF_001048335.1	90370	28901	400	10426_1#78
59a95eb85f409b000112cfd7	10426_1_71_Viety2-139_1994	ty2-139	1994	Vietnam	14.0583	108.277	Blood	ERR349592	ERP001718	25961941	67	4932038	204271	6211	51.8	3277	99.8	27.4	Velvet	7898	1	1_1_1_1_1_1_5	4.3.1.1	75	Salmonella enterica subsp. enterica serovar Typhi	GCF_001048335.1	90370	28901	400	10426_1#71
59a95eb91691f900014af6f5	10426_1_76_Viety2-146_1994	ty2-146	1994	Vietnam	14.0583	108.277	Blood	ERR349597	ERP001718	25961941	64	4931331	204259	8064	51.8	3276	99.8	27.4	Velvet	7898	1	1_1_1_1_1_1_5	4.3.1.1	75	Salmonella enterica subsp. enterica serovar Typhi	GCF_001048335.1	90370	28901	400	10426_1#76
59a95eb9c153cc00018d800b	10426_1_80_Viety2-131_1994	ty2-131	1994	Vietnam	14.0583	108.277	Blood	ERR349601	ERP001718	25961941	71	5039411	149696	8756	51.8	3268	99.5	29.2	Velvet	7898	1	1_1_1_1_1_1_5	4.3.1.1	75	Salmonella enterica subsp. enterica serovar Typhi	GCF_001365995.1	90370	28901	400	10426_1#80
59a95eba1691f900014af6f6	10426_1_82_Viety2-101_1994	ty2-101	1994	Vietnam	14.0583	108.277	Blood	ERR349603	ERP001718	25961941	68	4931547	161426	4754	51.8	3281	99.9	27.3	Velvet	7898	1	1_1_1_1_1_1_5	4.3.1.1	75	Salmonella enterica subsp. enterica serovar Typhi	GCF_001368455.1	90370	28901	400	10426_1#82
59a95eba5f409b000112cfd8	10426_1_79_Viety2-114_1994	ty2-114	1994	Vietnam	14.0583	108.277	Blood	ERR349600	ERP001718	25961941	68	4931500	155235	6916	51.8	3274	99.7	27.5	Velvet	7898	1	1_1_1_1_1_1_5	4.3.1.1	75	Salmonella enterica subsp. enterica serovar Typhi	GCF_001048335.1	90370	28901	400	10426_1#79
59a95ebb1691f900014af6f7	10426_1_81_Viety2-71_1994	ty2-71	1994	Vietnam	14.0583	108.277	Blood	ERR349602	ERP001718	25961941	75	4932407	161326	4101	51.8	3278	99.8	27.4	Velvet	7898	1	1_1_1_1_1_1_5	4.3.1.1	75	Salmonella enterica subsp. enterica serovar Typhi	GCF_001048335.1	90370	28901	400	10426_1#81
59a95ebbc153cc00018d800c	10426_1_84_Viety2-132_1994	ty2-132	1994	Vietnam	14.0583	108.277	Blood	ERR349605	ERP001718	25961941	71	5029052	171918	7449	51.8	3275	99.7	28.8	Velvet	7898	1	1_1_1_1_1_1_5	4.3.1.1	75	Salmonella enterica subsp. enterica serovar Typhi	GCF_001358815.1	90370	28901	400	10426_1#84
59a95ebc5f409b000112cfd9	10426_1_83_Viety2-115_1994	ty2-115	1994	Vietnam	14.0583	108.277	Blood	ERR349604	ERP001718	25961941	56	4732904	185522	7061	52	3270	99.6	24.6	Velvet	Ty2	1	1_1_1_1_1_1_5	4.1	75	Salmonella enterica subsp. enterica serovar Typhi	GCF_001048115.1	90370	28901	400	10426_1#83
59a95ebcc153cc00018d800d	10426_1_88_Viety2-153_1994	ty2-153	1994	Vietnam	14.0583	108.277	Blood	ERR349609	ERP001718	25961941	96	5061765	184868	14565	51.8	3277	99.8	29.3	Velvet	7898	1	1_1_1_1_1_1_5	4.3.1.1	75	Salmonella enterica subsp. enterica serovar Typhi	GCF_001363575.1	90370	28901	400	10426_1#88
59a95ebd1691f900014af6f8	10426_1_94_Viety2-134_1994	ty2-134	1994	Vietnam	14.0583	108.277	Blood	ERR349615	ERP001718	25961941	73	5028324	161347	6813	51.8	3276	99.8	28.9	Velvet	7898	1	1_1_1_1_1_1_5	4.3.1.1	75	Salmonella enterica subsp. enterica serovar Typhi	GCF_001358815.1	90370	28901	400	10426_1#94
59a95ebd5f409b000112cfda	10426_1_85_Viety2-150_1994	ty2-150	1994	Vietnam	14.0583	108.277	Blood	ERR349606	ERP001718	25961941	57	4818412	184860	8757	51.9	3271	99.6	25.9	Velvet	7898	1	1_1_1_1_1_1_5	4.3.1.1	75	Salmonella enterica subsp. enterica serovar Typhi	GCF_001363735.1	90370	28901	400	10426_1#85
59a95ebe1691f900014af6f9	10426_1_96_Viety2-155_1994	ty2-155	1994	Vietnam	14.0583	108.277	Blood	ERR349617	ERP001718	25961941	72	4931237	155021	5572	51.8	3280	99.9	27.3	Velvet	7898	1	1_1_1_1_1_1_5	4.3.1.1	75	Salmonella enterica subsp. enterica serovar Typhi	GCF_001048335.1	90370	28901	400	10426_1#96
59a95ebe1691f900014af6fa	10426_1_92_Viety2-103_1994	ty2-103	1994	Vietnam	14.0583	108.277	Blood	ERR349613	ERP001718	25961941	71	4934027	155139	7434	51.8	3274	99.7	27.5	Velvet	7898	1	1_1_1_1_1_1_5	4.3.1.1	75	Salmonella enterica subsp. enterica serovar Typhi	GCF_001048335.1	90370	28901	400	10426_1#92
59a95ebec153cc00018d800e	10426_1_95_Viety2-104_1994	ty2-104	1994	Vietnam	14.0583	108.277	Blood	ERR349616	ERP001718	25961941	66	4930531	204473	5181	51.8	3280	99.9	27.2	Velvet	7898	1	1_1_1_1_1_1_5	4.3.1.1	75	Salmonella enterica subsp. enterica serovar Typhi	GCF_001048335.1	90370	28901	400	10426_1#95
59a95ebf1691f900014af6fb	10492_1_3_MaltaMDUST120_2009	MDUST120	2009	Malta	35.9375	14.3754	Stool	ERR352256	ERP001718	25961941	44	4728332	204291	98	52.1	3285	100	24	Velvet	404Ty	2	1_1_2_1_1_1_5	3.1	75	Salmonella enterica subsp. enterica serovar Typhi	GCF_001120845.1	90370	28901	400	10492_1#3
59a95ebfc153cc00018d800f	10492_1_1_LebMDUST106_2006	MDUST106	2006	Lebanon	33.8547	35.8623	Blood	ERR352254	ERP001718	25961941	43	4727437	206109	106	52.1	3285	100	24	Velvet	404Ty	2	1_1_2_1_1_1_5	3.1	75	Salmonella enterica subsp. enterica serovar Typhi	GCF_001082945.1	90370	28901	400	10492_1#1
59a95ebfc153cc00018d8010	10492_1_4_AustraliaMDUST121_2010	MDUST121	2010	Australia	-25.2744	133.775	Blood	ERR352257	ERP001718	25961941	56	4719886	144731	28	52	3249	98.9	24.8	Velvet	UI4692	2	1_1_2_1_1_1_5	2.2.1	75	Salmonella enterica subsp. enterica serovar Typhi	GCF_001149165.1	90370	28901	400	10492_1#4
59a95ec01691f900014af6fc	10492_1_2_PNGMDUST115_2009	MDUST115	2009	Papua New Guinea	-6.31499	143.956	Stool	ERR352255	ERP001718	25961941	48	4735347	188883	30	52	3284	100	24.1	Velvet	ERL024120	2	1_1_2_1_1_1_5	2.1.7	75	Salmonella enterica subsp. enterica serovar Typhi	GCF_001048375.2	90370	28901	400	10492_1#2
59a95ec11691f900014af6fd	10492_1_7_MalayMDUST130_2011	MDUST130	2011	Malaysia	4.21048	101.976	Stool	ERR352260	ERP001718	25961941	50	4743642	185713	7	52.1	3283	100	24.3	Velvet	LNT1148	1	1_1_1_1_1_1_5	3	75	Salmonella enterica subsp. enterica serovar Typhi	GCF_001093585.1	90370	28901	400	10492_1#7
59a95ec1c153cc00018d8011	10492_1_6_IndMDUST127_2011	MDUST127	2011	India	20.5937	78.9629	Blood	ERR352259	ERP001718	25961941	42	4718676	206299	0	52	3282	99.9	23.8	Velvet	7898	1	1_1_1_1_1_1_5	4.3.1.2	75	Salmonella enterica subsp. enterica serovar Typhi	GCF_001142805.1	90370	28901	400	10492_1#6
59a95ec1c153cc00018d8012	10492_1_8_SamMDUST133_2011	MDUST133	2011	Samoa	-13.759	-172.105	Blood	ERR352261	ERP001718	25961941	44	4718860	204277	32	52	3284	100	23.8	Velvet	H12ESR00394-001A	1	1_1_1_1_1_1_5	3.5.4	75	Salmonella enterica subsp. enterica serovar Typhi	GCF_001079325.1	90370	28901	400	10492_1#8
59a95ec25f409b000112cfdb	10492_1_5_SamMDUST123_2010	MDUST123	2010	Samoa	-13.759	-172.105	Blood	ERR352258	ERP001718	25961941	44	4718339	204285	35	52	3283	100	23.9	Velvet	H12ESR00394-001A	1	1_1_1_1_1_1_5	3.5.3	75	Salmonella enterica subsp. enterica serovar Typhi	GCF_001079325.1	90370	28901	400	10492_1#5
59a95ec31691f900014af6fe	10492_1_10_BurMDUST139_2012	MDUST139	2012	Myanmar	21.914	95.9562	Stool	ERR352263	ERP001718	25961941	70	4782240	179862	9279	52.1	3274	99.5	25.4	Velvet	ERL041834	2	1_1_2_1_1_1_5	3.3.1	75	Salmonella enterica subsp. enterica serovar Typhi	GCF_000982755.1	90370	28901	400	10492_1#10
59a95ec31691f900014af6ff	10492_1_9_TonMDUST135_2011	MDUST135	2011	Tonga	-21.179	-175.198	Blood	ERR352262	ERP001718	25961941	43	4698818	204273	0	52.1	3283	100	23.5	Velvet	ST1921-06	2	1_1_2_1_1_1_5	2.3.5	75	Salmonella enterica subsp. enterica serovar Typhi	GCF_001048035.2	90370	28901	400	10492_1#9
59a95ec31691f900014af700	10492_1_12_IndMDUST145_2012	MDUST145	2012	India	20.5937	78.9629	Blood	ERR352265	ERP001718	25961941	53	4829849	204320	12486	52	3281	99.9	25.7	Velvet	7898	1	1_1_1_1_1_1_5	4.3.1.2	75	Salmonella enterica subsp. enterica serovar Typhi	GCF_001142625.1	90370	28901	400	10492_1#12
59a95ec3c153cc00018d8013	10492_1_11_IndMDUST141_2012	MDUST141	2012	India	20.5937	78.9629	Blood	ERR352264	ERP001718	25961941	57	4743908	204327	4720	52.1	3277	99.8	24.6	Velvet	7898	1	1_1_1_1_1_1_5	4.3.1.1	75	Salmonella enterica subsp. enterica serovar Typhi	GCF_001048095.1	90370	28901	400	10492_1#11
59a95ec4c153cc00018d8014	10492_1_14_IndMDUST149_2012	MDUST149	2012	India	20.5937	78.9629	Blood	ERR352267	ERP001718	25961941	53	4695378	172012	5777	52.1	3274	99.7	23.9	Velvet	ERL041834	2	1_1_2_1_1_1_5	3.0.2	75	Salmonella enterica subsp. enterica serovar Typhi	GCF_001152845.1	90370	28901	400	10492_1#14
59a95ec51691f900014af701	10492_1_13_IndMDUST147_2012	MDUST147	2012	India	20.5937	78.9629	Blood	ERR352266	ERP001718	25961941	42	4752949	206273	1	52	3284	100	24.4	Velvet	7898	1	1_1_1_1_1_1_5	4.3.1.2	75	Salmonella enterica subsp. enterica serovar Typhi	GCF_001047955.1	90370	28901	400	10492_1#13
59a95ec51691f900014af702	10492_1_15_UnkMDUST151_2012	MDUST151	2012	Unknown			Blood	ERR352268	ERP001718	25961941	68	4932545	204305	5447	51.8	3278	99.8	27.3	Velvet	7898	1	1_1_1_1_1_1_5	4.3.1.2	75	Salmonella enterica subsp. enterica serovar Typhi	GCF_001048335.1	90370	28901	400	10492_1#15
59a95ec51691f900014af703	10492_1_17_IndMDUST158_2012	MDUST158	2012	India	20.5937	78.9629	Blood	ERR352270	ERP001718	25961941	52	4830534	204378	11283	52	3272	99.6	26	Velvet	7898	1	1_1_1_1_1_1_5	4.3.1.2	75	Salmonella enterica subsp. enterica serovar Typhi	GCF_001161525.1	90370	28901	400	10492_1#17
59a95ec55f409b000112cfdc	10492_1_16_ChinMDUST154_2011	MDUST154	2011	China	35.8617	104.195	Stool	ERR352269	ERP001718	25961941	46	4714940	206301	2	52.1	3283	100	23.9	Velvet	ST1921-06	2	1_1_2_1_1_1_5	2.3.4	75	Salmonella enterica subsp. enterica serovar Typhi	GCF_001081925.1	90370	28901	400	10492_1#16
59a95ec6c153cc00018d8015	10492_1_18_IndMDUST161_2011	MDUST161	2011	India	20.5937	78.9629	Blood	ERR352271	ERP001718	25961941	58	4723496	204324	8330	52	3270	99.6	24.4	Velvet	7898	1	1_1_1_1_1_1_5	4.3.1.2	75	Salmonella enterica subsp. enterica serovar Typhi	GCF_001048115.1	90370	28901	400	10492_1#18
59a95ec71691f900014af704	10492_1_19_IndMDUST166_2011	MDUST166	2011	India	20.5937	78.9629	Blood	ERR352272	ERP001718	25961941	53	4723829	204322	10127	52	3268	99.5	24.6	Velvet	7898	1	1_1_1_1_1_1_5	4.3.1.1	75	Salmonella enterica subsp. enterica serovar Typhi	GCF_001048115.1	90370	28901	400	10492_1#19
59a95ec75f409b000112cfdd	10492_1_21_IndMDUST182_2011	MDUST182	2011	India	20.5937	78.9629	Blood	ERR352274	ERP001718	25961941	62	4851544	185396	6004	52	3278	99.8	26.2	Velvet	7898	1	1_1_1_1_1_1_5	4.3.1.1	75	Salmonella enterica subsp. enterica serovar Typhi	GCF_001084965.1	90370	28901	400	10492_1#21
59a95ec85f409b000112cfde	10492_1_23_UnkMDUST187_2011	MDUST187	2011	Unknown			Blood	ERR352276	ERP001718	25961941	60	4724436	153742	6437	52	3274	99.7	24.4	Velvet	7898	1	1_1_1_1_1_1_5	4.3.1.2	75	Salmonella enterica subsp. enterica serovar Typhi	GCF_001048215.1	90370	28901	400	10492_1#23
59a95ec8c153cc00018d8016	10492_1_22_IndMDUST185_2011	MDUST185	2011	India	20.5937	78.9629	Blood	ERR352275	ERP001718	25961941	51	4722214	204381	6806	52	3274	99.7	24.4	Velvet	7898	1	1_1_1_1_1_1_5	4.3.1	75	Salmonella enterica subsp. enterica serovar Typhi	GCF_001048115.1	90370	28901	400	10492_1#22
59a95ec95f409b000112cfdf	10492_1_20_IndMDUST169_2011	MDUST169	2011	India	20.5937	78.9629	Blood	ERR352273	ERP001718	25961941	53	4721549	204324	6026	52	3277	99.8	24.1	Velvet	7898	1	1_1_1_1_1_1_5	4.3.1.2	75	Salmonella enterica subsp. enterica serovar Typhi	GCF_001048115.1	90370	28901	400	10492_1#20
59a95ec95f409b000112cfe0	10492_1_24_BanMDUST196_2011	MDUST196	2011	Bangladesh	23.685	90.3563	Blood	ERR352277	ERP001718	25961941	58	4809364	204524	6664	52	3277	99.8	25.5	Velvet	7898	1	1_1_1_1_1_1_5	4.3.1.3	75	Salmonella enterica subsp. enterica serovar Typhi	GCF_001164345.1	90370	28901	400	10492_1#24
59a95ec95f409b000112cfe1	10492_1_25_IndMDUST197_2010	MDUST197	2010	India	20.5937	78.9629	Blood	ERR352278	ERP001718	25961941	55	4754599	204598	7977	52	3268	99.5	25	Velvet	7898	1	1_1_1_1_1_1_5	4.3.1.2	75	Salmonella enterica subsp. enterica serovar Typhi	GCF_001048115.1	90370	28901	400	10492_1#25
59a95ecac153cc00018d8017	10492_1_26_BurMDUST198_2010	MDUST198	2010	Myanmar	21.914	95.9562	Blood	ERR352279	ERP001718	25961941	57	4724041	189336	7136	52	3276	99.8	24.3	Velvet	7898	1	1_1_1_1_1_1_5	4.3.1.1	75	Salmonella enterica subsp. enterica serovar Typhi	GCF_001048215.1	90370	28901	400	10492_1#26
59a95ecac153cc00018d8018	10492_1_28_IndMDUST200_2011	MDUST200	2011	India	20.5937	78.9629	Blood	ERR352281	ERP001718	25961941	53	4722989	204374	6346	52	3275	99.7	24.3	Velvet	7898	1	1_1_1_1_1_1_5	4.3.1	75	Salmonella enterica subsp. enterica serovar Typhi	GCF_001078765.1	90370	28901	400	10492_1#28
59a95ecb1691f900014af705	10492_1_27_IndMDUST199_2011	MDUST199	2011	India	20.5937	78.9629	Blood	ERR352280	ERP001718	25961941	63	4851671	171930	15377	52	3255	99.1	26.9	Velvet	7898	1	1_1_1_1_1_1_5	4.3.1.1	75	Salmonella enterica subsp. enterica serovar Typhi	GCF_001084965.1	90370	28901	400	10492_1#27
59a95ecb1691f900014af706	10492_1_29_IndoMDUST206_2010	MDUST206	2010	Indonesia	-0.789275	113.921	Blood	ERR352282	ERP001718	25961941	58	4711164	171921	5341	52.1	3277	99.8	24	Velvet	H12ESR00755-001A	2360	1_1_1_1_1_498_5	3	75	Salmonella enterica subsp. enterica serovar Typhi	GCF_001105625.1	90370	28901	400	10492_1#29
59a95ecc5f409b000112cfe2	10492_1_32_IndMDUST217_2011	MDUST217	2011	India	20.5937	78.9629	Blood	ERR352285	ERP001718	25961941	63	4738752	153669	4516	52.1	3280	99.9	24.3	Velvet	CT18	2	1_1_2_1_1_1_5	3.2.1	75	Salmonella enterica subsp. enterica serovar Typhi	GCF_001048115.1	90370	28901	400	10492_1#32
59a95ecc5f409b000112cfe3	10492_1_31_IndMDUST216_2011	MDUST216	2011	India	20.5937	78.9629	Blood	ERR352284	ERP001718	25961941	52	4753278	204542	6832	52	3273	99.7	24.8	Velvet	7898	1	1_1_1_1_1_1_5	4.3.1.2	75	Salmonella enterica subsp. enterica serovar Typhi	GCF_001104925.1	90370	28901	400	10492_1#31
59a95ecd5f409b000112cfe4	10492_1_33_UnkMDUST223_2011	MDUST223	2011	Unknown			Blood	ERR352286	ERP001718	25961941	50	4722550	204308	6230	52	3271	99.6	24.3	Velvet	7898	1	1_1_1_1_1_1_5	4.3.1.2	75	Salmonella enterica subsp. enterica serovar Typhi	GCF_001048115.1	90370	28901	400	10492_1#33
59a95ecdc153cc00018d8019	10492_1_30_IndMDUST211_2011	MDUST211	2011	India	20.5937	78.9629	Blood	ERR352283	ERP001718	25961941	73	4833345	135572	6319	52	3268	99.5	26.2	Velvet	7898	1	1_1_1_1_1_1_5	4.3.1.2	75	Salmonella enterica subsp. enterica serovar Typhi	GCF_001148945.1	90370	28901	400	10492_1#30
59a95ece1691f900014af707	10492_1_34_PNGMDUST226_2010	MDUST226	2010	Papua New Guinea	-6.31499	143.956	Blood	ERR352287	ERP001718	25961941	61	4735527	183654	8054	52	3273	99.7	24.6	Velvet	ERL024120	2	1_1_2_1_1_1_5	2.1.7	75	Salmonella enterica subsp. enterica serovar Typhi	GCF_001148325.1	90370	28901	400	10492_1#34
59a95ece1691f900014af708	10492_1_35_PNGMDUST229_2010	MDUST229	2010	Papua New Guinea	-6.31499	143.956	Blood	ERR352288	ERP001718	25961941	60	4736002	183334	6136	52	3276	99.8	24.4	Velvet	ERL024120	2	1_1_2_1_1_1_5	2.1.7	75	Salmonella enterica subsp. enterica serovar Typhi	GCF_001099365.1	90370	28901	400	10492_1#35
59a95ece5f409b000112cfe5	10492_1_36_LebMDUST231_2010	MDUST231	2010	Lebanon	33.8547	35.8623	Blood	ERR352289	ERP001718	25961941	54	4721272	204298	9208	52	3274	99.7	24.2	Velvet	7898	1	1_1_1_1_1_1_5	4.3.1.2	75	Salmonella enterica subsp. enterica serovar Typhi	GCF_001048115.1	90370	28901	400	10492_1#36
59a95ecf1691f900014af709	10492_1_37_BanMDUST234_2010	MDUST234	2010	Bangladesh	23.685	90.3563	Blood	ERR352290	ERP001718	25961941	58	4730951	172028	7257	52.1	3264	99.4	24.6	Velvet	ERL041834	2	1_1_2_1_1_1_5	3.3.2.Bd2	75	Salmonella enterica subsp. enterica serovar Typhi	GCF_001113925.1	90370	28901	400	10492_1#37
59a95ecfc153cc00018d801a	10492_1_39_UnkMDUST239_2011	MDUST239	2011	Unknown			Blood	ERR352292	ERP001718	25961941	55	4822826	184729	5935	52	3277	99.8	25.8	Velvet	H12ESR00394-001A	1	1_1_1_1_1_1_5	3.5.4	75	Salmonella enterica subsp. enterica serovar Typhi	GCF_001048415.1	90370	28901	400	10492_1#39
59a95ed05f409b000112cfe6	10492_1_41_IndMDUST242_2011	MDUST242	2011	India	20.5937	78.9629	Blood	ERR352294	ERP001718	25961941	53	4723172	204320	6787	52	3277	99.8	24.2	Velvet	7898	1	1_1_1_1_1_1_5	4.3.1.1	75	Salmonella enterica subsp. enterica serovar Typhi	GCF_001118665.1	90370	28901	400	10492_1#41
59a95ed11691f900014af70a	10492_1_43_IndMDUST248_2011	MDUST248	2011	India	20.5937	78.9629	Blood	ERR352296	ERP001718	25961941	51	4754075	204305	6142	52	3277	99.8	24.7	Velvet	7898	1	1_1_1_1_1_1_5	4.3.1.2	75	Salmonella enterica subsp. enterica serovar Typhi	GCF_001048115.1	90370	28901	400	10492_1#43
59a95ed15f409b000112cfe7	10492_1_42_IndMDUST243_2011	MDUST243	2011	India	20.5937	78.9629	Blood	ERR352295	ERP001718	25961941	53	4721133	204339	4677	52	3279	99.8	24.1	Velvet	7898	1	1_1_1_1_1_1_5	4.3.1.2	75	Salmonella enterica subsp. enterica serovar Typhi	GCF_001048115.1	90370	28901	400	10492_1#42
59a95ed15f409b000112cfe8	10492_1_38_NepMDUST237_2010	MDUST237	2010	Nepal	28.3949	84.124	Stool	ERR352291	ERP001718	25961941	52	4722383	204324	7026	52	3271	99.6	24.4	Velvet	7898	1	1_1_1_1_1_1_5	4.3.1.2	75	Salmonella enterica subsp. enterica serovar Typhi	GCF_001048115.1	90370	28901	400	10492_1#38
59a95ed15f409b000112cfe9	10492_1_40_BanMDUST241_2010	MDUST241	2010	Bangladesh	23.685	90.3563	Blood	ERR352293	ERP001718	25961941	56	4814067	204323	6912	52	3276	99.8	25.7	Velvet	7898	1	1_1_1_1_1_1_5	4.3.1.3	75	Salmonella enterica subsp. enterica serovar Typhi	GCF_001107405.1	90370	28901	400	10492_1#40
59a95ed2c153cc00018d801b	10492_1_44_IndMDUST249_2011	MDUST249	2011	India	20.5937	78.9629	Blood	ERR352297	ERP001718	25961941	56	4724598	153709	5242	52	3278	99.8	24.2	Velvet	7898	1	1_1_1_1_1_1_5	4.3.1.2	75	Salmonella enterica subsp. enterica serovar Typhi	GCF_001048215.1	90370	28901	400	10492_1#44
59a95ed35f409b000112cfea	10492_1_47_PNGMDUST255_2010	MDUST255	2010	Papua New Guinea	-6.31499	143.956	Blood	ERR352300	ERP001718	25961941	61	4735739	183487	6111	52	3277	99.8	24.5	Velvet	ERL024120	2	1_1_2_1_1_1_5	2.1.7	75	Salmonella enterica subsp. enterica serovar Typhi	GCF_001099365.1	90370	28901	400	10492_1#47
59a95ed35f409b000112cfeb	10492_1_48_PNGMDUST256_2010	MDUST256	2010	Papua New Guinea	-6.31499	143.956	Blood	ERR352301	ERP001718	25961941	58	4735588	204331	5365	52	3279	99.8	24.3	Velvet	ERL024120	2	1_1_2_1_1_1_5	2.1.7	75	Salmonella enterica subsp. enterica serovar Typhi	GCF_001099365.1	90370	28901	400	10492_1#48
59a95ed3c153cc00018d801c	10492_1_45_BanMDUST252_2010	MDUST252	2010	Bangladesh	23.685	90.3563	Blood	ERR352298	ERP001718	25961941	72	4900814	180375	9886	52	3275	99.6	27	Velvet	ERL041834	2	1_1_2_1_1_1_5	3.3.2.Bd1	75	Salmonella enterica subsp. enterica serovar Typhi	GCF_001174245.1	90370	28901	400	10492_1#45
59a95ed4c153cc00018d801d	10492_1_49_IndoMDUST257_2010	MDUST257	2010	Indonesia	-0.789275	113.921	Blood	ERR352302	ERP001718	25961941	58	4737016	204291	5283	52	3279	99.8	24.3	Velvet	ERL024120	2	1_1_2_1_1_1_5	2.1.5	75	Salmonella enterica subsp. enterica serovar Typhi	GCF_001114665.1	90370	28901	400	10492_1#49
59a95ed51691f900014af70b	10492_1_50_BanMDUST258_2010	MDUST258	2010	Bangladesh	23.685	90.3563	Stool	ERR352303	ERP001718	25961941	56	4734236	171936	3935	52.1	3278	99.8	24.3	Velvet	CT18	2	1_1_2_1_1_1_5	3.2.2	75	Salmonella enterica subsp. enterica serovar Typhi	GCF_001078765.1	90370	28901	400	10492_1#50
59a95ed55f409b000112cfec	10492_1_52_UnkMDUST265_2011	MDUST265	2011	Unknown			Blood	ERR352305	ERP001718	25961941	55	4815636	204344	12259	52	3276	99.8	25.6	Velvet	7898	1	1_1_1_1_1_1_5	4.3.1.3	75	Salmonella enterica subsp. enterica serovar Typhi	GCF_001047935.1	90370	28901	400	10492_1#52
59a95ed55f409b000112cfed	10492_1_51_BanMDUST259_2010	MDUST259	2010	Bangladesh	23.685	90.3563	Blood	ERR352304	ERP001718	25961941	61	4852555	185279	4185	52	3279	99.8	26.1	Velvet	7898	1	1_1_1_1_1_1_5	4.3.1.1	75	Salmonella enterica subsp. enterica serovar Typhi	GCF_001084965.1	90370	28901	400	10492_1#51
59a95ed5c153cc00018d801e	10492_1_46_IndoMDUST253_2010	MDUST253	2010	Indonesia	-0.789275	113.921	Blood	ERR352299	ERP001718	25961941	57	4753253	185521	5904	52	3277	99.8	24.7	Velvet	404Ty	2	1_1_2_1_1_1_5	3.1.2	75	Salmonella enterica subsp. enterica serovar Typhi	GCF_001101445.1	90370	28901	400	10492_1#46
59a95ed6c153cc00018d801f	10492_1_53_IndMDUST267_2011	MDUST267	2011	India	20.5937	78.9629	Blood	ERR352306	ERP001718	25961941	56	4686539	185374	4029	52.1	3277	99.8	23.6	Velvet	E98-0664_66	2	1_1_2_1_1_1_5	2.5	75	Salmonella enterica subsp. enterica serovar Typhi	GCF_001117985.1	90370	28901	400	10492_1#53
59a95ed6c153cc00018d8020	10492_1_54_PakMDUST269_2011	MDUST269	2011	Pakistan	30.3753	69.3451	Blood	ERR352307	ERP001718	25961941	51	4723127	204337	7218	52	3276	99.8	24.2	Velvet	7898	1	1_1_1_1_1_1_5	4.3.1.1	75	Salmonella enterica subsp. enterica serovar Typhi	GCF_001078765.1	90370	28901	400	10492_1#54
59a95ed71691f900014af70c	10492_1_55_BanMDUST270_2011	MDUST270	2011	Bangladesh	23.685	90.3563	Stool	ERR352308	ERP001718	25961941	56	4845765	204300	7461	52	3277	99.8	26.1	Velvet	7898	1	1_1_1_1_1_1_5	4.3.1.1	75	Salmonella enterica subsp. enterica serovar Typhi	GCF_001133645.1	90370	28901	400	10492_1#55
59a95ed75f409b000112cfee	10492_1_57_IndoMDUST295_2010	MDUST295	2010	Indonesia	-0.789275	113.921	Blood	ERR352310	ERP001718	25961941	57	4738604	204327	4959	52	3276	99.8	24.4	Velvet	ERL024120	2	1_1_2_1_1_1_5	2.1	75	Salmonella enterica subsp. enterica serovar Typhi	GCF_001114665.1	90370	28901	400	10492_1#57
59a95ed81691f900014af70d	10492_1_58_FijMDUST310_1991	MDUST310	1991	Fiji	-17.7134	178.065	Stool	ERR352311	ERP001718	25961941	53	4718600	185021	4963	52	3278	99.8	24.1	Velvet	H12ESR00394-001A	1	1_1_1_1_1_1_5	3.5	75	Salmonella enterica subsp. enterica serovar Typhi	GCF_001087105.1	90370	28901	400	10492_1#58
59a95ed8c153cc00018d8021	10492_1_56_PNGMDUST274_1996	MDUST274	1996	Papua New Guinea	-6.31499	143.956	Blood	ERR352309	ERP001718	25961941	59	4701455	204317	6015	52.1	3249	98.9	24.2	Velvet	ERL024120	2	1_1_2_1_1_1_5	2.1.7	74	Salmonella enterica subsp. enterica serovar Typhi	GCF_001138905.1	90370	28901	400	10492_1#56
59a95ed8c153cc00018d8022	10492_1_60_FijMDUST326_1992	MDUST326	1992	Fiji	-17.7134	178.065	Stool	ERR352313	ERP001718	25961941	60	4746969	176056	4493	52.1	3279	99.8	24.5	Velvet	7898	1	1_1_1_1_1_1_5	4.3.1.1	75	Salmonella enterica subsp. enterica serovar Typhi	GCF_001094245.1	90370	28901	400	10492_1#60
59a95ed8c153cc00018d8023	10492_1_59_FijMDUST319_1983	MDUST319	1983	Fiji	-17.7134	178.065	Blood	ERR352312	ERP001718	25961941	54	4720459	185279	5094	52	3279	99.8	24.1	Velvet	ERL072973	1	1_1_1_1_1_1_5	4.2.1	75	Salmonella enterica subsp. enterica serovar Typhi	GCF_001078765.1	90370	28901	400	10492_1#59
59a95ed91691f900014af70e	10492_1_63_FijMDUST337_1984	MDUST337	1984	Fiji	-17.7134	178.065	Blood	ERR352316	ERP001718	25961941	54	4719382	185384	5904	52	3276	99.8	24.2	Velvet	ERL072973	1	1_1_1_1_1_1_5	4.2.1	75	Salmonella enterica subsp. enterica serovar Typhi	GCF_001048115.1	90370	28901	400	10492_1#63
59a95ed9c153cc00018d8024	10492_1_61_PNGMDUST328_1992	MDUST328	1992	Papua New Guinea	-6.31499	143.956	Blood	ERR352314	ERP001718	25961941	56	4735991	204316	5940	52	3280	99.9	24.2	Velvet	ERL024120	2	1_1_2_1_1_1_5	2.1.7	75	Salmonella enterica subsp. enterica serovar Typhi	GCF_001099365.1	90370	28901	400	10492_1#61
59a95edac153cc00018d8025	10492_1_62_FijMDUST335_1993	MDUST335	1993	Fiji	-17.7134	178.065	Stool	ERR352315	ERP001718	25961941	65	4723426	172036	7992	52	3257	99.2	24.7	Velvet	7898	1	1_1_1_1_1_1_5	4.3.1.1	75	Salmonella enterica subsp. enterica serovar Typhi	GCF_001110685.1	90370	28901	400	10492_1#62
59a95edac153cc00018d8026	10492_1_64_FijMDUST354_1993	MDUST354	1993	Fiji	-17.7134	178.065	Blood	ERR352317	ERP001718	25961941	54	4719782	185178	5710	52	3279	99.8	24.1	Velvet	ERL072973	1	1_1_1_1_1_1_5	4.2.3	75	Salmonella enterica subsp. enterica serovar Typhi	GCF_001078765.1	90370	28901	400	10492_1#64
59a95edb1691f900014af70f	10492_1_67_PNGMDUST362_1998	MDUST362	1998	Papua New Guinea	-6.31499	143.956	Blood	ERR352320	ERP001718	25961941	60	4736806	204367	10212	52	3270	99.6	24.5	Velvet	ERL024120	2	1_1_2_1_1_1_5	2.1.7	75	Salmonella enterica subsp. enterica serovar Typhi	GCF_001078745.1	90370	28901	400	10492_1#67
59a95edb1691f900014af710	10492_1_66_PNGMDUST361_1998	MDUST361	1998	Papua New Guinea	-6.31499	143.956	Stool	ERR352319	ERP001718	25961941	61	4736396	187689	7665	52	3273	99.7	24.5	Velvet	ERL024120	2	1_1_2_1_1_1_5	2.1.7	75	Salmonella enterica subsp. enterica serovar Typhi	GCF_001133305.1	90370	28901	400	10492_1#66
59a95edb5f409b000112cfef	10492_1_65_PNGMDUST355_1994	MDUST355	1994	Papua New Guinea	-6.31499	143.956	Blood	ERR352318	ERP001718	25961941	61	4736306	187687	8017	52	3271	99.6	24.6	Velvet	ERL024120	2	1_1_2_1_1_1_5	2.1.7	75	Salmonella enterica subsp. enterica serovar Typhi	GCF_001099365.1	90370	28901	400	10492_1#65
59a95edcc153cc00018d8027	10492_1_68_PNGMDUST363_1998	MDUST363	1998	Papua New Guinea	-6.31499	143.956	Blood	ERR352321	ERP001718	25961941	60	4735901	204313	5226	52	3278	99.8	24.3	Velvet	ERL024120	2	1_1_2_1_1_1_5	2.1.7	75	Salmonella enterica subsp. enterica serovar Typhi	GCF_001119705.1	90370	28901	400	10492_1#68
59a95edd5f409b000112cff0	10492_1_72_IndMDUST385_2011	MDUST385	2011	India	20.5937	78.9629	Blood	ERR352325	ERP001718	25961941	54	4722317	204357	5158	52	3276	99.8	24.2	Velvet	7898	1	1_1_1_1_1_1_5	4.3.1.2	75	Salmonella enterica subsp. enterica serovar Typhi	GCF_001078765.1	90370	28901	400	10492_1#72
59a95eddc153cc00018d8028	10492_1_69_PNGMDUST364_1999	MDUST364	1999	Papua New Guinea	-6.31499	143.956	Stool	ERR352322	ERP001718	25961941	57	4670182	204390	5645	52.1	3224	98.2	24.3	Velvet	ERL024120	2	1_1_2_1_1_1_5	2.1.7	73	Salmonella enterica subsp. enterica serovar Typhi	GCF_001362815.1	90370	28901	400	10492_1#69
59a95eddc153cc00018d8029	10492_1_70_IraqMDUST366_2011	MDUST366	2011	Iraq	33.2232	43.6793	Blood	ERR352323	ERP001718	25961941	74	4783015	163044	6915	52.1	3277	99.7	25.1	Velvet	ERL041834	2	1_1_2_1_1_1_5	3.3.1	75	Salmonella enterica subsp. enterica serovar Typhi	GCF_001124105.1	90370	28901	400	10492_1#70
59a95eddc153cc00018d802a	10492_1_71_IndMDUST382_2011	MDUST382	2011	India	20.5937	78.9629	Stool	ERR352324	ERP001718	25961941	61	4780740	179879	7055	52.1	3281	99.8	25.1	Velvet	ERL041834	2	1_1_2_1_1_1_5	3.3.1	75	Salmonella enterica subsp. enterica serovar Typhi	GCF_000982755.1	90370	28901	400	10492_1#71
59a95ede1691f900014af711	10492_1_73_IraqMDUST386_2011	MDUST386	2011	Iraq	33.2232	43.6793	Blood	ERR352326	ERP001718	25961941	59	4855309	204329	15617	52	3270	99.6	26.4	Velvet	7898	1	1_1_1_1_1_1_5	4.3.1.1	75	Salmonella enterica subsp. enterica serovar Typhi	GCF_001096665.1	90370	28901	400	10492_1#73
59a95edf5f409b000112cff1	10492_1_74_IndMDUST387_2011	MDUST387	2011	India	20.5937	78.9629	Blood	ERR352327	ERP001718	25961941	52	4721303	204313	4308	52	3279	99.8	24.1	Velvet	7898	1	1_1_1_1_1_1_5	4.3.1	75	Salmonella enterica subsp. enterica serovar Typhi	GCF_001048115.1	90370	28901	400	10492_1#74
59a95edf5f409b000112cff2	10492_1_75_IndMDUST391_2011	MDUST391	2011	India	20.5937	78.9629	Blood	ERR352328	ERP001718	25961941	60	4793608	171988	6347	52	3277	99.8	25.3	Velvet	UI4692	2	1_1_2_1_1_1_5	2.2	75	Salmonella enterica subsp. enterica serovar Typhi	GCF_001365875.1	90370	28901	400	10492_1#75
59a95ee01691f900014af712	10492_1_76_IndMDUST393_2011	MDUST393	2011	India	20.5937	78.9629	Stool	ERR352329	ERP001718	25961941	55	4723739	185354	4560	52	3279	99.8	24.1	Velvet	7898	1	1_1_1_1_1_1_5	4.3.1.2	75	Salmonella enterica subsp. enterica serovar Typhi	GCF_001048215.1	90370	28901	400	10492_1#76
59a95ee01691f900014af713	10492_1_77_ElSalvMDUST396_2012	MDUST396	2012	El Salvador	13.7942	-88.8965	Stool	ERR352330	ERP001718	25961941	55	4766906	183886	5673	52.1	3276	99.8	24.9	Velvet	ST1921-06	2	1_1_2_1_1_1_5	2.3.2	75	Salmonella enterica subsp. enterica serovar Typhi	GCF_001127185.1	90370	28901	400	10492_1#77
59a95ee0c153cc00018d802b	10492_1_78_IndoMDUST397_2011	MDUST397	2011	Indonesia	-0.789275	113.921	Blood	ERR352331	ERP001718	25961941	57	4708177	171960	4850	52.1	3277	99.8	23.9	Velvet	H12ESR00755-001A	1	1_1_1_1_1_1_5	3	75	Salmonella enterica subsp. enterica serovar Typhi	GCF_001109285.1	90370	28901	400	10492_1#78
59a95ee15f409b000112cff3	10492_1_79_CamMDUST403_2012	MDUST403	2012	Cambodia	12.5657	104.991	Blood	ERR352332	ERP001718	25961941	71	5030100	179187	33451	51.8	3271	99.6	29.1	Velvet	7898	1	1_1_1_1_1_1_5	4.3.1.1	75	Salmonella enterica subsp. enterica serovar Typhi	GCF_001097285.1	90370	28901	400	10492_1#79
59a95ee21691f900014af714	10492_1_80_FijMDUST404_2012	MDUST404	2012	Fiji	-17.7134	178.065	Blood	ERR352333	ERP001718	25961941	58	4721129	172003	5156	52	3279	99.8	24.1	Velvet	ERL072973	1	1_1_1_1_1_1_5	4.2.2	75	Salmonella enterica subsp. enterica serovar Typhi	GCF_001094625.1	90370	28901	400	10492_1#80
59a95ee31691f900014af715	10492_1_84_UnkMDUST411_2011	MDUST411	2011	Unknown			Blood	ERR352337	ERP001718	25961941	53	4733556	185479	5913	52	3274	99.7	24.4	Velvet	Ty2	1	1_1_1_1_1_1_5	4.1	75	Salmonella enterica subsp. enterica serovar Typhi	GCF_001048055.1	90370	28901	400	10492_1#84
59a95ee31691f900014af716	10492_1_81_SamMDUST406_2012	MDUST406	2012	Samoa	-13.759	-172.105	Blood	ERR352334	ERP001718	25961941	55	4826880	204289	4836	52	3278	99.8	25.8	Velvet	H12ESR00394-001A	1	1_1_1_1_1_1_5	3.5.4	75	Salmonella enterica subsp. enterica serovar Typhi	GCF_001133925.1	90370	28901	400	10492_1#81
59a95ee31691f900014af717	10492_1_83_IndMDUST410_2011	MDUST410	2011	India	20.5937	78.9629	Blood	ERR352336	ERP001718	25961941	52	4722079	204380	4733	52	3276	99.8	24.2	Velvet	7898	1	1_1_1_1_1_1_5	4.3.1	75	Salmonella enterica subsp. enterica serovar Typhi	GCF_001048115.1	90370	28901	400	10492_1#83
59a95ee3c153cc00018d802c	10492_1_82_IndMDUST408_2012	MDUST408	2012	India	20.5937	78.9629	Blood	ERR352335	ERP001718	25961941	56	4754056	172036	5653	52	3274	99.7	24.7	Velvet	7898	1	1_1_1_1_1_1_5	4.3.1.2	75	Salmonella enterica subsp. enterica serovar Typhi	GCF_001048115.1	90370	28901	400	10492_1#82
59a95ee3c153cc00018d802d	10492_1_85_NepMDUST412_2011	MDUST412	2011	Nepal	28.3949	84.124	Stool	ERR352338	ERP001718	25961941	52	4720816	204349	4725	52	3281	99.9	24	Velvet	7898	1	1_1_1_1_1_1_5	4.3.1.2	75	Salmonella enterica subsp. enterica serovar Typhi	GCF_001048115.1	90370	28901	400	10492_1#85
59a95ee4c153cc00018d802e	10492_1_86_PakMDUST418_2011	MDUST418	2011	Pakistan	30.3753	69.3451	Blood	ERR352339	ERP001718	25961941	54	4764630	204322	5528	51.9	3277	99.8	24.8	Velvet	7898	1	1_1_1_1_1_1_5	4.3.1	75	Salmonella enterica subsp. enterica serovar Typhi	GCF_001367895.1	90370	28901	400	10492_1#86
59a95ee51691f900014af718	10493_1_1_LibMDUST108_2007	MDUST108	2007	Liberia	6.42805	-9.4295	Stool	ERR352426	ERP001718	25961941	43	4726573	204331	85	52.1	3282	99.9	24	Velvet	404Ty	2	1_1_2_1_1_1_5	3.1	75	Salmonella enterica subsp. enterica serovar Typhi	GCF_001112185.1	90370	28901	400	10493_1#1
59a95ee61691f900014af719	10493_1_3_LebMDUST113_2009	MDUST113	2009	Lebanon	33.8547	35.8623	Blood	ERR352428	ERP001718	25961941	51	4767512	163016	33	52	3280	99.9	24.7	Velvet	UI4692	2	1_1_2_1_1_1_5	2.2.1	75	Salmonella enterica subsp. enterica serovar Typhi	GCF_001098645.1	90370	28901	400	10493_1#3
59a95ee65f409b000112cff4	10493_1_4_SamMDUST116_2009	MDUST116	2009	Samoa	-13.759	-172.105	Blood	ERR352429	ERP001718	25961941	40	4719453	218072	31	52	3284	100	23.8	Velvet	H12ESR00394-001A	1	1_1_1_1_1_1_5	3.5.4	75	Salmonella enterica subsp. enterica serovar Typhi	GCF_001079325.1	90370	28901	400	10493_1#4
59a95ee65f409b000112cff5	10493_1_5_SamMDUST117_2009	MDUST117	2009	Samoa	-13.759	-172.105	Blood	ERR352430	ERP001718	25961941	42	4828135	206309	40	52	3283	100	25.6	Velvet	H12ESR00394-001A	1	1_1_1_1_1_1_5	3.5.4	75	Salmonella enterica subsp. enterica serovar Typhi	GCF_001079045.1	90370	28901	400	10493_1#5
59a95ee6c153cc00018d802f	10493_1_2_PNGMDUST109_2007	MDUST109	2007	Papua New Guinea	-6.31499	143.956	Blood	ERR352427	ERP001718	25961941	48	4733679	204301	56	52	3283	100	24.1	Velvet	ERL024120	2	1_1_2_1_1_1_5	2.1.7	75	Salmonella enterica subsp. enterica serovar Typhi	GCF_001048375.2	90370	28901	400	10493_1#2
59a95ee85f409b000112cff6	10493_1_6_SamMDUST118_2009	MDUST118	2009	Samoa	-13.759	-172.105	Blood	ERR352431	ERP001718	25961941	44	4719772	204333	1	52	3284	100	23.8	Velvet	H12ESR00394-001A	1	1_1_1_1_1_1_5	3.5.4	75	Salmonella enterica subsp. enterica serovar Typhi	GCF_001079325.1	90370	28901	400	10493_1#6
59a95ee85f409b000112cff7	10493_1_9_IndMDUST128_2011	MDUST128	2011	India	20.5937	78.9629	Blood	ERR352434	ERP001718	25961941	42	4719259	206417	30	52	3282	99.9	23.9	Velvet	7898	1	1_1_1_1_1_1_5	4.3.1.2	75	Salmonella enterica subsp. enterica serovar Typhi	GCF_001142805.1	90370	28901	400	10493_1#9
59a95ee95f409b000112cff8	10493_1_8_MalayMDUST126_2010	MDUST126	2010	Malaysia	4.21048	101.976	Blood	ERR352433	ERP001718	25961941	48	4762471	165670	40	52	3279	99.8	24.7	Velvet	UI4692	2173	1_1_2_1_1_476_5	2.2.1	75	Salmonella enterica subsp. enterica serovar Typhi	GCF_001134165.1	90370	28901	400	10493_1#8
59a95eea1691f900014af71a	10493_1_11_UnkMDUST131_2011	MDUST131	2011	Unknown			Blood	ERR352436	ERP001718	25961941	69	4782487	179889	4495	52.1	3283	99.9	24.9	Velvet	ERL041834	2	1_1_2_1_1_1_5	3.3	75	Salmonella enterica subsp. enterica serovar Typhi	GCF_001048075.1	90370	28901	400	10493_1#11
59a95eeac153cc00018d8030	10493_1_7_SamMDUST125_2011	MDUST125	2011	Samoa	-13.759	-172.105	Blood	ERR352432	ERP001718	25961941	71	4822216	204292	250	52	3284	100	25.5	Velvet	H12ESR00394-001A	1	1_1_1_1_1_1_5	3.5.4	75	Salmonella enterica subsp. enterica serovar Typhi	GCF_001079045.1	90370	28901	400	10493_1#7
59a95eeac153cc00018d8031	10493_1_10_PhilMDUST129_2011	MDUST129	2011	Philippines	12.8797	121.774	Blood	ERR352435	ERP001718	25961941	59	4783987	171909	5425	52.1	3277	99.8	25.1	Velvet	H12ESR00755-001A	1	1_1_1_1_1_1_5	3	75	Salmonella enterica subsp. enterica serovar Typhi	GCF_001367395.1	90370	28901	400	10493_1#10
59a95eeb1691f900014af71b	10493_1_12_SamMDUST132_2011	MDUST132	2011	Samoa	-13.759	-172.105	Blood	ERR352437	ERP001718	25961941	76	4823075	185211	33510	52	3278	99.8	25.7	Velvet	H12ESR00394-001A	1	1_1_1_1_1_1_5	3.5.4	75	Salmonella enterica subsp. enterica serovar Typhi	GCF_001090905.1	90370	28901	400	10493_1#12
59a95eebc153cc00018d8032	10493_1_13_IndMDUST136_2011	MDUST136	2011	India	20.5937	78.9629	Blood	ERR352438	ERP001718	25961941	63	4780342	206284	7304	52.1	3280	99.8	25	Velvet	ERL041834	2	1_1_2_1_1_1_5	3.3.1	75	Salmonella enterica subsp. enterica serovar Typhi	GCF_001161505.1	90370	28901	400	10493_1#13
59a95eec1691f900014af71c	10493_1_16_IndoMDUST150_2012	MDUST150	2012	Indonesia	-0.789275	113.921	Blood	ERR352441	ERP001718	25961941	57	4699212	185599	6841	52.1	3274	99.7	23.9	Velvet	H12ESR00755-001A	1	1_1_1_1_1_1_5	3	75	Salmonella enterica subsp. enterica serovar Typhi	GCF_001363515.1	90370	28901	400	10493_1#16
59a95eec1691f900014af71d	10493_1_15_IndMDUST143_2012	MDUST143	2012	India	20.5937	78.9629	Stool	ERR352440	ERP001718	25961941	67	4723094	138885	3846	52	3245	98.8	25	Velvet	UI4692	2	1_1_2_1_1_1_5	2.2.1	75	Salmonella enterica subsp. enterica serovar Typhi	GCF_001107665.1	90370	28901	400	10493_1#15
59a95eec1691f900014af71e	10493_1_18_IndMDUST153_2012	MDUST153	2012	India	20.5937	78.9629	Blood	ERR352443	ERP001718	25961941	51	4720967	204318	6027	52	3280	99.9	24.1	Velvet	7898	1	1_1_1_1_1_1_5	4.3.1	75	Salmonella enterica subsp. enterica serovar Typhi	GCF_001048115.1	90370	28901	400	10493_1#18
59a95eed1691f900014af71f	10493_1_17_AfricaMDUST152_2012	MDUST152	2012	Africa	-8.78319	34.5085	Blood	ERR352442	ERP001718	25961941	60	4746483	204319	6669	52.1	3270	99.6	24.8	Velvet	7898	1	1_1_1_1_1_1_5	4.3.1.1	75	Salmonella enterica subsp. enterica serovar Typhi	GCF_001048095.1	90370	28901	400	10493_1#17
59a95eee1691f900014af720	10493_1_19_PakMDUST156_2012	MDUST156	2012	Pakistan	30.3753	69.3451	Blood	ERR352444	ERP001718	25961941	59	4745610	204515	4892	52.1	3279	99.8	24.5	Velvet	7898	1	1_1_1_1_1_1_5	4.3.1.1	75	Salmonella enterica subsp. enterica serovar Typhi	GCF_001048095.1	90370	28901	400	10493_1#19
59a95eee1691f900014af721	10493_1_21_IndMDUST159_2012	MDUST159	2012	India	20.5937	78.9629	Blood	ERR352446	ERP001718	25961941	52	4722852	204311	6530	52	3276	99.8	24.2	Velvet	7898	1	1_1_1_1_1_1_5	4.3.1	75	Salmonella enterica subsp. enterica serovar Typhi	GCF_001078765.1	90370	28901	400	10493_1#21
59a95eef1691f900014af722	10493_1_23_IndMDUST163_2011	MDUST163	2011	India	20.5937	78.9629	Blood	ERR352448	ERP001718	25961941	52	4722022	204522	6574	52	3278	99.8	24.1	Velvet	7898	1	1_1_1_1_1_1_5	4.3.1.2	75	Salmonella enterica subsp. enterica serovar Typhi	GCF_001048115.1	90370	28901	400	10493_1#23
59a95eef5f409b000112cff9	10493_1_14_IndMDUST140_2011	MDUST140	2011	India	20.5937	78.9629	Blood	ERR352439	ERP001718	25961941	55	4755263	204316	5823	52	3278	99.8	24.6	Velvet	7898	1	1_1_1_1_1_1_5	4.3.1.2	75	Salmonella enterica subsp. enterica serovar Typhi	GCF_001365695.1	90370	28901	400	10493_1#14
59a95eef5f409b000112cffa	10493_1_22_UnkMDUST162_2011	MDUST162	2011	Unknown			Blood	ERR352447	ERP001718	25961941	98	4818267	204382	42895	52	3276	99.8	25.8	Velvet	7898	1	1_1_1_1_1_1_5	4.3.1.2	75	Salmonella enterica subsp. enterica serovar Typhi	GCF_001048275.1	90370	28901	400	10493_1#22
59a95eef5f409b000112cffb	10493_1_24_IndMDUST168_2011	MDUST168	2011	India	20.5937	78.9629	Blood	ERR352449	ERP001718	25961941	53	4726362	204331	14277	52	3261	99.3	24.7	Velvet	7898	1	1_1_1_1_1_1_5	4.3.1	75	Salmonella enterica subsp. enterica serovar Typhi	GCF_001078925.1	90370	28901	400	10493_1#24
59a95eefc153cc00018d8033	10493_1_20_NepMDUST157_2012	MDUST157	2012	Nepal	28.3949	84.124	Stool	ERR352445	ERP001718	25961941	55	4721519	185294	6150	52	3275	99.7	24.2	Velvet	7898	1	1_1_1_1_1_1_5	4.3.1.2	75	Salmonella enterica subsp. enterica serovar Typhi	GCF_001048115.1	90370	28901	400	10493_1#20
59a95ef11691f900014af723	10493_1_26_SriLanMDUST174_2011	MDUST174	2011	Sri Lanka	7.87305	80.7718	Blood	ERR352451	ERP001718	25961941	59	4724590	185380	6716	52	3275	99.7	24.3	Velvet	7898	1	1_1_1_1_1_1_5	4.3.1	75	Salmonella enterica subsp. enterica serovar Typhi	GCF_001365835.1	90370	28901	400	10493_1#26
59a95ef1c153cc00018d8034	10493_1_28_UnkMDUST177_2011	MDUST177	2011	Unknown			Urine	ERR352453	ERP001718	25961941	54	4690997	185756	6935	52.1	3266	99.5	23.9	Velvet	76-1292	2160	1_1_385_3_1_1_5	1.1.4	75	Salmonella enterica subsp. enterica serovar Typhi	GCF_001048295.1	90370	28901	400	10493_1#28
59a95ef21691f900014af724	10493_1_27_PakMDUST175_2011	MDUST175	2011	Pakistan	30.3753	69.3451	Blood	ERR352452	ERP001718	25961941	53	4763689	204523	5041	51.9	3281	99.9	24.7	Velvet	7898	1	1_1_1_1_1_1_5	4.3.1	75	Salmonella enterica subsp. enterica serovar Typhi	GCF_001048455.1	90370	28901	400	10493_1#27
59a95ef25f409b000112cffc	10493_1_29_IndMDUST179_2011	MDUST179	2011	India	20.5937	78.9629	Blood	ERR352454	ERP001718	25961941	45	4737376	186270	10	52.1	3282	99.9	24.2	Velvet	CT18	2	1_1_2_1_1_1_5	3.2.2	75	Salmonella enterica subsp. enterica serovar Typhi	GCF_001047955.1	90370	28901	400	10493_1#29
59a95ef2c153cc00018d8035	10493_1_30_IndMDUST183_2011	MDUST183	2011	India	20.5937	78.9629	Blood	ERR352455	ERP001718	25961941	54	4831715	204369	19212	52	3277	99.8	26	Velvet	7898	1	1_1_1_1_1_1_5	4.3.1.2	75	Salmonella enterica subsp. enterica serovar Typhi	GCF_001160125.1	90370	28901	400	10493_1#30
59a95ef3c153cc00018d8036	10493_1_33_IndMDUST201_2011	MDUST201	2011	India	20.5937	78.9629	Blood	ERR352458	ERP001718	25961941	56	4724686	161354	4461	52	3276	99.8	24.2	Velvet	7898	1	1_1_1_1_1_1_5	4.3.1.2	75	Salmonella enterica subsp. enterica serovar Typhi	GCF_001048215.1	90370	28901	400	10493_1#33
59a95ef41691f900014af725	10493_1_31_IndMDUST184_2011	MDUST184	2011	India	20.5937	78.9629	Blood	ERR352456	ERP001718	25961941	55	4830641	204325	16245	52	3277	99.8	25.8	Velvet	7898	1	1_1_1_1_1_1_5	4.3.1.1	75	Salmonella enterica subsp. enterica serovar Typhi	GCF_001088065.1	90370	28901	400	10493_1#31
59a95ef4c153cc00018d8037	10493_1_34_BanMDUST202_2010	MDUST202	2010	Bangladesh	23.685	90.3563	Blood	ERR352459	ERP001718	25961941	56	4715048	171955	4962	52.1	3277	99.8	24.1	Velvet	ERL024120	2	1_1_2_1_1_1_5	2	75	Salmonella enterica subsp. enterica serovar Typhi	GCF_001141085.1	90370	28901	400	10493_1#34
59a95ef65f409b000112cffd	10493_1_36_BanMDUST204_2010	MDUST204	2010	Bangladesh	23.685	90.3563	Blood	ERR352461	ERP001718	25961941	57	4715053	171917	6924	52.1	3273	99.7	24.2	Velvet	ERL024120	2	1_1_2_1_1_1_5	2	75	Salmonella enterica subsp. enterica serovar Typhi	GCF_001366935.1	90370	28901	400	10493_1#36
59a95ef65f409b000112cffe	10493_1_32_IndMDUST194_2011	MDUST194	2011	India	20.5937	78.9629	Blood	ERR352457	ERP001718	25961941	56	4735208	171928	4275	52.1	3276	99.8	24.4	Velvet	CT18	2	1_1_2_1_1_1_5	3.2.2	75	Salmonella enterica subsp. enterica serovar Typhi	GCF_001125005.1	90370	28901	400	10493_1#32
59a95ef81691f900014af726	10493_1_39_IndMDUST214_2011	MDUST214	2011	India	20.5937	78.9629	Blood	ERR352464	ERP001718	25961941	53	4828216	204509	6230	52	3278	99.8	25.8	Velvet	7898	1	1_1_1_1_1_1_5	4.3.1.2	75	Salmonella enterica subsp. enterica serovar Typhi	GCF_001078785.1	90370	28901	400	10493_1#39
59a95ef81691f900014af727	10493_1_38_PakMDUST207_2010	MDUST207	2010	Pakistan	30.3753	69.3451	Blood	ERR352463	ERP001718	25961941	59	4854188	204542	15979	52	3272	99.6	26.4	Velvet	7898	1	1_1_1_1_1_1_5	4.3.1.1	75	Salmonella enterica subsp. enterica serovar Typhi	GCF_001364075.1	90370	28901	400	10493_1#38
59a95ef81691f900014af728	10493_1_35_BanMDUST203_2010	MDUST203	2010	Bangladesh	23.685	90.3563	Blood	ERR352460	ERP001718	25961941	57	4714589	171948	5081	52.1	3275	99.7	24.1	Velvet	ERL024120	2	1_1_2_1_1_1_5	2	75	Salmonella enterica subsp. enterica serovar Typhi	GCF_001141085.1	90370	28901	400	10493_1#35
59a95ef81691f900014af729	10493_1_37_BanMDUST205_2010	MDUST205	2010	Bangladesh	23.685	90.3563	Blood	ERR352462	ERP001718	25961941	44	4714145	180775	85	52.1	3282	99.9	23.8	Velvet	ERL024120	2	1_1_2_1_1_1_5	2	75	Salmonella enterica subsp. enterica serovar Typhi	GCF_001088965.1	90370	28901	400	10493_1#37
59a95ef95f409b000112cfff	10493_1_40_IndMDUST215_2011	MDUST215	2011	India	20.5937	78.9629	Stool	ERR352465	ERP001718	25961941	52	4577234	204299	5299	52.1	3275	99.7	21.9	Velvet	H12ESR00755-001A	1	1_1_1_1_1_1_5	3	75	Salmonella enterica subsp. enterica serovar Typhi	GCF_001153665.1	90370	28901	400	10493_1#40
59a95efa1691f900014af72a	10493_1_41_IndMDUST220_2011	MDUST220	2011	India	20.5937	78.9629	Blood	ERR352466	ERP001718	25961941	62	4851919	185382	13447	52	3279	99.8	26.1	Velvet	7898	1	1_1_1_1_1_1_5	4.3.1.1	75	Salmonella enterica subsp. enterica serovar Typhi	GCF_001174425.1	90370	28901	400	10493_1#41
59a95efac153cc00018d8038	10493_1_43_BanMDUST232_2010	MDUST232	2010	Bangladesh	23.685	90.3563	Blood	ERR352468	ERP001718	25961941	55	4831618	185987	13778	52	3277	99.8	25.9	Velvet	7898	1	1_1_1_1_1_1_5	4.3.1.1	75	Salmonella enterica subsp. enterica serovar Typhi	GCF_001149905.1	90370	28901	400	10493_1#43
59a95efb1691f900014af72b	10493_1_44_VieMDUST235_2010	MDUST235	2010	Vietnam	14.0583	108.277	Stool	ERR352469	ERP001718	25961941	54	4692409	206318	5972	52.1	3259	99.2	24.1	Velvet	CT18	2	1_1_2_1_1_1_5	3.2.1	75	Salmonella enterica subsp. enterica serovar Typhi	GCF_001366435.1	90370	28901	400	10493_1#44
59a95efb1691f900014af72c	10493_1_42_IndoMDUST222_2011	MDUST222	2011	Indonesia	-0.789275	113.921	Blood	ERR352467	ERP001718	25961941	59	4738204	204311	5415	52	3279	99.8	24.3	Velvet	ERL024120	2	1_1_2_1_1_1_5	2.1.5	75	Salmonella enterica subsp. enterica serovar Typhi	GCF_001160065.1	90370	28901	400	10493_1#42
59a95efb1691f900014af72d	10493_1_46_IndMDUST244_2011	MDUST244	2011	India	20.5937	78.9629	Blood	ERR352471	ERP001718	25961941	50	4721534	204345	5425	52	3279	99.8	24.1	Velvet	7898	1	1_1_1_1_1_1_5	4.3.1.2	75	Salmonella enterica subsp. enterica serovar Typhi	GCF_001048115.1	90370	28901	400	10493_1#46
59a95efbc153cc00018d8039	10493_1_45_ThaMDUST236_2010	MDUST236	2010	Thailand	15.87	100.993	Blood	ERR352470	ERP001718	25961941	53	4726372	185475	11373	52	3264	99.4	24.7	Velvet	7898	1	1_1_1_1_1_1_5	4.3.1.1	75	Salmonella enterica subsp. enterica serovar Typhi	GCF_001365615.1	90370	28901	400	10493_1#45
59a95efbc153cc00018d803a	10493_1_47_IndoMDUST246_2011	MDUST246	2011	Indonesia	-0.789275	113.921	Blood	ERR352472	ERP001718	25961941	57	4732794	206436	5984	52	3278	99.8	24.4	Velvet	ERL024120	2	1_1_2_1_1_1_5	2.1	75	Salmonella enterica subsp. enterica serovar Typhi	GCF_001367635.1	90370	28901	400	10493_1#47
59a95efd1691f900014af72e	10493_1_49_UnkMDUST261_2011	MDUST261	2011	Unknown			Blood	ERR352474	ERP001718	25961941	52	4721842	204534	4297	52	3280	99.9	24	Velvet	7898	1	1_1_1_1_1_1_5	4.3.1	75	Salmonella enterica subsp. enterica serovar Typhi	GCF_001048115.1	90370	28901	400	10493_1#49
59a95efd1691f900014af72f	10493_1_51_PNGMDUST276_1994	MDUST276	1994	Papua New Guinea	-6.31499	143.956	Stool	ERR352476	ERP001718	25961941	48	4733176	204288	69	52	3284	100	24.1	Velvet	ERL024120	2	1_1_2_1_1_1_5	2.1.7	75	Salmonella enterica subsp. enterica serovar Typhi	GCF_001090325.1	90370	28901	400	10493_1#51
59a95efdc153cc00018d803b	10493_1_48_IndoMDUST250_2010	MDUST250	2010	Indonesia	-0.789275	113.921	Blood	ERR352473	ERP001718	25961941	56	4697657	206269	7634	52.1	3269	99.5	24	Velvet	E02-1180	2	1_1_2_1_1_1_5	0.0.2	75	Salmonella enterica subsp. enterica serovar Typhi	GCF_001143405.1	90370	28901	400	10493_1#48
59a95efe5f409b000112d000	10493_1_50_UnkMDUST268_2011	MDUST268	2011	Unknown			Blood	ERR352475	ERP001718	25961941	53	4682755	204299	4038	52.1	3281	99.9	23.4	Velvet	E98-0664_66	2	1_1_2_1_1_1_5	2.5	75	Salmonella enterica subsp. enterica serovar Typhi	GCF_001048175.1	90370	28901	400	10493_1#50
59a95efec153cc00018d803c	10493_1_53_PNGMDUST279_2002	MDUST279	2002	Papua New Guinea	-6.31499	143.956	Blood	ERR352478	ERP001718	25961941	57	4736018	204338	8229	52	3274	99.7	24.6	Velvet	ERL024120	2	1_1_2_1_1_1_5	2.1.7	75	Salmonella enterica subsp. enterica serovar Typhi	GCF_001099365.1	90370	28901	400	10493_1#53
59a95eff1691f900014af730	10493_1_54_SamMDUST282_2004	MDUST282	2004	Samoa	-13.759	-172.105	Blood	ERR352479	ERP001718	25961941	56	4827530	171897	17122	52	3280	99.9	25.7	Velvet	H12ESR00394-001A	1	1_1_1_1_1_1_5	3.5.4	75	Salmonella enterica subsp. enterica serovar Typhi	GCF_001104545.1	90370	28901	400	10493_1#54
59a95effc153cc00018d803d	10493_1_56_SamMDUST286_2005	MDUST286	2005	Samoa	-13.759	-172.105	Blood	ERR352481	ERP001718	25961941	55	4720463	171892	6073	52	3275	99.7	24.2	Velvet	H12ESR00394-001A	1	1_1_1_1_1_1_5	3.5.4	75	Salmonella enterica subsp. enterica serovar Typhi	GCF_001089365.1	90370	28901	400	10493_1#56
59a95f005f409b000112d001	10493_1_52_PNGMDUST278_2001	MDUST278	2001	Papua New Guinea	-6.31499	143.956	Blood	ERR352477	ERP001718	25961941	60	4736114	187724	5693	52	3277	99.8	24.5	Velvet	ERL024120	2	1_1_2_1_1_1_5	2.1.7	75	Salmonella enterica subsp. enterica serovar Typhi	GCF_001099365.1	90370	28901	400	10493_1#52
59a95f015f409b000112d002	10493_1_55_SamMDUST283_2004	MDUST283	2004	Samoa	-13.759	-172.105	Blood	ERR352480	ERP001718	25961941	54	4720229	185013	7130	52	3275	99.7	24.2	Velvet	H12ESR00394-001A	1	1_1_1_1_1_1_5	3.5.4	75	Salmonella enterica subsp. enterica serovar Typhi	GCF_001089365.1	90370	28901	400	10493_1#55
59a95f01c153cc00018d803e	10493_1_58_PNGMDUST288_2007	MDUST288	2007	Papua New Guinea	-6.31499	143.956	Blood	ERR352483	ERP001718	25961941	57	4735409	204300	6975	52	3273	99.7	24.6	Velvet	ERL024120	2	1_1_2_1_1_1_5	2.1.7	75	Salmonella enterica subsp. enterica serovar Typhi	GCF_001136005.1	90370	28901	400	10493_1#58
59a95f01c153cc00018d803f	10493_1_59_SamMDUST289_2008	MDUST289	2008	Samoa	-13.759	-172.105	Blood	ERR352484	ERP001718	25961941	55	4718939	184936	4710	52	3277	99.8	24.1	Velvet	H12ESR00394-001A	1	1_1_1_1_1_1_5	3.5.4	75	Salmonella enterica subsp. enterica serovar Typhi	GCF_001145205.1	90370	28901	400	10493_1#59
59a95f01c153cc00018d8040	10493_1_57_PNGMDUST287_2007	MDUST287	2007	Papua New Guinea	-6.31499	143.956	Blood	ERR352482	ERP001718	25961941	60	4736262	183517	6248	52	3275	99.7	24.4	Velvet	ERL024120	2	1_1_2_1_1_1_5	2.1.7	75	Salmonella enterica subsp. enterica serovar Typhi	GCF_001099365.1	90370	28901	400	10493_1#57
59a95f031691f900014af731	10493_1_62_PNGMDUST296_2010	MDUST296	2010	Papua New Guinea	-6.31499	143.956	Blood	ERR352487	ERP001718	25961941	59	4736692	204312	6476	52	3277	99.8	24.4	Velvet	ERL024120	2	1_1_2_1_1_1_5	2.1.7	75	Salmonella enterica subsp. enterica serovar Typhi	GCF_001099365.1	90370	28901	400	10493_1#62
59a95f041691f900014af732	10493_1_61_SamMDUST292_2008	MDUST292	2008	Samoa	-13.759	-172.105	Blood	ERR352486	ERP001718	25961941	56	4828136	171177	10455	52	3273	99.7	26	Velvet	H12ESR00394-001A	1	1_1_1_1_1_1_5	3.5.3	75	Salmonella enterica subsp. enterica serovar Typhi	GCF_001133925.1	90370	28901	400	10493_1#61
59a95f041691f900014af733	10493_1_63_UnkMDUST297_2011	MDUST297	2011	Unknown			Blood	ERR352488	ERP001718	25961941	55	4812852	184974	7710	51.9	3273	99.7	25.7	Velvet	H12ESR00394-001A	1	1_1_1_1_1_1_5	3.5.3	75	Salmonella enterica subsp. enterica serovar Typhi	GCF_001048135.1	90370	28901	400	10493_1#63
59a95f045f409b000112d003	10493_1_64_PNGMDUST298_1998	MDUST298	1998	Papua New Guinea	-6.31499	143.956	Blood	ERR352489	ERP001718	25961941	58	4733490	217869	8368	52	3272	99.6	24.5	Velvet	ERL024120	2	1_1_2_1_1_1_5	2.1.7	75	Salmonella enterica subsp. enterica serovar Typhi	GCF_001094105.1	90370	28901	400	10493_1#64
59a95f045f409b000112d004	10493_1_60_SamMDUST291_2008	MDUST291	2008	Samoa	-13.759	-172.105	Stool	ERR352485	ERP001718	25961941	54	4720714	185086	5749	52	3277	99.8	24.1	Velvet	H12ESR00394-001A	1	1_1_1_1_1_1_5	3.5.4	75	Salmonella enterica subsp. enterica serovar Typhi	GCF_001089365.1	90370	28901	400	10493_1#60
59a95f045f409b000112d005	10493_1_65_PNGMDUST299_1998	MDUST299	1998	Papua New Guinea	-6.31499	143.956	Blood	ERR352490	ERP001718	25961941	57	4696737	204322	7057	52.1	3242	98.7	24.3	Velvet	ERL024120	2	1_1_2_1_1_1_5	2.1.7	74	Salmonella enterica subsp. enterica serovar Typhi	GCF_001365055.1	90370	28901	400	10493_1#65
59a95f05c153cc00018d8041	10493_1_66_PNGMDUST300_1998	MDUST300	1998	Papua New Guinea	-6.31499	143.956	Stool	ERR352491	ERP001718	25961941	58	4737589	204284	11793	52	3268	99.5	24.7	Velvet	ERL024120	2	1_1_2_1_1_1_5	2.1.7	75	Salmonella enterica subsp. enterica serovar Typhi	GCF_001367035.1	90370	28901	400	10493_1#66
59a95f071691f900014af734	10493_1_70_FijMDUST322_1983	MDUST322	1983	Fiji	-17.7134	178.065	Blood	ERR352495	ERP001718	25961941	50	4702184	204409	5815	52.1	3276	99.8	23.9	Velvet	ST1921-06	2	1_1_2_1_1_1_5	2.3.5	75	Salmonella enterica subsp. enterica serovar Typhi	GCF_001078905.1	90370	28901	400	10493_1#70
59a95f07c153cc00018d8042	10493_1_67_IndMDUST301_1988	MDUST301	1988	India	20.5937	78.9629	Stool	ERR352492	ERP001718	25961941	58	4736342	204360	7124	52	3274	99.7	24.6	Velvet	ERL024120	2	1_1_2_1_1_1_5	2.1.7	75	Salmonella enterica subsp. enterica serovar Typhi	GCF_001099365.1	90370	28901	400	10493_1#67
59a95f07c153cc00018d8043	10493_1_68_PNGMDUST313_1994	MDUST313	1994	Papua New Guinea	-6.31499	143.956	Blood	ERR352493	ERP001718	25961941	62	4725567	172125	8109	52	3267	99.5	24.6	Velvet	ERL024120	2	1_1_2_1_1_1_5	2.1.7	75	Salmonella enterica subsp. enterica serovar Typhi	GCF_001104685.1	90370	28901	400	10493_1#68
59a95f07c153cc00018d8044	10493_1_71_PNGMDUST330_1992	MDUST330	1992	Papua New Guinea	-6.31499	143.956	Blood	ERR352496	ERP001718	25961941	58	4733436	206234	7221	52	3272	99.6	24.5	Velvet	ERL024120	2	1_1_2_1_1_1_5	2.1.7	75	Salmonella enterica subsp. enterica serovar Typhi	GCF_001094105.1	90370	28901	400	10493_1#71
59a95f081691f900014af735	10493_1_69_FijMDUST321_1983	MDUST321	1983	Fiji	-17.7134	178.065	Blood	ERR352494	ERP001718	25961941	54	4720751	183952	4803	52	3281	99.9	24	Velvet	ERL072973	1	1_1_1_1_1_1_5	4.2.1	75	Salmonella enterica subsp. enterica serovar Typhi	GCF_001104925.1	90370	28901	400	10493_1#69
59a95f085f409b000112d006	10493_1_72_PNGMDUST331_1992	MDUST331	1992	Papua New Guinea	-6.31499	143.956	Blood	ERR352497	ERP001718	25961941	58	4735732	204297	6845	52	3272	99.6	24.5	Velvet	ERL024120	2	1_1_2_1_1_1_5	2.1.7	75	Salmonella enterica subsp. enterica serovar Typhi	GCF_001099365.1	90370	28901	400	10493_1#72
59a95f09c153cc00018d8045	10493_1_73_FijMDUST336_1993	MDUST336	1993	Fiji	-17.7134	178.065	Stool	ERR352498	ERP001718	25961941	68	4748473	155108	5599	52.1	3277	99.8	24.6	Velvet	7898	1	1_1_1_1_1_1_5	4.3.1.1	75	Salmonella enterica subsp. enterica serovar Typhi	GCF_001135425.1	90370	28901	400	10493_1#73
59a95f0a5f409b000112d007	10493_1_75_PNGMDUST348_1985	MDUST348	1985	Papua New Guinea	-6.31499	143.956	Unknown	ERR352500	ERP001718	25961941	48	4733267	217911	94	52	3283	100	24.1	Velvet	ERL024120	2	1_1_2_1_1_1_5	2.1.7	75	Salmonella enterica subsp. enterica serovar Typhi	GCF_001090325.1	90370	28901	400	10493_1#75
59a95f0ac153cc00018d8046	10493_1_77_FijMDUST352_1986	MDUST352	1986	Fiji	-17.7134	178.065	Blood	ERR352502	ERP001718	25961941	52	4689251	204337	4554	52.1	3266	99.5	23.9	Velvet	ST1921-06	2	1_1_2_1_1_1_5	2.3.5	75	Salmonella enterica subsp. enterica serovar Typhi	GCF_001148665.1	90370	28901	400	10493_1#77
59a95f0b1691f900014af736	10493_1_76_FijMDUST351_1985	MDUST351	1985	Fiji	-17.7134	178.065	Stool	ERR352501	ERP001718	25961941	52	4720038	185200	7127	52	3272	99.6	24.3	Velvet	H12ESR00394-001A	1	1_1_1_1_1_1_5	3.5.1	75	Salmonella enterica subsp. enterica serovar Typhi	GCF_001087105.1	90370	28901	400	10493_1#76
59a95f0bc153cc00018d8047	10493_1_74_FijMDUST339_1984	MDUST339	1984	Fiji	-17.7134	178.065	Stool	ERR352499	ERP001718	25961941	54	4702238	185477	6039	52.1	3275	99.7	23.9	Velvet	ST1921-06	2	1_1_2_1_1_1_5	2.3.5	75	Salmonella enterica subsp. enterica serovar Typhi	GCF_001137605.1	90370	28901	400	10493_1#74
59a95f0c5f409b000112d008	10493_1_79_IndMDUST368_2011	MDUST368	2011	India	20.5937	78.9629	Blood	ERR352504	ERP001718	25961941	61	4724981	161310	5471	52	3276	99.8	24.2	Velvet	7898	1	1_1_1_1_1_1_5	4.3.1.2	75	Salmonella enterica subsp. enterica serovar Typhi	GCF_001048215.1	90370	28901	400	10493_1#79
59a95f0cc153cc00018d8048	10493_1_78_PNGMDUST358_1996	MDUST358	1996	Papua New Guinea	-6.31499	143.956	Stool	ERR352503	ERP001718	25961941	57	4728348	204325	6736	52	3272	99.6	24.4	Velvet	ERL024120	2	1_1_2_1_1_1_5	2.1.7	75	Salmonella enterica subsp. enterica serovar Typhi	GCF_001094105.1	90370	28901	400	10493_1#78
59a95f0d5f409b000112d009	10493_1_80_IndMDUST383_2011	MDUST383	2011	India	20.5937	78.9629	Blood	ERR352505	ERP001718	25961941	59	4852404	204302	5410	52	3278	99.8	26.2	Velvet	7898	1	1_1_1_1_1_1_5	4.3.1.1	75	Salmonella enterica subsp. enterica serovar Typhi	GCF_001084965.1	90370	28901	400	10493_1#80
59a95f0e5f409b000112d00a	10493_1_83_BanMDUST401_2012	MDUST401	2012	Bangladesh	23.685	90.3563	Blood	ERR352508	ERP001718	25961941	55	4732579	185959	5858	52.1	3273	99.7	24.5	Velvet	ERL041834	2	1_1_2_1_1_1_5	2.0.1	75	Salmonella enterica subsp. enterica serovar Typhi	GCF_001088085.1	90370	28901	400	10493_1#83
59a95f0ec153cc00018d8049	10493_1_81_IndMDUST388_2011	MDUST388	2011	India	20.5937	78.9629	Blood	ERR352506	ERP001718	25961941	58	4852843	204311	7538	52	3279	99.8	26.1	Velvet	7898	1	1_1_1_1_1_1_5	4.3.1.1	75	Salmonella enterica subsp. enterica serovar Typhi	GCF_001119225.1	90370	28901	400	10493_1#81
59a95f0ec153cc00018d804a	10493_1_82_IndoMDUST389_2011	MDUST389	2011	Indonesia	-0.789275	113.921	Blood	ERR352507	ERP001718	25961941	60	4724245	204321	4588	52	3274	99.7	24.3	Velvet	7898	1	1_1_1_1_1_1_5	4.3.1.2	75	Salmonella enterica subsp. enterica serovar Typhi	GCF_001048215.1	90370	28901	400	10493_1#82
59a95f0f5f409b000112d00b	10493_1_84_AfgMDUST402_2012	MDUST402	2012	Afghanistan	33.9391	67.71	Blood	ERR352509	ERP001718	25961941	60	4746856	204392	7153	52.1	3272	99.6	24.8	Velvet	7898	1	1_1_1_1_1_1_5	4.3.1.1	75	Salmonella enterica subsp. enterica serovar Typhi	GCF_001048095.1	90370	28901	400	10493_1#84
59a95f0fc153cc00018d804b	10493_1_85_LebMDUST407_2007	MDUST407	2007	Lebanon	33.8547	35.8623	Stool	ERR352510	ERP001718	25961941	54	4709055	204342	7194	52.1	3272	99.6	24.1	Velvet	UI4692	2	1_1_2_1_1_1_5	2.2.2	75	Salmonella enterica subsp. enterica serovar Typhi	GCF_001366155.1	90370	28901	400	10493_1#85
59a95f101691f900014af737	10493_1_86_UnkMDUST415_2012	MDUST415	2012	Unknown			Blood	ERR352511	ERP001718	25961941	57	4708208	185294	5537	52.1	3275	99.7	24	Velvet	H12ESR00755-001A	1	1_1_1_1_1_1_5	3	75	Salmonella enterica subsp. enterica serovar Typhi	GCF_001048255.1	90370	28901	400	10493_1#86
59a95f10c153cc00018d804c	10540_1_4_IndoE03-4983_2003	E03-4983	2003	Indonesia	-0.789275	113.921	Unknown	ERR460335	ERP001718	25961941	61	4747607	210293	61	52	3283	100	24.3	Velvet	404Ty	2	1_1_2_1_1_1_5	3.1.2	75	Salmonella enterica subsp. enterica serovar Typhi	GCF_001121045.1	90370	28901	400	10540_1#4
59a95f111691f900014af738	10540_1_2_Con3592_3_2011	3592/3	2011	Democratic Republic of Congo	-4.03833	21.7587	Blood	ERR352599	ERP001718	25961941	49	4872158	185948	8	51.9	3281	99.9	26.3	Velvet	E98-0664_66	2	1_1_2_1_1_1_5	2.5.1	75	Salmonella enterica subsp. enterica serovar Typhi	GCF_001368255.1	90370	28901	400	10540_1#2
59a95f115f409b000112d00c	10540_1_7_Con3322_3_2011	3322/3	2011	Democratic Republic of Congo	-4.03833	21.7587	Blood	ERR352604	ERP001718	25961941	53	4872709	171997	2	51.9	3283	100	26.3	Velvet	E98-0664_66	2	1_1_2_1_1_1_5	2.5.1	75	Salmonella enterica subsp. enterica serovar Typhi	GCF_001100465.1	90370	28901	400	10540_1#7
59a95f11c153cc00018d804d	10540_1_5_Con3306_3_2011	3306/3	2011	Democratic Republic of Congo	-4.03833	21.7587	Blood	ERR352602	ERP001718	25961941	54	4871963	204279	0	51.9	3283	100	26.2	Velvet	E98-0664_66	2	1_1_2_1_1_1_5	2.5.1	75	Salmonella enterica subsp. enterica serovar Typhi	GCF_001100465.1	90370	28901	400	10540_1#5
59a95f135f409b000112d00d	10540_1_8_Viedn51_1995	dn51	1995	Vietnam	14.0583	108.277	Blood	ERR352605	ERP001718	25961941	60	5028002	204265	15	51.8	3284	100	28.5	Velvet	7898	1	1_1_1_1_1_1_5	4.3.1.1	75	Salmonella enterica subsp. enterica serovar Typhi	GCF_001239765.1	90370	28901	400	10540_1#8
59a95f141691f900014af739	10540_1_9_Viedn17_1995	dn17	1995	Vietnam	14.0583	108.277	Blood	ERR352606	ERP001718	25961941	55	4932012	185726	7	51.8	3284	100	27.1	Velvet	7898	1	1_1_1_1_1_1_5	4.3.1.1	75	Salmonella enterica subsp. enterica serovar Typhi	GCF_001079025.1	90370	28901	400	10540_1#9
59a95f141691f900014af73a	10540_1_11_Viedtc84_1994	dtc84	1994	Vietnam	14.0583	108.277	Blood	ERR352608	ERP001718	25961941	72	4931882	155100	6393	51.8	3278	99.8	27.4	Velvet	7898	1	1_1_1_1_1_1_5	4.3.1.1	75	Salmonella enterica subsp. enterica serovar Typhi	GCF_001048335.1	90370	28901	400	10540_1#11
59a95f141691f900014af73b	10540_1_14_Viedtc81_1994	dtc81	1994	Vietnam	14.0583	108.277	Blood	ERR352611	ERP001718	25961941	53	4931039	204280	25	51.8	3284	100	27.1	Velvet	7898	1	1_1_1_1_1_1_5	4.3.1.1	75	Salmonella enterica subsp. enterica serovar Typhi	GCF_001079025.1	90370	28901	400	10540_1#14
59a95f145f409b000112d00e	10540_1_12_Viedn126_1996	dn126	1996	Vietnam	14.0583	108.277	Blood	ERR352609	ERP001718	25961941	56	4818375	161401	6984	51.9	3275	99.7	25.7	Velvet	7898	1	1_1_1_1_1_1_5	4.3.1.1	75	Salmonella enterica subsp. enterica serovar Typhi	GCF_001239925.1	90370	28901	400	10540_1#12
59a95f14c153cc00018d804e	10540_1_10_Viedn40_1995	dn40	1995	Vietnam	14.0583	108.277	Blood	ERR352607	ERP001718	25961941	68	4930886	161316	3985	51.8	3281	99.9	27.2	Velvet	7898	1	1_1_1_1_1_1_5	4.3.1.1	75	Salmonella enterica subsp. enterica serovar Typhi	GCF_001048335.1	90370	28901	400	10540_1#10
59a95f161691f900014af73c	10540_1_17_Viedtc76_1994	dtc76	1994	Vietnam	14.0583	108.277	Blood	ERR352614	ERP001718	25961941	43	4722882	206309	41	52	3284	100	23.9	Velvet	7898	1	1_1_1_1_1_1_5	4.3.1.1	75	Salmonella enterica subsp. enterica serovar Typhi	GCF_001047955.1	90370	28901	400	10540_1#17
59a95f165f409b000112d00f	10540_1_15_Viedn192_1996	dn192	1996	Vietnam	14.0583	108.277	Blood	ERR352612	ERP001718	25961941	72	4931774	153717	7580	51.8	3271	99.6	27.6	Velvet	7898	1	1_1_1_1_1_1_5	4.3.1.1	75	Salmonella enterica subsp. enterica serovar Typhi	GCF_001048335.1	90370	28901	400	10540_1#15
59a95f165f409b000112d010	10540_1_16_Viedn152_1996	dn152	1996	Vietnam	14.0583	108.277	Blood	ERR352613	ERP001718	25961941	69	4932743	161354	9128	51.8	3274	99.7	27.5	Velvet	7898	1	1_1_1_1_1_1_5	4.3.1.1	75	Salmonella enterica subsp. enterica serovar Typhi	GCF_001363415.1	90370	28901	400	10540_1#16
59a95f181691f900014af73d	10540_1_18_Viedn95_1995	dn95	1995	Vietnam	14.0583	108.277	Blood	ERR352615	ERP001718	25961941	70	4932480	153737	5848	51.8	3276	99.8	27.4	Velvet	7898	1	1_1_1_1_1_1_5	4.3.1.1	75	Salmonella enterica subsp. enterica serovar Typhi	GCF_001048335.1	90370	28901	400	10540_1#18
59a95f181691f900014af73e	10540_1_20_Viedtc109_1994	dtc109	1994	Vietnam	14.0583	108.277	Blood	ERR352617	ERP001718	25961941	71	4932690	155023	6104	51.8	3277	99.8	27.4	Velvet	7898	1	1_1_1_1_1_1_5	4.3.1.1	75	Salmonella enterica subsp. enterica serovar Typhi	GCF_001048335.1	90370	28901	400	10540_1#20
59a95f181691f900014af73f	10540_1_22_Viedn122_1996	dn122	1996	Vietnam	14.0583	108.277	Blood	ERR352619	ERP001718	25961941	65	4798976	161192	3059	51.9	3283	100	25.1	Velvet	7898	1	1_1_1_1_1_1_5	4.3.1.1	75	Salmonella enterica subsp. enterica serovar Typhi	GCF_001362695.1	90370	28901	400	10540_1#22
59a95f18c153cc00018d804f	10540_1_19_Viedn182_1996	dn182	1996	Vietnam	14.0583	108.277	Blood	ERR352616	ERP001718	25961941	69	4932593	185374	5821	51.8	3281	99.9	27.2	Velvet	7898	1	1_1_1_1_1_1_5	4.3.1.1	75	Salmonella enterica subsp. enterica serovar Typhi	GCF_001363335.1	90370	28901	400	10540_1#19
59a95f18c153cc00018d8050	10540_1_21_Viedn38_1995	dn38	1995	Vietnam	14.0583	108.277	Blood	ERR352618	ERP001718	25961941	59	4722280	161354	3499	52	3282	99.9	24	Velvet	7898	1	1_1_1_1_1_1_5	4.3.1.1	75	Salmonella enterica subsp. enterica serovar Typhi	GCF_001048115.1	90370	28901	400	10540_1#21
59a95f19c153cc00018d8051	10540_1_23_Viedn154_1996	dn154	1996	Vietnam	14.0583	108.277	Blood	ERR352620	ERP001718	25961941	46	4817249	206284	0	51.9	3284	100	25.4	Velvet	7898	1	1_1_1_1_1_1_5	4.3.1.1	75	Salmonella enterica subsp. enterica serovar Typhi	GCF_001358615.1	90370	28901	400	10540_1#23
59a95f1a1691f900014af740	10540_1_26_Viedn174_1996	dn174	1996	Vietnam	14.0583	108.277	Blood	ERR352623	ERP001718	25961941	53	4818159	204301	6188	51.9	3277	99.8	25.6	Velvet	7898	1	1_1_1_1_1_1_5	4.3.1.1	75	Salmonella enterica subsp. enterica serovar Typhi	GCF_001363195.1	90370	28901	400	10540_1#26
59a95f1a5f409b000112d011	10540_1_24_Viedn67_1995	dn67	1995	Vietnam	14.0583	108.277	Blood	ERR352621	ERP001718	25961941	77	4933936	155100	4291	51.8	3280	99.9	27.3	Velvet	7898	1	1_1_1_1_1_1_5	4.3.1.1	75	Salmonella enterica subsp. enterica serovar Typhi	GCF_001048335.1	90370	28901	400	10540_1#24
59a95f1b1691f900014af741	10540_1_27_Viedn145_1996	dn145	1996	Vietnam	14.0583	108.277	Blood	ERR352624	ERP001718	25961941	61	4819525	155129	6754	51.9	3273	99.7	25.7	Velvet	7898	1	1_1_1_1_1_1_5	4.3.1.1	75	Salmonella enterica subsp. enterica serovar Typhi	GCF_001362515.1	90370	28901	400	10540_1#27
59a95f1bc153cc00018d8052	10540_1_29_Viedtc115_1995	dtc115	1995	Vietnam	14.0583	108.277	Blood	ERR352626	ERP001718	25961941	71	4926637	161306	6256	51.8	3275	99.7	27.4	Velvet	7898	1	1_1_1_1_1_1_5	4.3.1.1	75	Salmonella enterica subsp. enterica serovar Typhi	GCF_001363155.1	90370	28901	400	10540_1#29
59a95f1cc153cc00018d8053	10540_1_28_Viedn56_1995	dn56	1995	Vietnam	14.0583	108.277	Blood	ERR352625	ERP001718	25961941	81	4934208	146406	5707	51.8	3274	99.7	27.5	Velvet	7898	1	1_1_1_1_1_1_5	4.3.1.1	75	Salmonella enterica subsp. enterica serovar Typhi	GCF_001048335.1	90370	28901	400	10540_1#28
59a95f1d1691f900014af742	10540_1_30_Viedn113_1996	dn113	1996	Vietnam	14.0583	108.277	Blood	ERR352627	ERP001718	25961941	61	4819148	153714	6934	51.9	3272	99.6	25.8	Velvet	7898	1	1_1_1_1_1_1_5	4.3.1.1	75	Salmonella enterica subsp. enterica serovar Typhi	GCF_001239925.1	90370	28901	400	10540_1#30
59a95f1dc153cc00018d8054	10540_1_31_Viedn26_1995	dn26	1995	Vietnam	14.0583	108.277	Blood	ERR352628	ERP001718	25961941	59	4722516	161294	8970	52	3266	99.5	24.6	Velvet	7898	1	1_1_1_1_1_1_5	4.3.1.1	75	Salmonella enterica subsp. enterica serovar Typhi	GCF_001048115.1	90370	28901	400	10540_1#31
59a95f1dc153cc00018d8055	10540_1_32_Viedn137_1996	dn137	1996	Vietnam	14.0583	108.277	Blood	ERR352629	ERP001718	25961941	58	4818912	185362	5061	51.9	3278	99.8	25.7	Velvet	7898	1	1_1_1_1_1_1_5	4.3.1.1	75	Salmonella enterica subsp. enterica serovar Typhi	GCF_001239925.1	90370	28901	400	10540_1#32
59a95f1ec153cc00018d8056	10540_1_34_Viedn178_1996	dn178	1996	Vietnam	14.0583	108.277	Blood	ERR352631	ERP001718	25961941	54	4817962	185226	5259	51.9	3278	99.8	25.6	Velvet	7898	1	1_1_1_1_1_1_5	4.3.1.1	75	Salmonella enterica subsp. enterica serovar Typhi	GCF_001239925.1	90370	28901	400	10540_1#34
59a95f1ec153cc00018d8057	10540_1_35_Viedn22_1995	dn22	1995	Vietnam	14.0583	108.277	Blood	ERR352632	ERP001718	25961941	72	4933770	155066	6474	51.8	3272	99.6	27.5	Velvet	7898	1	1_1_1_1_1_1_5	4.3.1.1	75	Salmonella enterica subsp. enterica serovar Typhi	GCF_001363055.1	90370	28901	400	10540_1#35
59a95f1ec153cc00018d8058	10540_1_36_Viedn89_1995	dn89	1995	Vietnam	14.0583	108.277	Blood	ERR352633	ERP001718	25961941	71	4932186	155022	6004	51.8	3274	99.7	27.5	Velvet	7898	1	1_1_1_1_1_1_5	4.3.1.1	75	Salmonella enterica subsp. enterica serovar Typhi	GCF_001048335.1	90370	28901	400	10540_1#36
59a95f1f1691f900014af743	10540_1_39_Viedn21_1995	dn21	1995	Vietnam	14.0583	108.277	Blood	ERR352636	ERP001718	25961941	72	4932265	155108	5370	51.8	3280	99.9	27.2	Velvet	7898	1	1_1_1_1_1_1_5	4.3.1.1	75	Salmonella enterica subsp. enterica serovar Typhi	GCF_001048335.1	90370	28901	400	10540_1#39
59a95f201691f900014af744	10540_1_41_Viedn148_1996	dn148	1996	Vietnam	14.0583	108.277	Blood	ERR352638	ERP001718	25961941	55	4818021	204321	6531	51.9	3279	99.8	25.6	Velvet	7898	1	1_1_1_1_1_1_5	4.3.1.1	75	Salmonella enterica subsp. enterica serovar Typhi	GCF_001239925.1	90370	28901	400	10540_1#41
59a95f205f409b000112d012	10540_1_40_Viedn176_1996	dn176	1996	Vietnam	14.0583	108.277	Blood	ERR352637	ERP001718	25961941	40	4723765	206281	2	52	3284	100	23.9	Velvet	7898	1	1_1_1_1_1_1_5	4.3.1.1	75	Salmonella enterica subsp. enterica serovar Typhi	GCF_001080325.1	90370	28901	400	10540_1#40
59a95f20c153cc00018d8059	10540_1_38_Viedtc80_1994	dtc80	1994	Vietnam	14.0583	108.277	Blood	ERR352635	ERP001718	25961941	72	4931799	155107	4586	51.8	3280	99.9	27.3	Velvet	7898	1	1_1_1_1_1_1_5	4.3.1.1	75	Salmonella enterica subsp. enterica serovar Typhi	GCF_001048335.1	90370	28901	400	10540_1#38
59a95f211691f900014af745	10540_1_44_Viedtc57_1994	dtc57	1994	Vietnam	14.0583	108.277	Blood	ERR352641	ERP001718	25961941	57	4931142	204282	0	51.8	3284	100	27.1	Velvet	7898	1	1_1_1_1_1_1_5	4.3.1.1	75	Salmonella enterica subsp. enterica serovar Typhi	GCF_001079025.1	90370	28901	400	10540_1#44
59a95f21c153cc00018d805a	10540_1_42_Viedn149_1996	dn149	1996	Vietnam	14.0583	108.277	Blood	ERR352639	ERP001718	25961941	41	4706503	217852	1	52	3273	99.7	23.9	Velvet	7898	1	1_1_1_1_1_1_5	4.3.1.1	75	Salmonella enterica subsp. enterica serovar Typhi	GCF_001047955.1	90370	28901	400	10540_1#42
59a95f21c153cc00018d805b	10540_1_43_Viedn123_1996	dn123	1996	Vietnam	14.0583	108.277	Blood	ERR352640	ERP001718	25961941	73	4932357	155100	5383	51.8	3279	99.8	27.4	Velvet	7898	1	1_1_1_1_1_1_5	4.3.1.1	75	Salmonella enterica subsp. enterica serovar Typhi	GCF_001048335.1	90370	28901	400	10540_1#43
59a95f231691f900014af746	10540_1_46_Viety3-201_1997	ty3-201	1997	Vietnam	14.0583	108.277	Blood	ERR352643	ERP001718	25961941	57	4930916	161340	58	51.8	3284	100	27.1	Velvet	7898	1	1_1_1_1_1_1_5	4.3.1.1	75	Salmonella enterica subsp. enterica serovar Typhi	GCF_001079025.1	90370	28901	400	10540_1#46
59a95f235f409b000112d013	10540_1_45_Viedtc90_1994	dtc90	1994	Vietnam	14.0583	108.277	Blood	ERR352642	ERP001718	25961941	57	4931036	156986	0	51.8	3284	100	27.1	Velvet	7898	1	1_1_1_1_1_1_5	4.3.1.1	75	Salmonella enterica subsp. enterica serovar Typhi	GCF_001079025.1	90370	28901	400	10540_1#45
59a95f23c153cc00018d805c	10540_1_47_Viety3-224_1997	ty3-224	1997	Vietnam	14.0583	108.277	Blood	ERR352644	ERP001718	25961941	52	5027737	204282	5	51.8	3284	100	28.5	Velvet	7898	1	1_1_1_1_1_1_5	4.3.1.1	75	Salmonella enterica subsp. enterica serovar Typhi	GCF_001358815.1	90370	28901	400	10540_1#47
59a95f245f409b000112d014	10540_1_49_Viety3-202_1997	ty3-202	1997	Vietnam	14.0583	108.277	Blood	ERR352646	ERP001718	25961941	72	5029261	161354	6770	51.8	3277	99.8	28.7	Velvet	7898	1	1_1_1_1_1_1_5	4.3.1.1	75	Salmonella enterica subsp. enterica serovar Typhi	GCF_001363615.1	90370	28901	400	10540_1#49
59a95f251691f900014af747	10540_1_50_Viety3-226_1997	ty3-226	1997	Vietnam	14.0583	108.277	Blood	ERR352647	ERP001718	25961941	52	5029945	194270	10	51.8	3284	100	28.5	Velvet	7898	1	1_1_1_1_1_1_5	4.3.1.1	75	Salmonella enterica subsp. enterica serovar Typhi	GCF_001358815.1	90370	28901	400	10540_1#50
59a95f251691f900014af748	10540_1_48_Viect1-105_1994	ct1-105	1994	Vietnam	14.0583	108.277	Blood	ERR352645	ERP001718	25961941	59	4930272	185391	0	51.8	3284	100	27.1	Velvet	7898	1	1_1_1_1_1_1_5	4.3.1.1	75	Salmonella enterica subsp. enterica serovar Typhi	GCF_001079025.1	90370	28901	400	10540_1#48
59a95f251691f900014af749	10540_1_51_Viect1-107_1994	ct1-107	1994	Vietnam	14.0583	108.277	Blood	ERR352648	ERP001718	25961941	67	4933089	204299	6558	51.8	3276	99.8	27.4	Velvet	7898	1	1_1_1_1_1_1_5	4.3.1.1	75	Salmonella enterica subsp. enterica serovar Typhi	GCF_001363055.1	90370	28901	400	10540_1#51
59a95f261691f900014af74a	10540_1_52_Viety3-205_1997	ty3-205	1997	Vietnam	14.0583	108.277	Blood	ERR352649	ERP001718	25961941	56	5039183	206091	17	51.8	3283	100	28.7	Velvet	7898	1	1_1_1_1_1_1_5	4.3.1.1	75	Salmonella enterica subsp. enterica serovar Typhi	GCF_001365995.1	90370	28901	400	10540_1#52
59a95f265f409b000112d015	10540_1_54_Vieipt51_1997	ipt51	1997	Vietnam	14.0583	108.277	Blood	ERR352651	ERP001718	25961941	73	5028758	155146	6118	51.8	3277	99.8	28.8	Velvet	7898	1	1_1_1_1_1_1_5	4.3.1.1	75	Salmonella enterica subsp. enterica serovar Typhi	GCF_001358815.1	90370	28901	400	10540_1#54
59a95f26c153cc00018d805d	10540_1_53_Viety3-243_1998	ty3-243	1998	Vietnam	14.0583	108.277	Blood	ERR352650	ERP001718	25961941	57	4818755	204484	4392	51.9	3280	99.9	25.6	Velvet	7898	1	1_1_1_1_1_1_5	4.3.1.1	75	Salmonella enterica subsp. enterica serovar Typhi	GCF_001239925.1	90370	28901	399	10540_1#53
59a95f271691f900014af74b	10540_1_58_Viety2-173_1995	ty2-173	1995	Vietnam	14.0583	108.277	Blood	ERR352655	ERP001718	25961941	68	4932943	161348	5704	51.8	3278	99.8	27.4	Velvet	7898	1	1_1_1_1_1_1_5	4.3.1.1	75	Salmonella enterica subsp. enterica serovar Typhi	GCF_001364495.1	90370	28901	400	10540_1#58
59a95f27c153cc00018d805e	10540_1_55_Viety3-206_1997	ty3-206	1997	Vietnam	14.0583	108.277	Blood	ERR352652	ERP001718	25961941	71	4934095	155100	6101	51.8	3275	99.7	27.4	Velvet	7898	1	1_1_1_1_1_1_5	4.3.1.1	75	Salmonella enterica subsp. enterica serovar Typhi	GCF_001363155.1	90370	28901	400	10540_1#55
59a95f285f409b000112d016	10540_1_57_Viedty1-80_1997	dty1-80	1997	Vietnam	14.0583	108.277	Blood	ERR352654	ERP001718	25961941	52	5028837	206309	1	51.8	3284	100	28.5	Velvet	7898	1	1_1_1_1_1_1_5	4.3.1.1	75	Salmonella enterica subsp. enterica serovar Typhi	GCF_001358815.1	90370	28901	400	10540_1#57
59a95f28c153cc00018d805f	10540_1_60_Viety3-254_1998	ty3-254	1998	Vietnam	14.0583	108.277	Blood	ERR352657	ERP001718	25961941	72	5028274	155121	6424	51.8	3280	99.9	28.6	Velvet	7898	1	1_1_1_1_1_1_5	4.3.1.1	75	Salmonella enterica subsp. enterica serovar Typhi	GCF_001363615.1	90370	28901	400	10540_1#60
59a95f291691f900014af74c	10540_1_61_Viect1-66_1994	ct1-66	1994	Vietnam	14.0583	108.277	Blood	ERR352658	ERP001718	25961941	55	4722841	171923	7218	52	3269	99.5	24.5	Velvet	7898	1	1_1_1_1_1_1_5	4.3.1.1	75	Salmonella enterica subsp. enterica serovar Typhi	GCF_001104925.1	90370	28901	400	10540_1#61
59a95f291691f900014af74d	10540_1_62_Vieas118_1998	as118	1998	Vietnam	14.0583	108.277	Blood	ERR352659	ERP001718	25961941	71	5029938	155100	12223	51.8	3273	99.7	28.8	Velvet	7898	1	1_1_1_1_1_1_5	4.3.1.1	75	Salmonella enterica subsp. enterica serovar Typhi	GCF_001367835.1	90370	28901	400	10540_1#62
59a95f2a5f409b000112d017	10540_1_63_Vieipt61_1997	ipt61	1997	Vietnam	14.0583	108.277	Blood	ERR352661	ERP001718	25961941	77	5030108	155150	5076	51.8	3279	99.8	28.7	Velvet	7898	1	1_1_1_1_1_1_5	4.3.1.1	75	Salmonella enterica subsp. enterica serovar Typhi	GCF_001358275.1	90370	28901	400	10540_1#63
59a95f2b1691f900014af74e	10540_1_65_Viety3-269_1998	ty3-269	1998	Vietnam	14.0583	108.277	Blood	ERR352663	ERP001718	25961941	70	5030388	161322	6132	51.8	3279	99.8	28.7	Velvet	7898	1	1_1_1_1_1_1_5	4.3.1.1	75	Salmonella enterica subsp. enterica serovar Typhi	GCF_001365295.1	90370	28901	400	10540_1#65
59a95f2bc153cc00018d8060	10540_1_59_Viety3-207_1997	ty3-207	1997	Vietnam	14.0583	108.277	Blood	ERR352656	ERP001718	25961941	74	5028143	155118	4468	51.8	3281	99.9	28.6	Velvet	7898	1	1_1_1_1_1_1_5	4.3.1.1	75	Salmonella enterica subsp. enterica serovar Typhi	GCF_001358275.1	90370	28901	400	10540_1#59
59a95f2c1691f900014af74f	10540_1_64_Viety3-191_1997	ty3-191	1997	Vietnam	14.0583	108.277	Blood	ERR352662	ERP001718	25961941	71	5028672	149721	7200	51.8	3281	99.9	28.7	Velvet	7898	1	1_1_1_1_1_1_5	4.3.1.1	75	Salmonella enterica subsp. enterica serovar Typhi	GCF_001358275.1	90370	28901	400	10540_1#64
59a95f2c5f409b000112d018	10540_1_67_Viety3-211_1997	ty3-211	1997	Vietnam	14.0583	108.277	Blood	ERR352667	ERP001718	25961941	73	5029808	155122	5788	51.8	3280	99.9	28.7	Velvet	7898	1	1_1_1_1_1_1_5	4.3.1.1	75	Salmonella enterica subsp. enterica serovar Typhi	GCF_001358815.1	90370	28901	400	10540_1#67
59a95f2cc153cc00018d8061	10540_1_66_Vieas250_1999	as250	1999	Vietnam	14.0583	108.277	Blood	ERR352665	ERP001718	25961941	72	4934448	161354	6459	51.8	3275	99.7	27.5	Velvet	7898	1	1_1_1_1_1_1_5	4.3.1.1	74	Salmonella enterica subsp. enterica serovar Typhi	GCF_001363155.1	90370	28901	400	10540_1#66
59a95f2e1691f900014af750	10540_1_68_Viect1-70_1994	ct1-70	1994	Vietnam	14.0583	108.277	Blood	ERR352669	ERP001718	25961941	66	4921728	161390	6657	51.8	3276	99.8	27.3	Velvet	7898	1	1_1_1_1_1_1_5	4.3.1.1	75	Salmonella enterica subsp. enterica serovar Typhi	GCF_001366095.1	90370	28901	400	10540_1#68
59a95f2e5f409b000112d019	10540_1_70_Viety3-194_1997	ty3-194	1997	Vietnam	14.0583	108.277	Blood	ERR352673	ERP001718	25961941	67	5028212	185166	10934	51.8	3281	99.9	28.7	Velvet	7898	1	1_1_1_1_1_1_5	4.3.1.1	75	Salmonella enterica subsp. enterica serovar Typhi	GCF_001358275.1	90370	28901	400	10540_1#70
59a95f2f5f409b000112d01a	10540_1_73_Viety3-196_1997	ty3-196	1997	Vietnam	14.0583	108.277	Blood	ERR352679	ERP001718	25961941	78	5027173	154933	5197	51.8	3279	99.8	28.7	Velvet	7898	1	1_1_1_1_1_1_5	4.3.1.1	75	Salmonella enterica subsp. enterica serovar Typhi	GCF_001358815.1	90370	28901	400	10540_1#73
59a95f301691f900014af751	10540_1_74_Viety3-222_1997	ty3-222	1997	Vietnam	14.0583	108.277	Blood	ERR352681	ERP001718	25961941	60	4723984	185454	4496	52	3280	99.9	24.1	Velvet	7898	1	1_1_1_1_1_1_5	4.3.1.1	75	Salmonella enterica subsp. enterica serovar Typhi	GCF_001048215.1	90370	28901	400	10540_1#74
59a95f311691f900014af752	10540_1_72_Vieipt83_1998	ipt83	1998	Vietnam	14.0583	108.277	Blood	ERR352677	ERP001718	25961941	67	4932594	204334	7931	51.8	3278	99.8	27.3	Velvet	7898	1	1_1_1_1_1_1_5	4.3.1.1	75	Salmonella enterica subsp. enterica serovar Typhi	GCF_001364815.1	90370	28901	400	10540_1#72
59a95f311691f900014af753	10540_1_78_Viect1-69_1994	ct1-69	1994	Vietnam	14.0583	108.277	Blood	ERR352689	ERP001718	25961941	69	4932519	204529	7335	51.8	3276	99.8	27.3	Velvet	7898	1	1_1_1_1_1_1_5	4.3.1.1	75	Salmonella enterica subsp. enterica serovar Typhi	GCF_001048335.1	90370	28901	400	10540_1#78
59a95f315f409b000112d01b	10540_1_76_Viety3-197_1997	ty3-197	1997	Vietnam	14.0583	108.277	Blood	ERR352685	ERP001718	25961941	57	4722181	161326	4039	52	3280	99.9	24	Velvet	7898	1	1_1_1_1_1_1_5	4.3.1.1	75	Salmonella enterica subsp. enterica serovar Typhi	GCF_001048115.1	90370	28901	400	10540_1#76
59a95f31c153cc00018d8062	10540_1_69_Vieas252_1999	as252	1999	Vietnam	14.0583	108.277	Blood	ERR352671	ERP001718	25961941	54	4723223	171994	6136	52	3277	99.8	24.2	Velvet	7898	1	1_1_1_1_1_1_5	4.3.1.1	75	Salmonella enterica subsp. enterica serovar Typhi	GCF_001048215.1	90370	28901	400	10540_1#69
59a95f321691f900014af754	10540_1_82_Vieipt19_1995	ipt19	1995	Vietnam	14.0583	108.277	Blood	ERR352697	ERP001718	25961941	68	4933694	172064	5673	51.8	3280	99.9	27.3	Velvet	7898	1	1_1_1_1_1_1_5	4.3.1.1	75	Salmonella enterica subsp. enterica serovar Typhi	GCF_001048335.1	90370	28901	400	10540_1#82
59a95f325f409b000112d01c	10540_1_77_Viety3-213_1997	ty3-213	1997	Vietnam	14.0583	108.277	Blood	ERR352687	ERP001718	25961941	59	4690223	161794	4100	52.1	3274	99.7	23.7	Velvet	CT18	2	1_1_2_1_1_1_5	3.2.1	75	Salmonella enterica subsp. enterica serovar Typhi	GCF_001048115.1	90370	28901	400	10540_1#77
59a95f33c153cc00018d8063	10540_1_79_Vieipt16_1995	ipt16	1995	Vietnam	14.0583	108.277	Blood	ERR352691	ERP001718	25961941	52	5028655	206267	22	51.8	3284	100	28.5	Velvet	7898	1	1_1_1_1_1_1_5	4.3.1.1	75	Salmonella enterica subsp. enterica serovar Typhi	GCF_001358815.1	90370	28901	400	10540_1#79
59a95f341691f900014af755	10540_1_88_Viety2-106_1994	ty2-106	1994	Vietnam	14.0583	108.277	Blood	ERR352709	ERP001718	25961941	71	4934089	204319	7741	51.8	3268	99.5	27.7	Velvet	7898	1	1_1_1_1_1_1_5	4.3.1.1	75	Salmonella enterica subsp. enterica serovar Typhi	GCF_001048335.1	90370	28901	400	10540_1#88
59a95f341691f900014af756	10540_1_85_Viety2-105_1994	ty2-105	1994	Vietnam	14.0583	108.277	Blood	ERR352703	ERP001718	25961941	70	4931096	161196	8533	51.8	3272	99.6	27.6	Velvet	7898	1	1_1_1_1_1_1_5	4.3.1.1	75	Salmonella enterica subsp. enterica serovar Typhi	GCF_001048335.1	90370	28901	400	10540_1#85
59a95f345f409b000112d01d	10540_1_86_Viety2-138_1994	ty2-138	1994	Vietnam	14.0583	108.277	Blood	ERR352705	ERP001718	25961941	61	4732048	162261	7505	52	3272	99.6	24.6	Velvet	Ty2	1	1_1_1_1_1_1_5	4.1	75	Salmonella enterica subsp. enterica serovar Typhi	GCF_001363935.1	90370	28901	400	10540_1#86
59a95f351691f900014af757	10540_1_89_Viety2-141_1994	ty2-141	1994	Vietnam	14.0583	108.277	Blood	ERR352711	ERP001718	25961941	72	4931829	153681	6827	51.8	3277	99.8	27.4	Velvet	7898	1	1_1_1_1_1_1_5	4.3.1.1	75	Salmonella enterica subsp. enterica serovar Typhi	GCF_001239945.1	90370	28901	400	10540_1#89
59a95f361691f900014af758	10540_1_90_Viety2-143_1994	ty2-143	1994	Vietnam	14.0583	108.277	Blood	ERR352713	ERP001718	25961941	69	4932765	171951	4880	51.8	3280	99.9	27.3	Velvet	7898	1	1_1_1_1_1_1_5	4.3.1.1	75	Salmonella enterica subsp. enterica serovar Typhi	GCF_001048335.1	90370	28901	400	10540_1#90
59a95f361691f900014af759	10540_1_83_Viety3-199_1997	ty3-199	1997	Vietnam	14.0583	108.277	Blood	ERR352699	ERP001718	25961941	68	4739223	152518	5639	52.1	3277	99.8	24.4	Velvet	CT18	2	1_1_2_1_1_1_5	3.2.1	75	Salmonella enterica subsp. enterica serovar Typhi	GCF_001078765.1	90370	28901	400	10540_1#83
59a95f365f409b000112d01e	10540_1_91_Viety2-113_1994	ty2-113	1994	Vietnam	14.0583	108.277	Blood	ERR352715	ERP001718	25961941	72	4931353	153680	4923	51.8	3277	99.8	27.4	Velvet	7898	1	1_1_1_1_1_1_5	4.3.1.1	75	Salmonella enterica subsp. enterica serovar Typhi	GCF_001048335.1	90370	28901	400	10540_1#91
59a95f381691f900014af75a	10540_1_94_Viety2-154_1994	ty2-154	1994	Vietnam	14.0583	108.277	Blood	ERR352721	ERP001718	25961941	70	4930898	171949	4653	51.8	3279	99.8	27.3	Velvet	7898	1	1_1_1_1_1_1_5	4.3.1.1	75	Salmonella enterica subsp. enterica serovar Typhi	GCF_001048335.1	90370	28901	400	10540_1#94
59a95f391691f900014af75b	10540_1_96_Viety2-119_1994	ty2-119	1994	Vietnam	14.0583	108.277	Blood	ERR352725	ERP001718	25961941	70	4931836	161292	6813	51.8	3276	99.8	27.4	Velvet	7898	1	1_1_1_1_1_1_5	4.3.1.1	75	Salmonella enterica subsp. enterica serovar Typhi	GCF_001364155.1	90370	28901	400	10540_1#96
59a95f395f409b000112d01f	10540_1_93_Viety2-133_1994	ty2-133	1994	Vietnam	14.0583	108.277	Blood	ERR352719	ERP001718	25961941	89	4941965	149384	11045	51.8	3274	99.7	27.7	Velvet	7898	1	1_1_1_1_1_1_5	4.3.1.1	75	Salmonella enterica subsp. enterica serovar Typhi	GCF_001364755.1	90370	28901	400	10540_1#93
59a95f39c153cc00018d8064	10541_1_57_ArgST1134_01_2001	ST1134/01	2001	Argentina	-38.4161	-63.6167	Stool	ERR353330	ERP001718	25961941	41	4715758	206306	0	52.1	3284	100	23.8	Velvet	ERL024120	2	1_1_2_1_1_1_5	2	75	Salmonella enterica subsp. enterica serovar Typhi	GCF_001088965.1	90370	28901	400	10541_1#57
59a95f39c153cc00018d8065	10540_1_92_Viety2-116_1994	ty2-116	1994	Vietnam	14.0583	108.277	Blood	ERR352717	ERP001718	25961941	75	4933085	153776	7091	51.8	3273	99.7	27.6	Velvet	7898	1	1_1_1_1_1_1_5	4.3.1.1	75	Salmonella enterica subsp. enterica serovar Typhi	GCF_001048335.1	90370	28901	400	10540_1#92
59a95f39c153cc00018d8066	10541_1_58_ArgST1197_88_1988	ST1197/88	1988	Argentina	-38.4161	-63.6167	Urine	ERR353331	ERP001718	25961941	46	4716989	186341	1	52.1	3284	100	23.8	Velvet	ST1921-06	2	1_1_2_1_1_1_5	2.3.3	75	Salmonella enterica subsp. enterica serovar Typhi	GCF_001078725.1	90370	28901	400	10541_1#58
59a95f3b1691f900014af75c	10541_1_62_ArgST1625_88_1988	ST1625/88	1988	Argentina	-38.4161	-63.6167	Stool	ERR353334	ERP001718	25961941	42	4588904	163234	10	52.1	3281	99.9	21.8	Velvet	Ty2	1	1_1_1_1_1_1_5	4.1	75	Salmonella enterica subsp. enterica serovar Typhi	GCF_001109525.1	90370	28901	400	10541_1#62
59a95f3bc153cc00018d8067	10541_1_60_ArgST1309_04_2004	ST1309/04	2004	Argentina	-38.4161	-63.6167	Blood	ERR353332	ERP001718	25961941	44	4717723	185423	0	52.1	3285	100	23.8	Velvet	ST1921-06	2	1_1_2_1_1_1_5	2.3.3	75	Salmonella enterica subsp. enterica serovar Typhi	GCF_001078725.1	90370	28901	400	10541_1#60
59a95f3c1691f900014af75d	10541_1_66_ArgST2338_98_1905	ST2338/98	1905	Argentina	-38.4161	-63.6167	Blood	ERR353336	ERP001718	25961941	43	4750708	217584	8	52	3284	100	24.3	Velvet	ST1921-06	2	1_1_2_1_1_1_5	2.3.3	75	Salmonella enterica subsp. enterica serovar Typhi	GCF_001126185.1	90370	28901	400	10541_1#66
59a95f3cc153cc00018d8068	10541_1_68_ArgST3090_99_1999	ST3090/99	1999	Argentina	-38.4161	-63.6167	Stool	ERR353338	ERP001718	25961941	49	4715671	185809	31	52.1	3284	100	23.8	Velvet	ERL024120	2	1_1_2_1_1_1_5	2	75	Salmonella enterica subsp. enterica serovar Typhi	GCF_001088965.1	90370	28901	400	10541_1#68
59a95f3d1691f900014af75e	10541_1_71_ArgST472_01_1905	ST472/01	1905	Argentina	-38.4161	-63.6167	Stool	ERR353339	ERP001718	25961941	55	4774725	148236	0	52	3284	100	24.7	Velvet	Ty2	1	1_1_1_1_1_1_5	4.1	75	Salmonella enterica subsp. enterica serovar Typhi	GCF_001368655.1	90370	28901	400	10541_1#71
59a95f3dc153cc00018d8069	10541_1_73_ArgST805_02_2002	ST805/02	2002	Argentina	-38.4161	-63.6167	Stool	ERR353340	ERP001718	25961941	46	4808342	206278	1	52.1	3285	100	25.2	Velvet	ST1921-06	2	1_1_2_1_1_1_5	2.3.2	75	Salmonella enterica subsp. enterica serovar Typhi	GCF_001163445.1	90370	28901	400	10541_1#73
59a95f3f1691f900014af75f	10541_2_2_SudMDUST111_2008	MDUST111	2008	Sudan	12.8628	30.2176	Urine	ERR352942	ERP001718	25961941	42	4737679	204283	37	52.1	3284	100	24.1	Velvet	ERL041834	2	1_1_2_1_1_1_5	3.3	75	Salmonella enterica subsp. enterica serovar Typhi	GCF_001139385.1	90370	28901	400	10541_2#2
59a95f3f5f409b000112d021	10541_1_74_ArgST821_98_1905	ST821/98	1905	Argentina	-38.4161	-63.6167	Stool	ERR353341	ERP001718	25961941	42	4744460	185518	2	52	3284	100	24.2	Velvet	Ty2	2359	1_1_1_1_1_1_545	4.1	75	Salmonella enterica subsp. enterica serovar Typhi	GCF_001368675.1	90370	28901	400	10541_1#74
59a95f401691f900014af760	10541_2_3_SamMDUST114_2009	MDUST114	2009	Samoa	-13.759	-172.105	Blood	ERR357440	ERP001718	25961941	46	4720677	185535	25	52	3283	100	23.9	Velvet	H12ESR00394-001A	1	1_1_1_1_1_1_5	3.5.4	75	Salmonella enterica subsp. enterica serovar Typhi	GCF_001079325.1	90370	28901	400	10541_2#3
59a95f405f409b000112d022	10541_1_75_ArgST860_95_1905	ST860/95	1905	Argentina	-38.4161	-63.6167	Stool	ERR353342	ERP001718	25961941	42	4766241	221872	2	52.1	3284	100	24.6	Velvet	ST1921-06	2	1_1_2_1_1_1_5	2.3.2	75	Salmonella enterica subsp. enterica serovar Typhi	GCF_001170345.1	90370	28901	400	10541_1#75
59a95f40c153cc00018d806a	10541_2_1_PNGMDUST107_2007	MDUST107	2007	Papua New Guinea	-6.31499	143.956	Blood	ERR352941	ERP001718	25961941	42	4737173	206338	18	52	3283	100	24.1	Velvet	ERL024120	2	1_1_2_1_1_1_5	2.1.7	75	Salmonella enterica subsp. enterica serovar Typhi	GCF_001358295.1	90370	28901	400	10541_2#1
59a95f411691f900014af761	10541_2_4_BurMDUST138_2012	MDUST138	2012	Myanmar	21.914	95.9562	Stool	ERR357441	ERP001718	25961941	49	4779542	206272	36	52.1	3287	100	24.8	Velvet	ERL041834	2	1_1_2_1_1_1_5	3.3.1	75	Salmonella enterica subsp. enterica serovar Typhi	GCF_001080365.1	90370	28901	400	10541_2#4
59a95f411691f900014af762	10541_2_5_IndMDUST155_2012	MDUST155	2012	India	20.5937	78.9629	Blood	ERR357442	ERP001718	25961941	51	4719497	204528	4648	52	3278	99.8	24.1	Velvet	7898	1	1_1_1_1_1_1_5	4.3.1.1	75	Salmonella enterica subsp. enterica serovar Typhi	GCF_001048115.1	90370	28901	400	10541_2#5
59a95f435f409b000112d023	10541_2_6_IndMDUST160_2012	MDUST160	2012	India	20.5937	78.9629	Stool	ERR357443	ERP001718	25961941	55	4695518	171958	4649	52.1	3281	99.9	23.6	Velvet	ERL041834	2	1_1_2_1_1_1_5	3.0.2	75	Salmonella enterica subsp. enterica serovar Typhi	GCF_001152845.1	90370	28901	400	10541_2#6
59a95f43c153cc00018d806b	10541_2_7_IndMDUST164_2011	MDUST164	2011	India	20.5937	78.9629	Blood	ERR357444	ERP001718	25961941	56	4723774	204373	4776	52	3279	99.8	24.1	Velvet	7898	1	1_1_1_1_1_1_5	4.3.1.2	75	Salmonella enterica subsp. enterica serovar Typhi	GCF_001048115.1	90370	28901	400	10541_2#7
59a95f441691f900014af763	10541_2_10_UnkMDUST181_2011	MDUST181	2011	Unknown			Blood	ERR352943	ERP001718	25961941	53	4721306	185406	5099	52	3280	99.9	24	Velvet	7898	1	1_1_1_1_1_1_5	4.3.1.2	75	Salmonella enterica subsp. enterica serovar Typhi	GCF_001048115.1	90370	28901	400	10541_2#10
59a95f441691f900014af764	10541_2_9_IndMDUST180_2011	MDUST180	2011	India	20.5937	78.9629	Blood	ERR357446	ERP001718	25961941	58	4724785	185400	5441	52	3278	99.8	24.1	Velvet	7898	1	1_1_1_1_1_1_5	4.3.1.2	75	Salmonella enterica subsp. enterica serovar Typhi	GCF_001048215.1	90370	28901	400	10541_2#9
59a95f441691f900014af765	10541_2_12_IndoMDUST188_2011	MDUST188	2011	Indonesia	-0.789275	113.921	Blood	ERR352945	ERP001718	25961941	44	4743216	185382	1	52.1	3284	100	24.2	Velvet	LNT1148	1	1_1_1_1_1_1_5	3	75	Salmonella enterica subsp. enterica serovar Typhi	GCF_001093585.1	90370	28901	400	10541_2#12
59a95f441691f900014af766	10541_2_11_IndMDUST186_2011	MDUST186	2011	India	20.5937	78.9629	Blood	ERR352944	ERP001718	25961941	103	4738120	204284	39424	52	3282	99.9	24.2	Velvet	7898	1	1_1_1_1_1_1_5	4.3.1.2	75	Salmonella enterica subsp. enterica serovar Typhi	GCF_001093245.1	90370	28901	400	10541_2#11
59a95f445f409b000112d024	10541_2_8_EtimorMDUST178_2011	MDUST178	2011	EastTimor	-8.87422	125.728	Stool	ERR357445	ERP001718	25961941	57	4686816	185724	5111	52	3249	98.9	24	Velvet	ERL024120	2	1_1_2_1_1_1_5	2.1	75	Salmonella enterica subsp. enterica serovar Typhi	GCF_001366875.1	90370	28901	400	10541_2#8
59a95f475f409b000112d025	10541_2_16_IndMDUST210_2011	MDUST210	2011	India	20.5937	78.9629	Blood	ERR352949	ERP001718	25961941	50	4722746	204329	4890	52	3278	99.8	24.1	Velvet	7898	1	1_1_1_1_1_1_5	4.3.1.2	75	Salmonella enterica subsp. enterica serovar Typhi	GCF_001113605.1	90370	28901	400	10541_2#16
59a95f475f409b000112d026	10541_2_15_IndMDUST209_2011	MDUST209	2011	India	20.5937	78.9629	Blood	ERR352948	ERP001718	25961941	64	4851333	185341	4122	52	3282	99.9	26	Velvet	7898	1	1_1_1_1_1_1_5	4.3.1.1	75	Salmonella enterica subsp. enterica serovar Typhi	GCF_001084965.1	90370	28901	400	10541_2#15
59a95f47c153cc00018d806c	10541_2_13_IndMDUST189_2011	MDUST189	2011	India	20.5937	78.9629	Blood	ERR352946	ERP001718	25961941	56	4724457	153681	8342	52	3272	99.6	24.3	Velvet	7898	1	1_1_1_1_1_1_5	4.3.1.2	75	Salmonella enterica subsp. enterica serovar Typhi	GCF_001125965.1	90370	28901	400	10541_2#13
59a95f47c153cc00018d806d	10541_2_14_AustraliaMDUST208_2010	MDUST208	2010	Australia	-25.2744	133.775	Blood	ERR352947	ERP001718	25961941	67	4720816	138859	3460	52	3248	98.9	24.9	Velvet	UI4692	2	1_1_2_1_1_1_5	2.2.1	75	Salmonella enterica subsp. enterica serovar Typhi	GCF_001107665.1	90370	28901	400	10541_2#14
59a95f47c153cc00018d806e	10541_2_17_IndMDUST212_2011	MDUST212	2011	India	20.5937	78.9629	Blood	ERR352950	ERP001718	25961941	55	4709471	204316	4927	52.1	3278	99.8	23.9	Velvet	UI4692	2	1_1_2_1_1_1_5	2.2.2	75	Salmonella enterica subsp. enterica serovar Typhi	GCF_001120625.1	90370	28901	400	10541_2#17
59a95f495f409b000112d027	10541_2_19_LebMDUST219_2011	MDUST219	2011	Lebanon	33.8547	35.8623	Stool	ERR352952	ERP001718	25961941	55	4709096	194848	3739	52.1	3282	99.9	23.8	Velvet	UI4692	2	1_1_2_1_1_1_5	2.2.2	75	Salmonella enterica subsp. enterica serovar Typhi	GCF_001120625.1	90370	28901	400	10541_2#19
59a95f49c153cc00018d806f	10541_2_18_IndMDUST213_2011	MDUST213	2011	India	20.5937	78.9629	Blood	ERR352951	ERP001718	25961941	55	4829184	185456	5778	52	3275	99.7	25.9	Velvet	7898	1	1_1_1_1_1_1_5	4.3.1	75	Salmonella enterica subsp. enterica serovar Typhi	GCF_001157305.1	90370	28901	400	10541_2#18
59a95f4a1691f900014af767	10541_2_20_IndMDUST224_2011	MDUST224	2011	India	20.5937	78.9629	Blood	ERR352953	ERP001718	25961941	54	4722082	204328	5411	52	3277	99.8	24.1	Velvet	7898	1	1_1_1_1_1_1_5	4.3.1.2	75	Salmonella enterica subsp. enterica serovar Typhi	GCF_001048115.1	90370	28901	400	10541_2#20
59a95f4a1691f900014af768	10541_2_24_PNGMDUST281_2002	MDUST281	2002	Papua New Guinea	-6.31499	143.956	Blood	ERR357449	ERP001718	25961941	64	4736531	183544	5405	52	3281	99.9	24.2	Velvet	ERL024120	2	1_1_2_1_1_1_5	2.1.7	75	Salmonella enterica subsp. enterica serovar Typhi	GCF_001078745.1	90370	28901	400	10541_2#24
59a95f4a5f409b000112d028	10541_2_22_PNGMDUST277_2001	MDUST277	2001	Papua New Guinea	-6.31499	143.956	Blood	ERR357447	ERP001718	25961941	61	4735543	183403	5247	52	3278	99.8	24.3	Velvet	ERL024120	2	1_1_2_1_1_1_5	2.1.7	75	Salmonella enterica subsp. enterica serovar Typhi	GCF_001099365.1	90370	28901	400	10541_2#22
59a95f4ac153cc00018d8070	10541_2_21_IndMDUST225_2011	MDUST225	2011	India	20.5937	78.9629	Blood	ERR352954	ERP001718	25961941	52	4722000	204295	6132	52	3278	99.8	24.1	Velvet	7898	1	1_1_1_1_1_1_5	4.3.1.2	75	Salmonella enterica subsp. enterica serovar Typhi	GCF_001048115.1	90370	28901	400	10541_2#21
59a95f4b1691f900014af769	10541_2_25_SamMDUST284_2004	MDUST284	2004	Samoa	-13.759	-172.105	Blood	ERR357450	ERP001718	25961941	58	4733648	172014	4280	52	3279	99.8	24.2	Velvet	Ty2	1	1_1_1_1_1_1_5	4.1	75	Salmonella enterica subsp. enterica serovar Typhi	GCF_001078825.1	90370	28901	400	10541_2#25
59a95f4c1691f900014af76a	10541_2_29_TonMDUST303_1980	MDUST303	1980	Tonga	-21.179	-175.198	Unknown	ERR357454	ERP001718	25961941	54	4721146	204314	4102	52	3279	99.8	24	Velvet	ERL072973	1	1_1_1_1_1_1_5	4.2	75	Salmonella enterica subsp. enterica serovar Typhi	GCF_001048115.1	90370	28901	400	10541_2#29
59a95f4c5f409b000112d029	10541_2_26_SamMDUST285_2004	MDUST285	2004	Samoa	-13.759	-172.105	Blood	ERR357451	ERP001718	25961941	57	4733606	162220	3090	52	3279	99.8	24.3	Velvet	Ty2	1	1_1_1_1_1_1_5	4.1	75	Salmonella enterica subsp. enterica serovar Typhi	GCF_001078825.1	90370	28901	400	10541_2#26
59a95f4c5f409b000112d02a	10541_2_27_PNGMDUST293_2009	MDUST293	2009	Papua New Guinea	-6.31499	143.956	Stool	ERR357452	ERP001718	25961941	61	4737496	187718	6669	52	3274	99.7	24.5	Velvet	ERL024120	2	1_1_2_1_1_1_5	2.1.7	74	Salmonella enterica subsp. enterica serovar Typhi	GCF_001099365.1	90370	28901	400	10541_2#27
[truncated: 3,051 more rows]
