# Supplementary material for: A global resource for genomic predictions of antimicrobial resistance and surveillance of Salmonella Typhi at pathogenwatch
Source: Nat Commun. 2021 May 17;12:2879. doi: 10.1038/s41467-021-23091-2 (PMC8128892; doi:10.1038/s41467-021-23091-2)
Supplement: Supplementary file 5 — Supplementary Data 2 [file 41467_2021_23091_MOESM5_ESM.xlsx]

## Sheet: Supplementary Data 2 
NAME	DATE	COUNTRY	ACCURACY	STRAIN	SOURCE	ACCESSION	STUDY ACCESSION	SANGER LANE	PMID	LATITUDE	LONGITUDE
7468_7_85_Tan_Zan_IB5374_2010	2010	Tanzania	1	IB5374	Blood	ERR108684	ERP001718	7468_7#85	25961941	-6.36903	34.8888
8447_8_27_FijMDUST99_2008	2008	Fiji	1	MDUST99	Unknown	ERR204270	ERP001718	8447_8#27	25961941	-17.7134	178.065
8447_8_32_FijMDUST104_2008	2008	Fiji	1	MDUST104	Unknown	ERR204275	ERP001718	8447_8#32	25961941	-17.7134	178.065
8490_5_24_FijMDUST24_2011	2011	Fiji	1	MDUST24	Unknown	ERR213242	ERP001718	8490_5#24	25961941	-17.7134	178.065
8490_6_44_FijMDUST44_1996	1996	Fiji	1	MDUST44	Blood	ERR213262	ERP001718	8490_6#44	25961941	-17.7134	178.065
8490_6_43_FijMDUST43_1996	1996	Fiji	1	MDUST43	Blood	ERR213261	ERP001718	8490_6#43	25961941	-17.7134	178.065
8490_6_50_FijMDUST50_1996	1996	Fiji	1	MDUST50	Stool	ERR213268	ERP001718	8490_6#50	25961941	-17.7134	178.065
8490_6_53_FijMDUST53_1995	1995	Fiji	1	MDUST53	Stool	ERR213271	ERP001718	8490_6#53	25961941	-17.7134	178.065
8490_6_62_FijMDUST62_1994	1994	Fiji	1	MDUST62	Blood	ERR213280	ERP001718	8490_6#62	25961941	-17.7134	178.065
8490_6_66_FijMDUST66_1994	1994	Fiji	1	MDUST66	Stool	ERR213284	ERP001718	8490_6#66	25961941	-17.7134	178.065
8525_3_41_KenKe462_2008	2008	Kenya	1	Ke462	Blood	ERR212647	ERP001718	8525_3#41	25961941	-0.023559	37.9062
8616_4_42_IndBCR89_2010	2010	India	1	BCR89	Blood	ERR420418	ERP001718	8616_4#42	25961941	20.5937	78.9629
8616_4_52_IndBCR232_2011	2011	India	1	BCR232	Blood	ERR420428	ERP001718	8616_4#52	25961941	20.5937	78.9629
9475_4_56_IndE1240_2004	2004	India	1	E1240	Unknown	ERR279352	ERP001718	9475_4#56	25961941	20.5937	78.9629
9475_4_57_IndE1303_2004	2004	India	1	E1303	Unknown	ERR279353	ERP001718	9475_4#57	25961941	20.5937	78.9629
9475_6_57_Mal1012752_2011	2011	Malawi	1	1012752	Blood	ERR279154	ERP001718	9475_6#57	25961941	-13.2543	34.3015
9475_6_72_MalA55865_2009	2009	Malawi	1	A55865	Blood	ERR279169	ERP001718	9475_6#72	25961941	-13.2543	34.3015
9953_5_19_IndoA286_2010	2010	Indonesia	1	A286	Blood	ERR326615	ERP001718	9953_5#19	25961941	-0.789275	113.921
9953_5_20_IndoA287_2008	2008	Indonesia	1	A287	Blood	ERR326616	ERP001718	9953_5#20	25961941	-0.789275	113.921
9953_5_27_IndoA347_2007	2007	Indonesia	1	A347	Blood	ERR326623	ERP001718	9953_5#27	25961941	-0.789275	113.921
9953_5_33_IndoA356_2010	2010	Indonesia	1	A356	Blood	ERR326629	ERP001718	9953_5#33	25961941	-0.789275	113.921
9953_5_44_IndoA373_2008	2008	Indonesia	1	A373	Blood	ERR326640	ERP001718	9953_5#44	25961941	-0.789275	113.921
9953_5_45_IndoA374_2008	2008	Indonesia	1	A374	Blood	ERR326641	ERP001718	9953_5#45	25961941	-0.789275	113.921
9953_5_69_LaoLNT1365_2010	2010	Laos	1	LNT1365	Blood	ERR326665	ERP001718	9953_5#69	25961941	19.8563	102.495
9953_5_75_LaoLNT1497_2010	2010	Laos	1	LNT1497	Blood	ERR326671	ERP001718	9953_5#75	25961941	19.8563	102.495
9953_5_88_LaoLNT662_2008	2008	Laos	1	LNT662	Blood	ERR326684	ERP001718	9953_5#88	25961941	19.8563	102.495
10060_5_15_IndoA155_2006	2006	Indonesia	1	A155	Blood	ERR331218	ERP001718	10060_5#15	25961941	-0.789275	113.921
10060_5_18_IndoA160_2006	2006	Indonesia	1	A160	Blood	ERR331221	ERP001718	10060_5#18	25961941	-0.789275	113.921
10060_5_22_IndoA174_2011	2011	Indonesia	1	A174	Blood	ERR331225	ERP001718	10060_5#22	25961941	-0.789275	113.921
10060_5_34_IndoA244_2011	2011	Indonesia	1	A244	Blood	ERR331237	ERP001718	10060_5#34	25961941	-0.789275	113.921
10060_5_42_IndoA253_2009	2009	Indonesia	1	A253	Blood	ERR331245	ERP001718	10060_5#42	25961941	-0.789275	113.921
10060_5_89_Ban1404_2011	2011	Bangladesh	1	1404	Blood	ERR331292	ERP001718	10060_5#89	25961941	23.685	90.3563
10060_6_17_LaoSV552_2010	2010	Laos	1	SV552	Blood	ERR331314	ERP001718	10060_6#17	25961941	19.8563	102.495
10060_6_16_LaoSV547_2010	2010	Laos	1	SV547	Blood	ERR331313	ERP001718	10060_6#16	25961941	19.8563	102.495
10060_6_23_LaoUI11955_2008	2008	Laos	1	UI11955	Blood	ERR331320	ERP001718	10060_6#23	25961941	19.8563	102.495
10060_6_30_LaoUI14598_2009	2009	Laos	1	UI14598	Blood	ERR331327	ERP001718	10060_6#30	25961941	19.8563	102.495
10060_6_42_LaoUI3608_2003	2003	Laos	1	UI3608	Blood	ERR331339	ERP001718	10060_6#42	25961941	19.8563	102.495
10060_6_52_LaoUI4940_2004	2004	Laos	1	UI4940	Blood	ERR331349	ERP001718	10060_6#52	25961941	19.8563	102.495
10060_6_57_LaoUI5312_2004	2004	Laos	1	UI5312	Blood	ERR331354	ERP001718	10060_6#57	25961941	19.8563	102.495
10060_6_69_Tan60434_2006	2006	Tanzania	1	60434	Blood	ERR331366	ERP001718	10060_6#69	25961941	-6.36903	34.8888
10071_3_15_BanTY138_2012	2012	Bangladesh	1	TY138	Blood	ERR337991	ERP001718	10071_3#15	25961941	23.685	90.3563
10071_3_32_Safr206926_2007	2007	South Africa	1	206926	Blood	ERR338008	ERP001718	10071_3#32	25961941	-30.5595	22.9375
10071_3_34_Safr241451_2008	2008	South Africa	1	241451	Blood	ERR338010	ERP001718	10071_3#34	25961941	-30.5595	22.9375
10071_3_43_Safr1650362_2005	2005	South Africa	1	1650362	Blood	ERR338019	ERP001718	10071_3#43	25961941	-30.5595	22.9375
10071_3_59_Safr627334_2012	2012	South Africa	1	627334	Blood	ERR338035	ERP001718	10071_3#59	25961941	-30.5595	22.9375
10071_3_60_Safr648212_2012	2012	South Africa	1	648212	Blood	ERR338036	ERP001718	10071_3#60	25961941	-30.5595	22.9375
10071_3_64_Safr316083_2009	2009	South Africa	1	316083	Blood	ERR338040	ERP001718	10071_3#64	25961941	-30.5595	22.9375
10071_3_68_Safr400746_2009	2009	South Africa	1	400746	Blood	ERR338044	ERP001718	10071_3#68	25961941	-30.5595	22.9375
10071_3_73_Safr671076_2012	2012	South Africa	1	671076	Blood	ERR338049	ERP001718	10071_3#73	25961941	-30.5595	22.9375
10071_3_74_IndoA102_2005	2005	Indonesia	1	A102	Blood	ERR338050	ERP001718	10071_3#74	25961941	-0.789275	113.921
10071_3_76_IndoA109_2004	2004	Indonesia	1	A109	Blood	ERR338052	ERP001718	10071_3#76	25961941	-0.789275	113.921
10071_3_86_IndoA128_2008	2008	Indonesia	1	A128	Blood	ERR338062	ERP001718	10071_3#86	25961941	-0.789275	113.921
10071_8_13_Sam0013_2012	2012	Samoa	1	Gen-0013	Unknown	ERR338082	ERP001718	10071_8#13	25961941	-13.759	-172.105
10071_8_19_Sam0019_2012	2012	Samoa	1	Gen-0019	Unknown	ERR338088	ERP001718	10071_8#19	25961941	-13.759	-172.105
10209_5_36_LaoUI2001_2002	2002	Laos	1	UI2001	Blood	ERR340792	ERP001718	10209_5#36	25961941	19.8563	102.495
10349_1_3_Meast022464_2002	2002	Western Asia		ERL022464	Blood	ERR343251	ERP001718	10349_1#3	25961941
10349_1_2_Meast022463_2002	2002	Western Asia		ERL022463	Stool	ERR343250	ERP001718	10349_1#2	25961941
10349_1_9_Ton032200_2003	2003	Tonga	1	ERL032200	Blood	ERR343257	ERP001718	10349_1#9	25961941	-21.179	-175.198
10349_1_18_Sam042857_2004	2004	Samoa	1	ERL042857	Blood	ERR343266	ERP001718	10349_1#18	25961941	-13.759	-172.105
10492_1_5_SamMDUST123_2010	2010	Samoa	1	MDUST123	Blood	ERR352258	ERP001718	10492_1#5	25961941	-13.759	-172.105
10492_1_9_TonMDUST135_2011	2011	Tonga	1	MDUST135	Blood	ERR352262	ERP001718	10492_1#9	25961941	-21.179	-175.198
10492_1_14_IndMDUST149_2012	2012	India	1	MDUST149	Blood	ERR352267	ERP001718	10492_1#14	25961941	20.5937	78.9629
10492_1_49_IndoMDUST257_2010	2010	Indonesia	1	MDUST257	Blood	ERR352302	ERP001718	10492_1#49	25961941	-0.789275	113.921
10492_1_57_IndoMDUST295_2010	2010	Indonesia	1	MDUST295	Blood	ERR352310	ERP001718	10492_1#57	25961941	-0.789275	113.921
10493_1_28_UnkMDUST177_2011	2011	Unknown		MDUST177	Urine	ERR352453	ERP001718	10493_1#28	25961941
10493_1_29_IndMDUST179_2011	2011	India	1	MDUST179	Blood	ERR352454	ERP001718	10493_1#29	25961941	20.5937	78.9629
10493_1_37_BanMDUST205_2010	2010	Bangladesh	1	MDUST205	Blood	ERR352462	ERP001718	10493_1#37	25961941	23.685	90.3563
10493_1_42_IndoMDUST222_2011	2011	Indonesia	1	MDUST222	Blood	ERR352467	ERP001718	10493_1#42	25961941	-0.789275	113.921
10493_1_51_PNGMDUST276_1994	1994	Papua New Guinea	1	MDUST276	Stool	ERR352476	ERP001718	10493_1#51	25961941	-6.31499	143.956
10493_1_48_IndoMDUST250_2010	2010	Indonesia	1	MDUST250	Blood	ERR352473	ERP001718	10493_1#48	25961941	-0.789275	113.921
10493_1_76_FijMDUST351_1985	1985	Fiji	1	MDUST351	Stool	ERR352501	ERP001718	10493_1#76	25961941	-17.7134	178.065
10541_2_1_PNGMDUST107_2007	2007	Papua New Guinea	1	MDUST107	Blood	ERR352941	ERP001718	10541_2#1	25961941	-6.31499	143.956
10541_2_4_BurMDUST138_2012	2012	Myanmar	1	MDUST138	Stool	ERR357441	ERP001718	10541_2#4	25961941	21.914	95.9562
10541_2_6_IndMDUST160_2012	2012	India	1	MDUST160	Stool	ERR357443	ERP001718	10541_2#6	25961941	20.5937	78.9629
10541_2_48_FijMDUST334_1984	1984	Fiji	1	MDUST334	Blood	ERR357473	ERP001718	10541_2#48	25961941	-17.7134	178.065
10561_2_77_Viect1-19_1993	1993	Vietnam	1	ct1-19	Blood	ERR357652	ERP001718	10561_2#77	25961941	14.0583	108.277
10562_2_2_SudMDUST112_2008	2008	Sudan	1	MDUST112	Urine	ERR357757	ERP001718	10562_2#2	25961941	12.8628	30.2176
10562_2_1_EgyMDUST110_2007	2007	Egypt	1	MDUST110	Blood	ERR357756	ERP001718	10562_2#1	25961941	26.8206	30.8025
10562_2_20_IndoMDUST192_2011	2011	Indonesia	1	MDUST192	Blood	ERR357775	ERP001718	10562_2#20	25961941	-0.789275	113.921
10562_2_72_IndoMDUST384_2011	2011	Indonesia	1	MDUST384	Stool	ERR357827	ERP001718	10562_2#72	25961941	-0.789275	113.921
10592_2_1_Pak820_2003	2003	Pakistan	1	820	Blood	ERR360449	ERP001718	10592_2#1	25961941	30.3753	69.3451
10592_2_18_Pak6289_2003	2003	Pakistan	1	6289	Blood	ERR360466	ERP001718	10592_2#18	25961941	30.3753	69.3451
10592_2_19_Pak2064_2003	2003	Pakistan	1	2064	Blood	ERR360467	ERP001718	10592_2#19	25961941	30.3753	69.3451
10592_2_27_Pak21669_2003	2003	Pakistan	1	21669	Blood	ERR360475	ERP001718	10592_2#27	25961941	30.3753	69.3451
10592_2_31_Pak3164_2003	2003	Pakistan	1	3164	Blood	ERR360479	ERP001718	10592_2#31	25961941	30.3753	69.3451
10592_2_34_Pak7415_2003	2003	Pakistan	1	7415	Blood	ERR360482	ERP001718	10592_2#34	25961941	30.3753	69.3451
10592_2_36_Alg09-6318_2009	2009	Algeria	1	1613886	Unknown	ERR360484	ERP001718	10592_2#36	25961941	28.0339	1.65963
10592_2_38_PerE98-8119_1998	1998	Peru	1	E98-8119	Unknown	ERR360486	ERP001718	10592_2#38	25961941	-9.18997	-75.0152
10592_2_41_SenE98-2107_1998	1998	Senegal	1	E98-2107	Unknown	ERR360489	ERP001718	10592_2#41	25961941	14.4974	-14.4524
10592_2_44_AlgE00-1382_2000	2000	Algeria	1	E00-1382	Unknown	ERR360492	ERP001718	10592_2#44	25961941	28.0339	1.65963
10592_2_47_Gui09-4821_2009	2009	Guinea	1	1067119	Unknown	ERR360495	ERP001718	10592_2#47	25961941	9.94559	-9.69665
10592_2_57_CamerE01-1747_2001	2001	Cameroon	1	E01-1747	Unknown	ERR360505	ERP001718	10592_2#57	25961941	7.36972	12.3547
10592_2_73_SriLanE01-8716_2001	2001	Sri Lanka	1	E01-8716	Unknown	ERR360521	ERP001718	10592_2#73	25961941	7.87305	80.7718
10593_2_2_Mex72-1258_1972	1972	Mexico	1	72-1258	Unknown	ERR360615	ERP001718	10593_2#2	25961941	23.6345	-102.553
10593_2_14_Alg05-8683_2005	2005	Algeria	1	05-8683	Unknown	ERR360627	ERP001718	10593_2#14	25961941	28.0339	1.65963
10593_2_16_Tun69-61_1961	1961	Tunisia	1	69-61	Unknown	ERR360629	ERP001718	10593_2#16	25961941	33.8869	9.5375
10593_2_30_BenE02-1739_2002	2002	Benin	1	E02-1739	Unknown	ERR360643	ERP001718	10593_2#30	25961941	9.30769	2.31583
10593_2_31_Camer12-58_1958	1958	Cameroon	1	12-58	Unknown	ERR360644	ERP001718	10593_2#31	25961941	7.36972	12.3547
10593_2_43_MorE00-7878_2000	2000	Morocco	1	E00-7878	Unknown	ERR360656	ERP001718	10593_2#43	25961941	31.7917	-7.09262
10593_2_44_CamerE98-8120_1998	1998	Cameroon	1	E98-8120	Unknown	ERR360657	ERP001718	10593_2#44	25961941	7.36972	12.3547
10593_2_42_CamerIPCA_2000	2000	Cameroon	1	IPCA	Unknown	ERR360655	ERP001718	10593_2#42	25961941	7.36972	12.3547
10593_2_45_MorE00-7463_2000	2000	Morocco	1	E00-7463	Unknown	ERR360658	ERP001718	10593_2#45	25961941	31.7917	-7.09262
10593_2_50_CamerIPCT_2007	2007	Cameroon	1	IPCT	Unknown	ERR360663	ERP001718	10593_2#50	25961941	7.36972	12.3547
10593_2_54_TunE99-5920_1999	1999	Tunisia	1	E99-5920	Unknown	ERR360667	ERP001718	10593_2#54	25961941	33.8869	9.5375
10593_2_55_AlgE99-8067_1999	1999	Algeria	1	E99-8067	Unknown	ERR360668	ERP001718	10593_2#55	25961941	28.0339	1.65963
10593_2_63_Alg09-6677_2009	2009	Algeria	1	09-6677	Unknown	ERR360676	ERP001718	10593_2#63	25961941	28.0339	1.65963
10593_2_65_CAR07-977_2007	2007	Central African Republic	1	07-977	Unknown	ERR360678	ERP001718	10593_2#65	25961941	6.61111	20.9394
10593_2_76_CamerIPCS_2006	2006	Cameroon	1	IPCS	Unknown	ERR360689	ERP001718	10593_2#76	25961941	7.36972	12.3547
10593_2_79_TogE01-7101_2001	2001	Togo	1	E01-7101	Unknown	ERR360692	ERP001718	10593_2#79	25961941	8.61954	0.824782
10593_2_82_AngE01-5741_2001	2001	Angola	1	E01-5741	Unknown	ERR360695	ERP001718	10593_2#82	25961941	-11.2027	17.8739
10593_2_83_IndoE00-6172_2000	2000	Indonesia	1	E00-6172	Blood	ERR360696	ERP001718	10593_2#83	25961941	-0.789275	113.921
10607_2_12_Mal1007000_2010	2010	Malawi	1	1007000	Blood	ERR360804	ERP001718	10607_2#12	25961941	-13.2543	34.3015
10607_2_22_MalA59204_2010	2010	Malawi	1	A59204	Blood	ERR360814	ERP001718	10607_2#22	25961941	-13.2543	34.3015
CR0063_2007	2007	Malaysia	1	CR0063_2007		GCA_000282855.1	ERP001718		25961941	4.21048	101.976
10541_1_57_ArgST1134_01_2001	2001	Argentina	1	ST1134/01	Stool	ERR353330	ERP001718	10541_1#57	25961941	-38.4161	-63.6167
10541_1_64_ArgST1921/06_2006	2006	Argentina	1	ST1921/06		ERR353335	ERP001718	10541_1#64	25961941	-38.4161	-63.6167
10540_1_2_Con3592_3_2011	2011	Democratic Republic of Congo	1	3592/3	Blood	ERR352599	ERP001718	10540_1#2	25961941	-4.03833	21.7587
10209_5_32_LaoUI1954-2_3_2002	2002	Laos	1	UI1954-2/3	Blood	ERR340788	ERP001718	10209_5#32	25961941	19.8563	102.495
