# Supplementary material for: A global resource for genomic predictions of antimicrobial resistance and surveillance of Salmonella Typhi at pathogenwatch
Source: Nat Commun. 2021 May 17;12:2879. doi: 10.1038/s41467-021-23091-2 (PMC8128892; doi:10.1038/s41467-021-23091-2)
Supplement: Supplementary file 6 — Supplementary Data 3 [file 41467_2021_23091_MOESM6_ESM.xlsx]

## Sheet: Supplementary Data 3
NAME	DATE	COUNTRY	ACCURACY	STRAIN	SOURCE	ACCESSION	STUDY ACCESSION	SANGER LANE	PMID	LATITUDE	LONGITUDE
7468_7_49_Tan_Zan_IB5335_2009	2009	Tanzania	1	IB5335	Blood	ERR108648	ERP001718	7468_7#49	25961941	-6.36903	34.8888
7468_7_61_Tan_Zan_IB5348_2009	2009	Tanzania	1	IB5348	Blood	ERR108660	ERP001718	7468_7#61	25961941	-6.36903	34.8888
7468_7_57_Tan_Zan_IB5343_2009	2009	Tanzania	1	IB5343	Blood	ERR108656	ERP001718	7468_7#57	25961941	-6.36903	34.8888
7468_7_59_Tan_Zan_IB5345_2009	2009	Tanzania	1	IB5345	Blood	ERR108658	ERP001718	7468_7#59	25961941	-6.36903	34.8888
7468_7_60_Tan_Zan_IB5347_2009	2009	Tanzania	1	IB5347	Blood	ERR108659	ERP001718	7468_7#60	25961941	-6.36903	34.8888
7468_7_65_Tan_Zan_IB5352_2010	2010	Tanzania	1	IB5352	Blood	ERR108664	ERP001718	7468_7#65	25961941	-6.36903	34.8888
7468_7_77_Tan_Zan_IB5366_2009	2009	Tanzania	1	IB5366	Blood	ERR108676	ERP001718	7468_7#77	25961941	-6.36903	34.8888
7468_7_80_Tan_Zan_IB5369_2009	2009	Tanzania	1	IB5369	Blood	ERR108679	ERP001718	7468_7#80	25961941	-6.36903	34.8888
7468_7_94_Tan_Zan_IB5384_2009	2009	Tanzania	1	IB5384	Blood	ERR108693	ERP001718	7468_7#94	25961941	-6.36903	34.8888
7468_7_95_Tan_Zan_IB5385_2010	2010	Tanzania	1	IB5385	Blood	ERR108694	ERP001718	7468_7#95	25961941	-6.36903	34.8888
8525_3_30_KenKe451_2008	2008	Kenya	1	Ke451	Blood	ERR212636	ERP001718	8525_3#30	25961941	-0.023559	37.9062
8525_2_54_KenKe378_2008	2008	Kenya	1	Ke378	Blood	ERR212564	ERP001718	8525_2#54	25961941	-0.023559	37.9062
8525_3_32_KenKe45_2008	2008	Kenya	1	Ke453	Blood	ERR212638	ERP001718	8525_3#32	25961941	-0.023559	37.9062
8525_3_34_KenKe455_2008	2008	Kenya	1	Ke455	Blood	ERR212640	ERP001718	8525_3#34	25961941	-0.023559	37.9062
8525_3_40_KenKe461_2008	2008	Kenya	1	Ke461	Blood	ERR212646	ERP001718	8525_3#40	25961941	-0.023559	37.9062
8525_3_37_KenKe458_2008	2008	Kenya	1	Ke458	Blood	ERR212643	ERP001718	8525_3#37	25961941	-0.023559	37.9062
8525_3_33_KenKe454_2008	2008	Kenya	1	Ke454	Blood	ERR212639	ERP001718	8525_3#33	25961941	-0.023559	37.9062
8525_3_42_KenKe463_2008	2008	Kenya	1	Ke463	Blood	ERR212648	ERP001718	8525_3#42	25961941	-0.023559	37.9062
8525_3_45_KenKe466_2008	2008	Kenya	1	Ke466	Blood	ERR212651	ERP001718	8525_3#45	25961941	-0.023559	37.9062
8525_3_46_KenKe467_2008	2008	Kenya	1	Ke467	Blood	ERR212652	ERP001718	8525_3#46	25961941	-0.023559	37.9062
8525_3_51_KenKe472_2008	2008	Kenya	1	Ke472	Blood	ERR212657	ERP001718	8525_3#51	25961941	-0.023559	37.9062
8525_3_47_KenKe468_2008	2008	Kenya	1	Ke468	Blood	ERR212653	ERP001718	8525_3#47	25961941	-0.023559	37.9062
8525_3_49_KenKe470_2008	2008	Kenya	1	Ke470	Blood	ERR212655	ERP001718	8525_3#49	25961941	-0.023559	37.9062
8525_3_53_KenKe474_2008	2008	Kenya	1	Ke474	Blood	ERR212659	ERP001718	8525_3#53	25961941	-0.023559	37.9062
8525_3_48_KenKe469_2008	2008	Kenya	1	Ke469	Blood	ERR212654	ERP001718	8525_3#48	25961941	-0.023559	37.9062
8525_3_54_KenKe475_2008	2008	Kenya	1	Ke475	Blood	ERR212660	ERP001718	8525_3#54	25961941	-0.023559	37.9062
8525_3_55_KenKe476_2008	2008	Kenya	1	Ke476	Blood	ERR212661	ERP001718	8525_3#55	25961941	-0.023559	37.9062
8525_3_59_KenKe480_2008	2008	Kenya	1	Ke480	Blood	ERR212665	ERP001718	8525_3#59	25961941	-0.023559	37.9062
8525_3_56_KenKe477_2008	2008	Kenya	1	Ke477	Blood	ERR212662	ERP001718	8525_3#56	25961941	-0.023559	37.9062
8525_3_58_KenKe479_2008	2008	Kenya	1	Ke479	Blood	ERR212664	ERP001718	8525_3#58	25961941	-0.023559	37.9062
8525_3_61_KenKe482_2008	2008	Kenya	1	Ke482	Blood	ERR212667	ERP001718	8525_3#61	25961941	-0.023559	37.9062
8525_3_60_KenKe481_2008	2008	Kenya	1	Ke481	Blood	ERR212666	ERP001718	8525_3#60	25961941	-0.023559	37.9062
8615_4_29_KenKe062_2004	2004	Kenya	1	Ke062	Blood	ERR217406	ERP001718	8615_4#29	25961941	-0.023559	37.9062
9475_6_3_Mal1019695_2011	2011	Malawi	1	1019695	Blood	ERR279100	ERP001718	9475_6#3	25961941	-13.2543	34.3015
9475_6_2_Mal1014063_2011	2011	Malawi	1	1014063	Blood	ERR279099	ERP001718	9475_6#2	25961941	-13.2543	34.3015
9475_6_4_Mal1019515_2011	2011	Malawi	1	1019515	Blood	ERR279101	ERP001718	9475_6#4	25961941	-13.2543	34.3015
9475_6_5_Mal1021678_2011	2011	Malawi	1	1021678	Blood	ERR279102	ERP001718	9475_6#5	25961941	-13.2543	34.3015
9475_6_8_Mal1030208_2012	2012	Malawi	1	1030208	Blood	ERR279105	ERP001718	9475_6#8	25961941	-13.2543	34.3015
9475_6_9_Mal1008634_2011	2011	Malawi	1	1008634	Blood	ERR279106	ERP001718	9475_6#9	25961941	-13.2543	34.3015
9475_6_6_Mal1025912_2011	2011	Malawi	1	1025912	Blood	ERR279103	ERP001718	9475_6#6	25961941	-13.2543	34.3015
9475_6_12_Mal1021106_2011	2011	Malawi	1	1021106	Blood	ERR279109	ERP001718	9475_6#12	25961941	-13.2543	34.3015
9475_6_17_Mal1007914_2011	2011	Malawi	1	1007914	Blood	ERR279114	ERP001718	9475_6#17	25961941	-13.2543	34.3015
9475_6_16_Mal1031809_2012	2012	Malawi	1	1031809	Blood	ERR279113	ERP001718	9475_6#16	25961941	-13.2543	34.3015
9475_6_24_Mal1031785_2012	2012	Malawi	1	1031785	Blood	ERR279121	ERP001718	9475_6#24	25961941	-13.2543	34.3015
9475_6_21_Mal1023407_2011	2011	Malawi	1	1023407	Blood	ERR279118	ERP001718	9475_6#21	25961941	-13.2543	34.3015
9475_6_19_Mal1016889_2011	2011	Malawi	1	1016889	Blood	ERR279116	ERP001718	9475_6#19	25961941	-13.2543	34.3015
9475_6_25_Mal1007917_2011	2011	Malawi	1	1007917	Blood	ERR279122	ERP001718	9475_6#25	25961941	-13.2543	34.3015
9475_6_26_Mal1012911_2011	2011	Malawi	1	1012911	Blood	ERR279123	ERP001718	9475_6#26	25961941	-13.2543	34.3015
9475_6_28_Mal1020791_2011	2011	Malawi	1	1020791	Blood	ERR279125	ERP001718	9475_6#28	25961941	-13.2543	34.3015
9475_6_27_Mal1016653_2011	2011	Malawi	1	1016653	Blood	ERR279124	ERP001718	9475_6#27	25961941	-13.2543	34.3015
9475_6_31_Mal1022553_2011	2011	Malawi	1	1022553	Blood	ERR279128	ERP001718	9475_6#31	25961941	-13.2543	34.3015
9475_6_32_Mal1030630_2012	2012	Malawi	1	1030630	Blood	ERR279129	ERP001718	9475_6#32	25961941	-13.2543	34.3015
9475_6_33_Mal1014451_2011	2011	Malawi	1	1014451	Blood	ERR279130	ERP001718	9475_6#33	25961941	-13.2543	34.3015
9475_6_36_Mal1021854_2011	2011	Malawi	1	1021854	Blood	ERR279133	ERP001718	9475_6#36	25961941	-13.2543	34.3015
9475_6_34_Mal1018211_2011	2011	Malawi	1	1018211	Blood	ERR279131	ERP001718	9475_6#34	25961941	-13.2543	34.3015
9475_6_35_Mal1016605_2011	2011	Malawi	1	1016605	Blood	ERR279132	ERP001718	9475_6#35	25961941	-13.2543	34.3015
9475_6_39_Mal1032927_2012	2012	Malawi	1	1032927	Blood	ERR279136	ERP001718	9475_6#39	25961941	-13.2543	34.3015
9475_6_41_Mal1014383_2011	2011	Malawi	1	1014383	Blood	ERR279138	ERP001718	9475_6#41	25961941	-13.2543	34.3015
9475_6_45_Mal1021624_2011	2011	Malawi	1	1021624	Blood	ERR279142	ERP001718	9475_6#45	25961941	-13.2543	34.3015
9475_6_47_Mal1032463_2012	2012	Malawi	1	1032463	Blood	ERR279144	ERP001718	9475_6#47	25961941	-13.2543	34.3015
9475_6_50_Mal1017137_2011	2011	Malawi	1	1017137	Blood	ERR279147	ERP001718	9475_6#50	25961941	-13.2543	34.3015
9475_6_51_Mal1019839_2011	2011	Malawi	1	1019839	Blood	ERR279148	ERP001718	9475_6#51	25961941	-13.2543	34.3015
9475_6_52_Mal1022401_2011	2011	Malawi	1	1022401	Blood	ERR279149	ERP001718	9475_6#52	25961941	-13.2543	34.3015
9475_6_53_Mal1020976_2011	2011	Malawi	1	1020976	Blood	ERR279150	ERP001718	9475_6#53	25961941	-13.2543	34.3015
9475_6_54_Mal1023999_2011	2011	Malawi	1	1023999	Blood	ERR279151	ERP001718	9475_6#54	25961941	-13.2543	34.3015
9475_6_55_Mal1032281_2012	2012	Malawi	1	1032281	Blood	ERR279152	ERP001718	9475_6#55	25961941	-13.2543	34.3015
9475_6_59_Mal1019833_2011	2011	Malawi	1	1019833	Blood	ERR279156	ERP001718	9475_6#59	25961941	-13.2543	34.3015
9475_6_58_Mal1020366_2011	2011	Malawi	1	1020366	Blood	ERR279155	ERP001718	9475_6#58	25961941	-13.2543	34.3015
9475_6_65_Mal1012727_2011	2011	Malawi	1	1012727	Blood	ERR279162	ERP001718	9475_6#65	25961941	-13.2543	34.3015
9475_6_62_Mal1028143_2012	2012	Malawi	1	1028143	Blood	ERR279159	ERP001718	9475_6#62	25961941	-13.2543	34.3015
9475_6_66_Mal1020059_2011	2011	Malawi	1	1020059	Blood	ERR279163	ERP001718	9475_6#66	25961941	-13.2543	34.3015
9475_6_63_Mal1032249_2012	2012	Malawi	1	1032249	Blood	ERR279160	ERP001718	9475_6#63	25961941	-13.2543	34.3015
9475_6_61_Mal1029975_2012	2012	Malawi	1	1029975	Blood	ERR279158	ERP001718	9475_6#61	25961941	-13.2543	34.3015
9475_6_67_Mal1019806_2011	2011	Malawi	1	1019806	Blood	ERR279164	ERP001718	9475_6#67	25961941	-13.2543	34.3015
9475_6_68_Mal1018617_2011	2011	Malawi	1	1018617	Blood	ERR279165	ERP001718	9475_6#68	25961941	-13.2543	34.3015
9475_6_69_Mal1029451_2012	2012	Malawi	1	1029451	Blood	ERR279166	ERP001718	9475_6#69	25961941	-13.2543	34.3015
9475_6_71_Mal1032168_2012	2012	Malawi	1	1032168	Blood	ERR279168	ERP001718	9475_6#71	25961941	-13.2543	34.3015
9475_6_73_Mal1014152_2011	2011	Malawi	1	1014152	Blood	ERR279170	ERP001718	9475_6#73	25961941	-13.2543	34.3015
9475_6_76_Mal1021788_2011	2011	Malawi	1	1021788	Blood	ERR279173	ERP001718	9475_6#76	25961941	-13.2543	34.3015
9475_6_77_Mal1028963_2012	2012	Malawi	1	1028963	Blood	ERR279174	ERP001718	9475_6#77	25961941	-13.2543	34.3015
9475_6_78_Mal1026460_2012	2012	Malawi	1	1026460	Blood	ERR279175	ERP001718	9475_6#78	25961941	-13.2543	34.3015
9475_6_79_Mal1031581_2012	2012	Malawi	1	1031581	Blood	ERR279176	ERP001718	9475_6#79	25961941	-13.2543	34.3015
10060_6_71_Tan129-0242-M_2008	2008	Tanzania	1	129-0242-M	Blood	ERR331368	ERP001718	10060_6#71	25961941	-6.36903	34.8888
10060_6_72_Tan129-0289-M_2008	2008	Tanzania	1	129-0289-M	Blood	ERR331369	ERP001718	10060_6#72	25961941	-6.36903	34.8888
10060_6_75_Tan129-0327-M_2008	2008	Tanzania	1	129-0327-M	Blood	ERR331372	ERP001718	10060_6#75	25961941	-6.36903	34.8888
10060_6_78_Tan129-0339-M_2008	2008	Tanzania	1	129-0339-M	Blood	ERR331375	ERP001718	10060_6#78	25961941	-6.36903	34.8888
10060_6_80_Tan129-0257-M_2008	2008	Tanzania	1	129-0257-M	Blood	ERR331377	ERP001718	10060_6#80	25961941	-6.36903	34.8888
10060_6_79_Tan129-0303-M_2008	2008	Tanzania	1	129-0303-M	Blood	ERR331376	ERP001718	10060_6#79	25961941	-6.36903	34.8888
10060_6_81_Tan129-0230-K_2008	2008	Tanzania	1	129-0230-K	Blood	ERR331378	ERP001718	10060_6#81	25961941	-6.36903	34.8888
10060_6_77_Tan129-0268-M_2008	2008	Tanzania	1	129-0268-M	Blood	ERR331374	ERP001718	10060_6#77	25961941	-6.36903	34.8888
10060_6_82_Tan129-0254-M_2008	2008	Tanzania	1	129-0254-M	Blood	ERR331379	ERP001718	10060_6#82	25961941	-6.36903	34.8888
10060_6_83_Tan129-0238-M_2008	2008	Tanzania	1	129-0238-M	Blood	ERR331380	ERP001718	10060_6#83	25961941	-6.36903	34.8888
10071_3_26_Safr1647901_2005	2005	South Africa	1	1647901	Blood	ERR338002	ERP001718	10071_3#26	25961941	-30.5595	22.9375
10071_3_47_Safr493790_2010	2010	South Africa	1	493790	Blood	ERR338023	ERP001718	10071_3#47	25961941	-30.5595	22.9375
10071_3_58_Safr583236_2011	2011	South Africa	1	583236	Blood	ERR338034	ERP001718	10071_3#58	25961941	-30.5595	22.9375
10071_3_60_Safr648212_2012	2012	South Africa	1	648212	Blood	ERR338036	ERP001718	10071_3#60	25961941	-30.5595	22.9375
10071_8_62_Ken0515_2007	2007	Kenya	1	2010K-0515	Blood	ERR338131	ERP001718	10071_8#62	25961941	-0.023559	37.9062
10071_8_63_Ken0552_2008	2008	Kenya	1	2010K-0552	Blood	ERR338132	ERP001718	10071_8#63	25961941	-0.023559	37.9062
10071_8_68_Ken0512_2007	2007	Kenya	1	2010K-0512	Blood	ERR338137	ERP001718	10071_8#68	25961941	-0.023559	37.9062
10071_8_67_Ken0533_2008	2008	Kenya	1	2010K-0533	Blood	ERR338136	ERP001718	10071_8#67	25961941	-0.023559	37.9062
10071_8_64_Ken0527_2007	2007	Kenya	1	2010K-0527	Blood	ERR338133	ERP001718	10071_8#64	25961941	-0.023559	37.9062
10071_8_70_Ken0553_2008	2008	Kenya	1	2010K-0553	Blood	ERR338139	ERP001718	10071_8#70	25961941	-0.023559	37.9062
10071_8_76_Ken0522_2007	2007	Kenya	1	2010K-0522	Blood	ERR338145	ERP001718	10071_8#76	25961941	-0.023559	37.9062
10071_8_74_Ken0539_2008	2008	Kenya	1	2010K-0539	Blood	ERR338143	ERP001718	10071_8#74	25961941	-0.023559	37.9062
10071_8_71_Ken0550_2009	2009	Kenya	1	2010K-0550	Blood	ERR338140	ERP001718	10071_8#71	25961941	-0.023559	37.9062
10071_8_72_Ken0511_2007	2007	Kenya	1	2010K-0511	Blood	ERR338141	ERP001718	10071_8#72	25961941	-0.023559	37.9062
10071_8_78_Ken0548_2008	2008	Kenya	1	2010K-0548	Blood	ERR338147	ERP001718	10071_8#78	25961941	-0.023559	37.9062
10071_8_79_Ken0509_2007	2007	Kenya	1	2010K-0509	Blood	ERR338148	ERP001718	10071_8#79	25961941	-0.023559	37.9062
10071_8_83_Ken0508_2007	2007	Kenya	1	2010K-0508	Blood	ERR338152	ERP001718	10071_8#83	25961941	-0.023559	37.9062
10071_8_88_Ken0524_2007	2007	Kenya	1	2010K-0524	Blood	ERR338157	ERP001718	10071_8#88	25961941	-0.023559	37.9062
10071_8_82_Ken0554_2008	2008	Kenya	1	2010K-0554	Blood	ERR338151	ERP001718	10071_8#82	25961941	-0.023559	37.9062
10071_8_90_Ken0544_2009	2009	Kenya	1	2010K-0544	Blood	ERR338159	ERP001718	10071_8#90	25961941	-0.023559	37.9062
10071_8_91_Ken0545_2008	2008	Kenya	1	2010K-0545	Blood	ERR338160	ERP001718	10071_8#91	25961941	-0.023559	37.9062
10071_8_94_Ken0534_2008	2008	Kenya	1	2010K-0534	Blood	ERR338163	ERP001718	10071_8#94	25961941	-0.023559	37.9062
10071_8_95_Ken0514_2007	2007	Kenya	1	2010K-0514	Blood	ERR338164	ERP001718	10071_8#95	25961941	-0.023559	37.9062
10493_1_17_AfricaMDUST152_2012	2012	Africa	9	MDUST152	Blood	ERR352442	ERP001718	10493_1#17	25961941	-8.78319	34.5085
10607_2_1_Mal1035759_2012	2012	Malawi	1	1035759	Blood	ERR360793	ERP001718	10607_2#1	25961941	-13.2543	34.3015
10607_2_2_MalBKQ4CF_2013	2013	Malawi	1	BKQ4CF	Blood	ERR360794	ERP001718	10607_2#2	25961941	-13.2543	34.3015
10607_2_7_MalBKQ22S_2012	2012	Malawi	1	BKQ22S	Blood	ERR360799	ERP001718	10607_2#7	25961941	-13.2543	34.3015
10607_2_9_Mal1006099_2010	2010	Malawi	1	1006099	Blood	ERR360801	ERP001718	10607_2#9	25961941	-13.2543	34.3015
10607_2_6_Mal1003108_2010	2010	Malawi	1	1003108	Blood	ERR360798	ERP001718	10607_2#6	25961941	-13.2543	34.3015
10607_2_10_Mal1003117_2010	2010	Malawi	1	1003117	Blood	ERR360802	ERP001718	10607_2#10	25961941	-13.2543	34.3015
10607_2_5_Mal1005624_2010	2010	Malawi	1	1005624	Blood	ERR360797	ERP001718	10607_2#5	25961941	-13.2543	34.3015
10607_2_13_MalBHA1P5_2012	2012	Malawi	1	BHA1P5	Blood	ERR360805	ERP001718	10607_2#13	25961941	-13.2543	34.3015
10607_2_14_MalBKQ2KZ_2012	2012	Malawi	1	BKQ2KZ	Blood	ERR360806	ERP001718	10607_2#14	25961941	-13.2543	34.3015
10607_2_19_MalBHA2HH_2012	2012	Malawi	1	BHA2HH	Blood	ERR360811	ERP001718	10607_2#19	25961941	-13.2543	34.3015
10607_2_18_MalBKQ2H5_2012	2012	Malawi	1	BKQ2H5	Blood	ERR360810	ERP001718	10607_2#18	25961941	-13.2543	34.3015
10607_2_15_MalBKQ4SJ_2013	2013	Malawi	1	BKQ4SJ	Blood	ERR360807	ERP001718	10607_2#15	25961941	-13.2543	34.3015
10607_2_23_MalBHA2QL_2013	2013	Malawi	1	BHA2QL	Blood	ERR360815	ERP001718	10607_2#23	25961941	-13.2543	34.3015
10607_2_17_MalBKQ4NZ_2013	2013	Malawi	1	BKQ4NZ	Blood	ERR360809	ERP001718	10607_2#17	25961941	-13.2543	34.3015
10607_2_24_MalBKQ4H1_2013	2013	Malawi	1	BKQ4H1	Blood	ERR360816	ERP001718	10607_2#24	25961941	-13.2543	34.3015
10607_2_25_Mal1038377_2012	2012	Malawi	1	1038377	Blood	ERR360817	ERP001718	10607_2#25	25961941	-13.2543	34.3015
10607_2_26_Mal1037921_2012	2012	Malawi	1	1037921	Blood	ERR360818	ERP001718	10607_2#26	25961941	-13.2543	34.3015
10607_2_27_MalBKQ4E3_2013	2013	Malawi	1	BKQ4E3	Blood	ERR360819	ERP001718	10607_2#27	25961941	-13.2543	34.3015
10607_2_35_MalBKQ4JU_2013	2013	Malawi	1	BKQ4JU	Blood	ERR360827	ERP001718	10607_2#35	25961941	-13.2543	34.3015
10607_2_36_Mal1036491_2012	2012	Malawi	1	1036491	Blood	ERR360828	ERP001718	10607_2#36	25961941	-13.2543	34.3015
10607_2_37_Mal1036143_2012	2012	Malawi	1	1036143	Blood	ERR360829	ERP001718	10607_2#37	25961941	-13.2543	34.3015
10607_2_38_MalBKQ4D9_2013	2013	Malawi	1	BKQ4D9	Blood	ERR360830	ERP001718	10607_2#38	25961941	-13.2543	34.3015
