# Supplementary material for: A global resource for genomic predictions of antimicrobial resistance and surveillance of Salmonella Typhi at pathogenwatch
Source: Nat Commun. 2021 May 17;12:2879. doi: 10.1038/s41467-021-23091-2 (PMC8128892; doi:10.1038/s41467-021-23091-2)
Supplement: Supplementary file 7 — Supplementary Data 4 [file 41467_2021_23091_MOESM7_ESM.xlsx]

## Sheet: Supplementary Data 4
NAME	DATE	COUNTRY	ACCURACY	STRAIN	SOURCE	ACCESSION	STUDY ACCESSION	SANGER LANE	PMID	LATITUDE	LONGITUDE
9870_8_17_Cam010587_2009	2009	Cambodia	1	2005-010587	Blood	ERR319418	ERP001718	9870_8#17	25961941	12.5657	104.991
9870_8_61_Cam1325_2011	2011	Cambodia	1	BC2011-1325	Blood	ERR319462	ERP001718	9870_8#61	25961941	12.5657	104.991
10060_6_6_LaoSV108_2008	2008	Laos	1	SV108	Blood	ERR331303	ERP001718	10060_6#6	25961941	19.8563	102.495
10060_6_8_LaoSV171_2009	2009	Laos	1	SV171	Blood	ERR331305	ERP001718	10060_6#8	25961941	19.8563	102.495
10060_6_7_LaoSV170_2009	2009	Laos	1	SV170	Blood	ERR331304	ERP001718	10060_6#7	25961941	19.8563	102.495
10060_6_9_LaoSV179_2009	2009	Laos	1	SV179	Blood	ERR331306	ERP001718	10060_6#9	25961941	19.8563	102.495
10060_6_11_LaoSV211_2009	2009	Laos	1	SV211	Blood	ERR331308	ERP001718	10060_6#11	25961941	19.8563	102.495
10060_6_14_LaoSV431_2009	2009	Laos	1	SV431	Blood	ERR331311	ERP001718	10060_6#14	25961941	19.8563	102.495
10060_6_24_LaoUI12162_2008	2008	Laos	1	UI12162	Blood	ERR331321	ERP001718	10060_6#24	25961941	19.8563	102.495
10060_6_26_LaoUI13599_2009	2009	Laos	1	UI13599	Blood	ERR331323	ERP001718	10060_6#26	25961941	19.8563	102.495
10060_6_27_LaoUI13797_2009	2009	Laos	1	UI13797	Blood	ERR331324	ERP001718	10060_6#27	25961941	19.8563	102.495
10060_6_35_LaoUI17614_2010	2010	Laos	1	UI17614	Blood	ERR331332	ERP001718	10060_6#35	25961941	19.8563	102.495
10060_6_44_LaoUI3753_2003	2003	Laos	1	UI3753	Blood	ERR331341	ERP001718	10060_6#44	25961941	19.8563	102.495
10060_6_57_LaoUI5312_2004	2004	Laos	1	UI5312	Blood	ERR331354	ERP001718	10060_6#57	25961941	19.8563	102.495
10060_6_56_LaoUI5275_2004	2004	Laos	1	UI5275	Blood	ERR331353	ERP001718	10060_6#56	25961941	19.8563	102.495
10060_6_67_LaoXK1684_2010	2010	Laos	1	XK1684	Blood	ERR331364	ERP001718	10060_6#67	25961941	19.8563	102.495
10060_6_66_LaoXK1682_2010	2010	Laos	1	XK1682	Blood	ERR331363	ERP001718	10060_6#66	25961941	19.8563	102.495
10209_5_9_Cam007073_2007	2007	Cambodia	1	2007-007073	Blood	ERR340765	ERP001718	10209_5#9	25961941	12.5657	104.991
10209_5_13_Cam100239_2007	2007	Cambodia	1	2001-100239	Blood	ERR340769	ERP001718	10209_5#13	25961941	12.5657	104.991
10209_5_29_LaoUI1203_2001	2001	Laos	1	UI1203	Blood	ERR340785	ERP001718	10209_5#29	25961941	19.8563	102.495
10209_5_30_LaoUI1236_2001	2001	Laos	1	UI1236	Blood	ERR340786	ERP001718	10209_5#30	25961941	19.8563	102.495
10209_5_37_LaoUI2006_2002	2002	Laos	1	UI2006	Blood	ERR340793	ERP001718	10209_5#37	25961941	19.8563	102.495
10209_5_45_LaoUI2351_2002	2002	Laos	1	UI2351	Blood	ERR340801	ERP001718	10209_5#45	25961941	19.8563	102.495
10209_5_49_LaoUI2679_2002	2002	Laos	1	UI2679	Blood	ERR340805	ERP001718	10209_5#49	25961941	19.8563	102.495
10209_5_57_LaoUI3260_2003	2003	Laos	1	UI3260	Blood	ERR340811	ERP001718	10209_5#57	25961941	19.8563	102.495
10396_8_20_LaoUI3257_2003	2003	Laos	1	UI 3257	Blood	ERR352253	ERP001718	10396_8#20	25961941	19.8563	102.495
10425_1_40_Viect1-7_1993	1993	Vietnam	1	ct1-7	Blood	ERR349370	ERP001718	10425_1#40	25961941	14.0583	108.277
10425_1_67_Viety2-91_1994	1994	Vietnam	1	ty2-91	Blood	ERR349397	ERP001718	10425_1#67	25961941	14.0583	108.277
10425_1_70_Viety2-32_1993	1993	Vietnam	1	ty2-32	Blood	ERR349400	ERP001718	10425_1#70	25961941	14.0583	108.277
10425_1_81_Viety2-98_1994	1994	Vietnam	1	ty2-98	Blood	ERR349411	ERP001718	10425_1#81	25961941	14.0583	108.277
10425_1_85_Viety2-99_1994	1994	Vietnam	1	ty2-99	Blood	ERR349415	ERP001718	10425_1#85	25961941	14.0583	108.277
10425_1_93_Viety2-86_1994	1994	Vietnam	1	ty2-86	Blood	ERR349423	ERP001718	10425_1#93	25961941	14.0583	108.277
10425_1_96_Viety2-75_1994	1994	Vietnam	1	ty2-75	Blood	ERR349426	ERP001718	10425_1#96	25961941	14.0583	108.277
10426_1_54_Vieas257_1999	1999	Vietnam	1	as257	Blood	ERR349575	ERP001718	10426_1#54	25961941	14.0583	108.277
10492_1_32_IndMDUST217_2011	2011	India	1	MDUST217	Blood	ERR352285	ERP001718	10492_1#32	25961941	20.5937	78.9629
10493_1_44_VieMDUST235_2010	2010	Vietnam	1	MDUST235	Stool	ERR352469	ERP001718	10493_1#44	25961941	14.0583	108.277
10540_1_77_Viety3-213_1997	1997	Vietnam	1	ty3-213	Blood	ERR352687	ERP001718	10540_1#77	25961941	14.0583	108.277
10540_1_83_Viety3-199_1997	1997	Vietnam	1	ty3-199	Blood	ERR352699	ERP001718	10540_1#83	25961941	14.0583	108.277
10561_2_73_Viedtc5_1994	1994	Vietnam	1	dtc5	Blood	ERR357648	ERP001718	10561_2#73	25961941	14.0583	108.277
10561_2_92_Viety1-30_1993	1993	Vietnam	1	ty1-30	Blood	ERR357667	ERP001718	10561_2#92	25961941	14.0583	108.277
10562_2_70_IndMDUST380_2011	2011	India	1	MDUST380	Blood	ERR357825	ERP001718	10562_2#70	25961941	20.5937	78.9629
10593_2_29_Indo76-1406_1976	1976	Indonesia	1	76-1406	Blood	ERR360642	ERP001718	10593_2#29	25961941	-0.789275	113.921
10593_2_29_Indo76-1406_1976	1976	Indonesia	1	76-1406	Blood	ERR360642	ERP001718	10593_2#29	25961941	-0.789275	113.921
